# Supplementary material for: Decreased sphingomyelin (t34:1) is a candidate predictor for lung squamous cell carcinoma recurrence after radical surgery: a case-control study
Source: BMC Cancer. 2021 Nov 17;21:1232. doi: 10.1186/s12885-021-08948-5 (PMC8597230; doi:10.1186/s12885-021-08948-5)
Supplement: Supplementary file 2 — Additional file 2: Sheet 1. The full list of area values for the 1745 lipid species identified. Sheet 2. List of the intensity ratios according to the lipid head groups. Sheet 3. List of the intensity ratios according to the sphingomyelin species [file 12885_2021_8948_MOESM2_ESM.xlsx]

## Sheet: Sheet1
Duplication: Molecules that are annotated as redundant lipid names with different calculated m/z and retention times were regarded as independent isomers.
Increased lipid species: indicated in red
Decreased lipid species: indicated in blue
Thresholds
Fold change < = 0.5
Fold change > = 2
P-value < 0.05
										Monoisotopic peak area values of the non-recurrent group						Monoisotopic peak area values of the recurrent group
Identical number	Dupulication	LipidIon	Fatty acid	FA1	FA2	FA3	Calculated m/z	IonFormula	Average retention time	Non-recurrent case1	Non-recurrent case2	Non-recurrent case3	Non-recurrent case4	Non-recurrent case5	Non-recurrent case6	Recurrent case 1	Recurrent case 2	Recurrent case 3	Recurrent case 4	Recurrent case 5	Folding change	P-value
1528	1	SM(t34:1)+HCOO	(t34:1)	(t34:1)			763.561	C40 H80 O9 N2 P1	31.2301	2.14031e+06	4.89089e+06	2.58509e+06	2.31814e+06	3.48792e+06	5.23427e+06	984174	2.19961e+06	1.03803e+06	457250	1.80788e+06	0.376845	0.00977494
1526	0	SM(t34:1)+H	(t34:1)	(t34:1)			719.57	C39 H80 O7 N2 P1	31.2356	1.09682e+07	2.51475e+07	1.28766e+07	1.21659e+07	1.52258e+07	2.79232e+07	4.8822e+06	1.08171e+07	5.93738e+06	2.54213e+06	9.48051e+06	0.387233	0.0142928
443	1	LPC(20:4)+H	(20:4)	(20:4)			544.34	C28 H51 O7 N1 P1	11.5775	389230	385010	879432	1.33422e+06	916599	621083	1.1247e+06	2.23089e+06	2.60014e+06	1.27962e+06	1.04479e+06	2.19556	0.0441525
1510	0	SM(d44:2)+HCOO	(d44:2)	(d44:2)			885.707	C50 H98 O8 N2 P1	40.3342	1.16225e+06	3.08978e+06	3.95611e+06	1.39399e+06	2.96382e+06	6.51473e+06	1.41162e+06	1.10111e+06	753070	789543	1.22677e+06	0.332197	0.0442037
1500	0	SM(d43:2)+HCOO	(d43:2)	(d43:2)			871.691	C49 H96 O8 N2 P1	39.5129	1.5762e+06	1.95367e+06	652651	838912	2.49361e+06	3.33618e+06	812937	573510	958496	592304	647852	0.396464	0.0459461
1527	1	SM(t34:1)+HCOO	(t34:1)	(t34:1)			763.561	C40 H80 O9 N2 P1	28.2686	79461.7	263995	134909	90340.3	643528	403330	95596.8	8954.04	37689.3	0	26413.9	0.125272	0.0472261
1514	0	SM(d44:3)+HCOO	(d44:3)	(d44:3)			883.691	C50 H96 O8 N2 P1	39.0231	1.35712e+06	1.25723e+06	1.20472e+06	993063	842305	2.55148e+06	815730	852998	356695	550648	1.04712e+06	0.52984	0.0523629
945	0	PC(38:6e)+Na	(18:2e_20:4)	(18:2e)	(20:4)		814.572	C46 H82 O7 N1 P1 Na1	34.3305	27149.2	43226.3	45830.6	2.38194e+06	69830.3	490868	1.06726e+06	1.87288e+06	1.5078e+06	955673	2.11192e+06	2.94838	0.0553647
1613	0	TG(16:0_6:0_14:0)+NH4	(16:0_6:0_14:0)	(16:0)	(6:0)	(14:0)	656.582	C39 H78 O6 N1	41.3191	1.4409e+06	966960	2.09008e+06	1.37285e+06	1.50085e+06	665183	1.16916e+06	2.83605e+06	2.07289e+06	2.07246e+06	3.11487e+06	1.68207	0.0561396
1418	0	PS(38:5e)-H	(38:5e)	(38:5e)			794.534	C44 H77 O9 N1 P1	36.9273	834188	937678	1.27905e+06	1.12041e+06	1.74123e+06	2.13728e+06	498826	827521	890784	688934	1.17823e+06	0.608852	0.0571528
1381	0	PS(17:1_18:0)-H	(17:1_18:0)	(17:1)	(18:0)		774.529	C41 H77 O10 N1 P1	34.3151	1.79889e+06	62209	530443	1.41825e+06	526458	3.16803e+06	189734	154412	122691	4236.2	212986	0.109387	0.0615432
1509	0	SM(d44:2)+H	(d44:2)	(d44:2)			841.716	C49 H98 O6 N2 P1	40.3262	1.33076e+07	2.09736e+07	2.35426e+07	1.14771e+07	2.47782e+07	5.4578e+07	1.29866e+07	1.09355e+07	6.68273e+06	5.84258e+06	1.288e+07	0.398185	0.0661061
613	0	PC(16:0_18:2)+HCOO	(16:0_18:2)	(16:0)	(18:2)		802.56	C43 H81 O10 N1 P1	34.6497	14154.4	115717	259699	183974	63182.6	168437	76051.7	103786	30372	0	21445	0.345254	0.0661504
1731	0	TG(4:0_14:0_16:0)+NH4	(4:0_14:0_16:0)	(4:0)	(14:0)	(16:0)	628.551	C37 H74 O6 N1	39.7913	1.24012e+06	998484	1.77549e+06	1.34569e+06	1.39937e+06	612948	777583	2.84931e+06	2.25776e+06	2.12284e+06	2.68545e+06	1.74055	0.066555
1512	1	SM(d44:3)+H	(d44:3)	(d44:3)			839.7	C49 H96 O6 N2 P1	39.5042	203163	405442	363371	1.39654e+06	1.27475e+06	1.28915e+06	494542	665933	49145.3	114600	55001.8	0.335549	0.0689887
450	1	LPC(22:6)+H	(22:6)	(22:6)			568.34	C30 H51 O7 N1 P1	11.2644	158040	69937	525917	1.70594e+06	368736	597506	673605	1.87075e+06	1.58788e+06	2.54839e+06	693608	2.58286	0.0736386
421	0	LPC(18:0e)+H	(18:0e)	(18:0e)			510.392	C26 H57 O6 N1 P1	20.3077	2.04369e+06	158932	1.0789e+06	2.65428e+06	863328	1.47179e+06	1.92125e+06	2.74642e+06	4.95538e+06	1.65854e+06	6.39408e+06	2.5645	0.0786004
1003	1	PC(40:7e)+H	(40:7e)	(40:7e)			818.606	C48 H85 O7 N1 P1	36.773	1.63563e+06	173568	2.45112e+06	2.16292e+06	1.10744e+06	1.59264e+06	2.88706e+06	2.54076e+06	7.09107e+06	1.53219e+06	5.72509e+06	2.60118	0.079897
496	0	MePC(32:0)+Na	(32:0)	(32:0)			770.567	C41 H82 O8 N1 P1 Na1	33.4516	5.78436e+06	2.89379e+06	1.06139e+07	1.32946e+07	1.06771e+07	4.86303e+06	3.95377e+06	7.34486e+06	2.26133e+06	4.53171e+06	3.04329e+06	0.526982	0.080527
825	1	PC(34:3)+H	(34:3)	(34:3)			756.554	C42 H79 O8 N1 P1	33.4432	6.20754e+06	6.22405e+06	3.67019e+06	6.36145e+06	4.45563e+06	1.35291e+07	4.37009e+06	4.26391e+06	3.24218e+06	3.19474e+06	3.29282e+06	0.544811	0.0852274
1427	0	SM(d18:0_17:1)+H	(d18:0_17:1)	(d18:0)	(17:1)		717.591	C40 H82 O6 N2 P1	33.4432	4.2149e+07	6.91147e+07	2.40271e+07	3.28828e+07	3.82989e+07	8.54326e+07	2.81403e+07	3.74135e+07	1.13214e+07	1.58333e+07	4.07207e+07	0.548517	0.086181
1740	0	TG(55:6)+NH4	(55:6)	(55:6)			910.786	C58 H104 O6 N1	47.0464	746863	7.88643e+06	2.45031e+06	7.28863e+06	4.89622e+06	1.31779e+07	3.17698e+06	1.60985e+06	23992.7	1.84537e+06	4.50762e+06	0.36757	0.0930821
961	0	PC(39:6)+H	(39:6)	(39:6)			820.585	C47 H83 O8 N1 P1	31.5341	7120.39	133651	85007.5	242980	612683	337155	21774.2	20651.5	20916.8	43159	152462	0.219058	0.0948598
412	0	LPC(16:0e)+H	(16:0e)	(16:0e)			482.361	C24 H53 O6 N1 P1	15.8827	6.06996e+06	849524	5.69333e+06	1.01574e+07	3.37623e+06	6.6193e+06	4.99911e+06	9.93751e+06	1.96699e+07	7.52916e+06	1.34931e+07	2.03733	0.0950488
1563	0	TG(15:0_16:0_18:1)+NH4	(15:0_16:0_18:1)	(15:0)	(16:0)	(18:1)	836.77	C52 H102 O6 N1	47.8502	5.60586e+06	2.73227e+07	1.02637e+07	2.87894e+07	9.77691e+06	3.16233e+07	1.57922e+07	4.9529e+06	2.23507e+06	8.24191e+06	1.26361e+07	0.464181	0.0961499
343	0	Hex1Cer(t34:1)+HCOO	(t34:1)	(t34:1)			760.558	C41 H78 O11 N1	32.3675	580314	1.44129e+06	1.41876e+06	5.04602e+06	7.43063e+06	1.10992e+07	2.13082e+06	1.20711e+06	326672	535945	938628	0.228271	0.0969612
1448	0	SM(d32:2)+H	(d32:2)	(d32:2)			673.528	C37 H74 O6 N2 P1	27.1454	2.30718e+06	2.69073e+06	879291	1.31678e+06	501724	5.03629e+06	807734	1.07744e+06	384411	310972	1.11412e+06	0.348226	0.0972549
869	1	PC(36:4)+H	(36:4)	(36:4)			782.569	C44 H81 O8 N1 P1	35.0374	2.77786e+08	1.42062e+08	4.24053e+08	5.10001e+08	3.96732e+08	4.66967e+08	1.81525e+08	3.13313e+08	2.40885e+08	2.96941e+08	2.37602e+08	0.687374	0.0996501
634	0	PC(16:1_18:1)+HCOO	(16:1_18:1)	(16:1)	(18:1)		802.56	C43 H81 O10 N1 P1	33.4504	2.02109e+08	1.19116e+08	2.53071e+08	3.80649e+08	1.59057e+08	5.0597e+08	1.29047e+08	2.40277e+08	9.38253e+07	1.35129e+08	1.31382e+08	0.540499	0.099885
1235	0	PE(36:3e)+K	(18:2e_18:1)	(18:2e)	(18:1)		766.515	C41 H78 O7 N1 P1 K1	36.9242	3.62534e+06	2.34642e+06	4.56314e+06	3.79021e+06	5.66639e+06	1.28058e+07	2.05493e+06	4.2117e+06	2.38287e+06	2.41868e+06	507027	0.423519	0.100622
843	1	PC(35:3)+H	(35:3)	(35:3)			770.569	C43 H81 O8 N1 P1	35.416	1.37104e+06	427222	1.69413e+06	2.0927e+06	509087	1.33424e+06	1.26727e+06	4.52921e+06	4.62052e+06	2.48934e+06	1.24487e+06	2.28601	0.100846
533	1	MePC(36:6)+Na	(36:6)	(36:6)			814.536	C45 H78 O8 N1 P1 Na1	32.4559	629468	139312	1.58595e+06	2.28157e+06	1.88444e+06	6.29016e+06	215808	1.12399e+06	148655	119642	128569	0.162674	0.102749
1498	0	SM(d43:1)+HCOO	(d43:1)	(d43:1)			873.707	C49 H98 O8 N2 P1	41.2045	1.01676e+06	423385	332348	1.3272e+06	2.79587e+06	3.04719e+06	1.43551e+06	431752	187059	195517	218530	0.331223	0.103166
93	0	Cer(d18:1_26:1)+HCOO	(d18:1_26:1)	(d18:1)	(26:1)		720.651	C45 H86 O5 N1	42.4288	326151	1.8479e+06	3.47469e+06	942157	4.16124e+06	5.44824e+06	2.774e+06	345712	317690	516717	994926	0.366588	0.105531
652	0	PC(16:2e_22:5)+H	(16:2e_22:5)	(16:2e)	(22:5)		790.575	C46 H81 O7 N1 P1	34.6342	9.02289e+06	1.6946e+06	9.30042e+06	9.77385e+06	4.92779e+06	4.74091e+06	5.66554e+06	1.21551e+07	1.43378e+07	7.15557e+06	1.41034e+07	1.62443	0.105623
935	1	PC(38:5e)+K	(18:1e_20:4)	(18:1e)	(20:4)		832.562	C46 H84 O7 N1 P1 K1	34.9001	3.19137e+07	4.29571e+06	3.47577e+07	2.60437e+07	1.56539e+07	7.55233e+06	2.29285e+07	5.31482e+07	1.03354e+08	2.60268e+07	4.60104e+07	2.51014	0.105623
1401	1	PS(18:1_18:2)-H	(18:1_18:2)	(18:1)	(18:2)		784.513	C42 H75 O10 N1 P1	35.5855	4.3316e+06	1.83712e+06	5.13552e+06	6.905e+06	5.29452e+06	1.12835e+07	2.0382e+06	3.35008e+06	3.54138e+06	4.83919e+06	2.4584e+06	0.559765	0.110542
1236	0	PE(36:3e)+Na	(18:2e_18:1)	(18:2e)	(18:1)		750.541	C41 H78 O7 N1 P1 Na1	36.9177	3.56994e+06	2.70822e+06	5.19996e+06	4.07674e+06	6.72242e+06	8.70377e+06	2.57172e+06	3.68354e+06	2.71409e+06	2.68984e+06	4.9853e+06	0.644697	0.112641
1714	0	TG(19:1_18:1_18:2)+NH4	(19:1_18:1_18:2)	(19:1)	(18:1)	(18:2)	914.817	C58 H108 O6 N1	48.1958	544100	6.31926e+06	511928	5.15337e+06	9.44766e+06	5.17687e+06	4.73263e+06	1.0383e+06	83348.4	927575	1.34735e+06	0.359259	0.114265
857	1	PC(36:2)+H	(36:2)	(36:2)			786.601	C44 H85 O8 N1 P1	40.8715	92585.1	437306	56953.1	327183	529459	47744.3	24786.3	205802	37708	33078.2	97547.5	0.321014	0.11428
1042	0	PC(42:8e)+H	(42:8e)	(42:8e)			844.621	C50 H87 O7 N1 P1	34.9548	0	0	1.12058e+06	0	0	0	339131	301588	1.75097e+06	558909	2.53812e+06	5.87773	0.114793
101	0	Cer(d18:2_24:1)+H	(d18:2_24:1)	(d18:2)	(24:1)		646.613	C42 H80 O3 N1	38.0868	25404.6	1.28942e+06	133181	0	1.43364e+06	426958	214518	0	0	0	23521.5	0.0863346	0.115586
1721	0	TG(25:1_18:1_18:1)+NH4	(25:1_18:1_18:1)	(25:1)	(18:1)	(18:1)	1000.93	C64 H122 O6 N1	50.76	0	46867.4	135748	938419	1.21939e+06	749753	24881.3	0	0	200870	305216	0.206189	0.116141
599	0	PC(15:0_18:2)+HCOO	(15:0_18:2)	(15:0)	(18:2)		788.545	C42 H79 O10 N1 P1	32.2527	1.29773e+06	607364	2.90087e+06	4.27102e+06	3.7284e+06	3.44805e+06	982575	2.38439e+06	1.44168e+06	1.19222e+06	1.77026e+06	0.573747	0.116457
292	0	Hex1Cer(d18:1_16:0+O)+H	(d18:1_16:0+O)	(d18:1)	(16:0+O)		716.567	C40 H78 O9 N1	32.3705	1.68381e+06	3.53038e+06	5.91572e+06	1.45978e+07	2.80442e+07	3.54906e+07	7.85127e+06	4.68496e+06	1.53454e+06	1.7999e+06	4.49931e+06	0.273844	0.118946
431	1	LPC(18:2)+H	(18:2)	(18:2)			520.34	C26 H51 O7 N1 P1	11.8251	2.47005e+06	2.67935e+06	3.82654e+06	4.05731e+06	2.68177e+06	3.804e+06	4.70342e+06	8.22383e+06	2.95342e+06	4.621e+06	4.388e+06	1.53018	0.12054
1530	0	SM(t36:0)+H	(t36:0)	(t36:0)			749.617	C41 H86 O7 N2 P1	33.4428	194410	908476	0	0	2.91508e+06	3.87818e+06	118111	0	116092	0	0	0.0355925	0.122454
92	0	Cer(d18:1_26:1)+H	(d18:1_26:1)	(d18:1)	(26:1)		676.66	C44 H86 O3 N1	42.4439	795420	2.69994e+06	6.34931e+06	2.20156e+06	6.49387e+06	7.81973e+06	5.24898e+06	711370	407679	1.27952e+06	1.9397e+06	0.436448	0.123861
87	0	Cer(d18:1_25:1)+HCOO	(d18:1_25:1)	(d18:1)	(25:1)		706.635	C44 H84 O5 N1	41.7124	270705	1.32879e+06	545255	539931	2.47006e+06	2.8927e+06	1.27002e+06	286761	252090	303781	272149	0.355611	0.124113
1398	0	PS(18:1_18:1)+H	(18:1_18:1)	(18:1)	(18:1)		788.544	C42 H79 O10 N1 P1	33.471	1.22943e+07	4.42348e+06	1.5409e+07	1.8145e+07	6.62682e+06	2.53269e+07	7.28849e+06	8.67124e+06	5.78629e+06	8.49571e+06	9.15262e+06	0.574921	0.124181
1543	0	SM(t42:2)+HCOO	(t42:2)	(t42:2)			873.67	C48 H94 O9 N2 P1	35.8658	138137	1.00985e+06	360228	53850.3	784764	156354	79261.7	227853	132912	0.135585	160781	0.288021	0.124787
143	0	Cer(d44:3)+HCOO	(d18:1_26:2)	(d18:1)	(26:2)		718.635	C45 H84 O5 N1	41.2504	261974	613736	762330	499741	399779	1.80193e+06	598078	105783	104646	76971.3	527964	0.390859	0.125185
1582	0	TG(16:0_16:0_18:1)+NH4	(16:0_16:0_18:1)	(16:0)	(16:0)	(18:1)	850.786	C53 H104 O6 N1	48.2721	1.28456e+08	5.236e+08	1.67265e+08	5.91143e+08	8.82155e+07	6.74112e+08	2.46591e+08	1.03216e+08	3.37661e+07	2.10859e+08	2.17749e+08	0.448555	0.128533
1072	0	PE(15:0_18:1)-H	(15:0_18:1)	(15:0)	(18:1)		702.508	C38 H73 O8 N1 P1	34.5279	471328	64308.3	424905	789161	1.27653e+06	2.70594e+06	156932	331694	171624	333669	257429	0.261963	0.128822
428	1	LPC(18:1e)+H	(18:1e)	(18:1e)			508.376	C26 H55 O6 N1 P1	16.695	2.40357e+06	562425	3.07502e+06	4.74624e+06	1.06771e+06	1.8183e+06	2.08337e+06	5.53508e+06	1.27509e+07	2.77043e+06	6.41781e+06	2.59404	0.129489
608	0	PC(16:0_16:1)+Na	(16:0_16:1)	(16:0)	(16:1)		754.536	C40 H78 O8 N1 P1 Na1	32.8045	7.05622e+07	1.75558e+07	8.15614e+07	1.74184e+08	6.63963e+07	1.67693e+08	4.5352e+07	2.35997e+07	1.80837e+06	1.10837e+08	3.9331e+07	0.458713	0.130207
659	0	PC(17:1_16:0)+HCOO	(17:1_16:0)	(17:1)	(16:0)		790.56	C42 H81 O10 N1 P1	33.9416	5.2289e+06	1.89043e+06	1.13675e+07	1.94564e+07	2.12466e+07	3.52852e+07	3.89266e+06	8.68245e+06	7.37384e+06	7.32313e+06	6.26431e+06	0.425971	0.130986
838	1	PC(35:2)+H	(17:0_18:2)	(17:0)	(18:2)		772.585	C43 H83 O8 N1 P1	34.2705	1.96589e+07	7.97753e+06	7.55793e+07	7.68779e+07	1.32522e+08	2.40195e+08	1.90157e+07	3.15407e+07	1.83267e+07	3.89798e+07	3.86933e+07	0.318133	0.131792
799	1	PC(33:1)+H	(17:1_16:0)	(17:1)	(16:0)		746.569	C41 H81 O8 N1 P1	33.9406	1.18049e+08	4.08943e+07	2.99408e+08	4.63836e+08	4.40083e+08	1.02357e+09	8.64571e+07	1.94794e+08	1.60203e+08	1.29555e+08	1.29654e+08	0.35241	0.132144
403	1	LPC(14:0)+H	(14:0)	(14:0)			468.308	C22 H47 O7 N1 P1	9.27445	785051	102092	1.96027e+06	2.8478e+06	260471	1.90853e+06	1.08138e+06	5.0901e+06	6.82075e+06	3.97083e+06	739641	2.70125	0.132497
1362	0	PI(18:0_20:5)-H	(18:0_20:5)	(18:0)	(20:5)		883.534	C47 H80 O13 N0 P1	32.1722	6.38693e+06	6.97155e+06	6.44362e+06	8.68163e+06	4.01874e+06	1.40024e+07	4.18109e+06	8.1037e+06	4.19951e+06	5.30562e+06	3.44467e+06	0.651147	0.133102
907	1	PC(38:1e)+H	(38:1e)	(38:1e)			802.668	C46 H93 O7 N1 P1	38.3861	621417	619508	1.40321e+06	572116	4.49605e+06	3.92036e+06	533870	595317	203407	916045	876404	0.322373	0.134189
1594	0	TG(16:0_17:1_18:1)+NH4	(16:0_17:1_18:1)	(16:0)	(17:1)	(18:1)	862.786	C54 H104 O6 N1	47.8939	9.51001e+06	6.7417e+07	1.53072e+07	3.53854e+07	1.78892e+07	4.15221e+07	2.88137e+07	9.03251e+06	2.01873e+06	1.07799e+07	2.11789e+07	0.460825	0.134268
1531	0	SM(t36:3)+H	(t36:3)	(t36:3)			743.57	C41 H80 O7 N2 P1	30.9173	34908.9	288250	0.0624162	0.0697032	1.01352e+06	854562	92874.9	61552.4	0	0	14408.7	0.0924604	0.135805
1286	0	PG(18:0_22:6)+NH4	(18:0_22:6)	(18:0)	(22:6)		840.575	C46 H83 O10 N1 P1	32.4758	1.51493e+06	1.39992e+06	561970	1.73431e+06	1.08391e+06	2.96737e+06	1.92294e+06	2.10174e+06	3.31169e+06	3.88418e+06	1.30151e+06	1.62231	0.13792
805	1	PC(33:2)+H	(15:0_18:2)	(15:0)	(18:2)		744.554	C41 H79 O8 N1 P1	32.2801	2.82757e+07	1.11551e+07	5.9892e+07	1.02415e+08	6.53194e+07	1.24722e+08	1.99402e+07	5.0534e+07	2.68189e+07	2.99179e+07	4.17996e+07	0.517671	0.137946
1274	0	PG(16:0_18:2)-H	(16:0_18:2)	(16:0)	(18:2)		745.503	C40 H74 O10 N0 P1	30.6623	236973	0.0898482	65306.8	107852	25366.8	28063.1	142692	146754	778587	260616	182095	3.91079	0.138385
841	1	PC(35:3)+H	(17:1_18:2)	(17:1)	(18:2)		770.569	C43 H81 O8 N1 P1	32.6502	5.62195e+06	2.69687e+06	2.95494e+07	2.72802e+07	2.0766e+07	3.58268e+07	4.73881e+06	4.34005e+06	3.08669e+06	1.58059e+07	2.03183e+07	0.475991	0.140067
304	0	Hex1Cer(d18:1_25:0)+H	(d18:1_25:0)	(d18:1)	(25:0)		826.713	C49 H96 O8 N1	41.5894	283069	211237	190482	1.44751e+06	1.77164e+06	1.97506e+06	623484	70251.2	180042	630644	348121	0.378134	0.142444
551	1	MePC(38:8e)+Na	(38:8e)	(38:8e)			824.556	C47 H80 O7 N1 P1 Na1	36.8008	390197	164296	686622	1.35036e+06	3.36324e+06	2.8008e+06	310655	714683	520412	849068	132389	0.34637	0.14245
487	1	MePC(30:1e)+NH4	(30:1e)	(30:1e)			721.585	C39 H82 O7 N2 P1	30.9112	704968	1.2921e+06	563246	402666	7.40618e+06	6.65054e+06	780028	684532	288435	242531	578914	0.181515	0.142733
1545	0	SPH(d18:0)+H	(d18:0)	(d18:0)			302.305	C18 H40 O2 N1	11.1964	1.70862e+06	212227	2.28703e+06	5.25335e+06	3.59016e+06	3.85138e+06	6.77502e+06	3.69497e+06	1.79966e+07	5.41379e+06	4.33169e+06	2.71284	0.143392
1593	0	TG(16:0_17:1_18:1)+Na	(16:0_17:1_18:1)	(16:0)	(17:1)	(18:1)	867.741	C54 H100 O6 Na1	47.8874	552396	5.48998e+06	988009	2.57488e+06	1.66905e+06	1.65334e+06	1.68038e+06	528855	19386	865323	1.25193e+06	0.403403	0.146025
86	0	Cer(d18:1_25:1)+H	(d18:1_25:1)	(d18:1)	(25:1)		662.645	C43 H84 O3 N1	41.7014	386064	1.52882e+06	1.31227e+06	1.16979e+06	4.16082e+06	5.12886e+06	2.00372e+06	684652	821511	551288	539782	0.403398	0.146959
182	0	Cer(t18:1_24:1)+HCOO	(t18:1_24:1)	(t18:1)	(24:1)		708.615	C43 H82 O6 N1	38.2329	0	1.45625e+06	197335	23327.2	1.07883e+06	268843	185094	55683.4	17902	14550.6	100813	0.148401	0.14708
1542	0	SM(t42:1)+HCOO	(t42:1)	(t42:1)			875.686	C48 H96 O9 N2 P1	37.7561	1.49111e+06	1.58726e+06	575424	553783	5.99308e+06	8.54185e+06	724779	1.45074e+06	909507	479694	401530	0.253941	0.148872
1394	0	PS(18:0_22:4)-H	(18:0_22:4)	(18:0)	(22:4)		838.56	C46 H81 O10 N1 P1	35.253	3.43878e+06	416906	2.90668e+06	4.18024e+06	707377	8.65115e+06	106819	1.74103e+06	1.61925e+06	484081	2.34143e+06	0.371957	0.149028
604	0	PC(16:0_14:1)+H	(16:0_14:1)	(16:0)	(14:1)		704.522	C38 H75 O8 N1 P1	34.5595	848311	205941	1.93315e+06	2.0129e+06	3.66775e+06	8.53049e+06	381816	801544	597330	1.41141e+06	624150	0.266272	0.149306
1450	0	SM(d33:1)+HCOO	(d33:1)	(d33:1)			733.55	C39 H78 O8 N2 P1	30.8673	6.1258e+06	1.70962e+07	2.99534e+06	6.10755e+06	3.98838e+06	7.19943e+06	3.40504e+06	4.75738e+06	2.72504e+06	2.29029e+06	5.2394e+06	0.507911	0.14938
866	1	PC(36:4)+H	(18:2_18:2)	(18:2)	(18:2)		782.569	C44 H81 O8 N1 P1	32.1301	2.17791e+08	8.56575e+07	1.52374e+08	1.76161e+08	1.88225e+08	5.8623e+08	4.39538e+07	1.4122e+08	5.10707e+07	9.38013e+07	2.02308e+08	0.454214	0.149839
1336	0	PI(16:0_18:2)-H	(16:0_18:2)	(16:0)	(18:2)		833.519	C43 H78 O13 N0 P1	31.2495	2.93224e+06	1.27623e+06	2.05797e+06	4.54265e+06	1.4783e+06	1.0349e+07	507746	1.86042e+06	1.54245e+06	1.14025e+06	1.85158e+06	0.365911	0.150451
611	1	PC(16:0_18:1)+HCOO	(16:0_18:1)	(16:0)	(18:1)		804.576	C43 H83 O10 N1 P1	35.0215	2.37338e+08	1.2087e+08	3.90744e+08	4.90835e+08	3.12871e+08	5.78704e+08	1.09754e+08	3.0914e+08	2.53587e+08	2.66824e+08	2.24746e+08	0.655384	0.15103
566	0	MePC(40:2)+Na	(40:2)	(40:2)			878.661	C49 H94 O8 N1 P1 Na1	39.0134	859634	528318	585249	416965	347643	2.12684e+06	505712	113320	352884	177026	552142	0.419619	0.15159
812	0	PC(34:0)+H	(34:0)	(34:0)			762.601	C42 H85 O8 N1 P1	33.4444	508226	222345	816678	1.75453e+06	1.37233e+07	9.10382e+06	374418	507547	302850	371680	606218	0.099325	0.151727
707	1	PC(18:1e_18:1)+HCOO	(18:1e_18:1)	(18:1e)	(18:1)		816.612	C45 H87 O9 N1 P1	36.6196	803568	218111	2.67045e+06	87642.5	526492	718838	3.11271e+06	1.02238e+06	2.49708e+06	736652	7.28869e+06	3.50023	0.153106
1678	0	TG(18:1_17:1_18:1)+NH4	(18:1_17:1_18:1)	(18:1)	(17:1)	(18:1)	888.801	C56 H106 O6 N1	47.9945	4.36952e+06	5.43084e+07	9.71027e+06	2.02686e+07	1.49049e+07	3.29352e+07	2.15304e+07	5.85656e+06	807577	5.25226e+06	1.38074e+07	0.415431	0.153206
1389	0	PS(18:0_20:2)-H	(18:0_20:2)	(18:0)	(20:2)		814.56	C44 H81 O10 N1 P1	35.5518	1.17098e+06	649964	3.25144e+06	1.29368e+06	530384	3.74435e+06	332369	836210	945470	255766	1.58035e+06	0.445474	0.153241
1265	0	PE(44:4)+Na	(24:0_20:4)	(24:0)	(20:4)		874.63	C49 H90 O8 N1 P1 Na1	41.2605	9123.52	15036.5	46437	400531	27884.1	428781	15316.9	34341.3	11691.4	13563.8	4607.45	0.102852	0.153556
1536	0	SM(t41:1)+HCOO	(t41:1)	(t41:1)			861.67	C47 H94 O9 N2 P1	36.7314	33374.3	196025	0	0	905340	464731	28486.3	58750.6	0	8978.15	0	0.0721851	0.153705
1497	1	SM(d43:1)+H	(d43:1)	(d43:1)			829.716	C48 H98 O6 N2 P1	41.2103	7.9492e+06	3.67514e+06	3.4359e+06	8.7651e+06	2.57e+07	4.01718e+07	1.25325e+07	3.35555e+06	2.81206e+06	1.86229e+06	2.22952e+06	0.304918	0.153732
814	1	PC(34:0e)+H	(34:0e)	(34:0e)			748.621	C42 H87 O7 N1 P1	38.6792	547109	319712	578615	1.03849e+06	642543	610513	1.22785e+06	604454	1.06979e+06	844965	2.83223e+06	2.11271	0.154468
1074	0	PE(16:0_16:0)+Na	(16:0_16:0)	(16:0)	(16:0)		714.504	C37 H74 O8 N1 P1 Na1	32.5461	2.59019e+06	369763	379359	3.69871e+06	1.41979e+06	4.44429e+06	825771	1.45071e+06	464010	706087	1.35808e+06	0.446872	0.154492
1060	0	PC(44:5e)+Na	(44:5e)	(44:5e)			900.682	C52 H96 O7 N1 P1 Na1	40.2775	114173	208457	1.11573e+06	233499	275673	353063	509379	688487	5.38528e+06	529018	3.56244e+06	5.56792	0.154522
1377	0	PS(16:0_18:2)+H	(16:0_18:2)	(16:0)	(18:2)		760.512	C40 H75 O10 N1 P1	31.6299	1.66224e+06	144022	759576	1.89682e+06	249760	1.90747e+06	315005	571935	691293	479220	639703	0.488919	0.154828
223	0	ChE(26:5)+NH4	(26:5)	(26:5)			772.697	C53 H90 O2 N1	49.755	1.54051e+06	75700.1	1.81277e+06	5.28226e+06	1.11706e+06	3.67581e+06	631699	1.37143e+06	242016	1.08767e+06	1.35037e+06	0.416156	0.154918
1182	0	PE(18:1p_20:2)+H	(18:1p_20:2)	(18:1p)	(20:2)		754.575	C43 H81 O7 N1 P1	37.0545	1.09549e+07	3.08216e+06	1.10287e+07	1.72019e+07	1.00601e+07	4.19763e+07	4.61107e+06	8.9162e+06	3.02781e+06	5.24109e+06	9.90797e+06	0.403429	0.155953
655	1	PC(17:0_20:3)+HCOO	(17:0_20:3)	(17:0)	(20:3)		842.592	C46 H85 O10 N1 P1	34.8388	57536.4	68859.8	763346	155248	642490	1.03744e+06	66190.2	38043	65945.5	325050	315889	0.3572	0.156578
581	0	MePC(43:4e)+Na	(43:4e)	(43:4e)			902.697	C52 H98 O7 N1 P1 Na1	39.93	546513	349887	3.63117e+06	2.69089e+06	1.60617e+06	1.60752e+06	3.37684e+06	1.67362e+06	9.51504e+06	1.58048e+06	1.39239e+07	3.45891	0.157312
1474	0	SM(d39:1)+HCOO	(d39:1)	(d39:1)			817.644	C45 H90 O8 N2 P1	37.8281	2.94127e+06	1.75926e+06	305498	1.41826e+06	543501	2.53238e+06	877958	1.40767e+06	762869	640512	578443	0.539038	0.157517
790	1	PC(32:2)+H	(32:2)	(32:2)			730.538	C40 H77 O8 N1 P1	35.1708	1.8149e+06	829989	3.17227e+06	6.60948e+06	4.59871e+06	1.4355e+07	1.2218e+06	2.31691e+06	340682	2.38134e+06	3.04959e+06	0.356031	0.157605
635	0	PC(16:1_18:1)+Na	(16:1_18:1)	(16:1)	(18:1)		780.551	C42 H80 O8 N1 P1 Na1	33.4578	1.995e+08	1.05747e+08	2.48434e+08	2.74841e+08	1.62192e+08	3.82118e+08	1.30138e+08	2.23437e+08	1.16352e+08	1.59935e+08	1.70325e+08	0.699448	0.157867
1335	0	PI(16:0_18:2)+NH4	(16:0_18:2)	(16:0)	(18:2)		852.56	C43 H83 O13 N1 P1	31.2516	2.49865e+06	1.35077e+06	2.30072e+06	7.00579e+06	1.50063e+06	1.48821e+07	503878	1.84018e+06	1.78062e+06	891387	1.58457e+06	0.26815	0.157929
1574	0	TG(16:0_14:0_16:0)+Na	(16:0_14:0_16:0)	(16:0)	(14:0)	(16:0)	801.694	C49 H94 O6 Na1	47.3461	932601	4.35934e+06	1.49416e+06	6.05519e+06	864803	6.39272e+06	1.91599e+06	946527	677890	2.11114e+06	2.25647e+06	0.472148	0.159096
576	0	MePC(41:4e)+Na	(41:4e)	(41:4e)			874.666	C50 H94 O7 N1 P1 Na1	38.3047	563073	255229	1.27833e+06	1.66041e+06	393716	757892	1.19696e+06	739292	6.49765e+06	912985	6.14439e+06	3.78709	0.159572
406	1	LPC(16:0)+H	(16:0)	(16:0)			496.34	C24 H51 O7 N1 P1	12.8395	5.00155e+06	3.4216e+06	1.7803e+07	1.65888e+07	6.57649e+06	7.47574e+06	6.79693e+06	2.1078e+07	2.99586e+07	1.47597e+07	1.19503e+07	1.78402	0.159737
896	1	PC(37:4)+H	(37:4)	(37:4)			796.585	C45 H83 O8 N1 P1	36.1772	3.98936e+06	1.84698e+06	9.95861e+06	1.5913e+07	1.5712e+07	4.64104e+07	2.99181e+06	6.76676e+06	1.96263e+06	4.44991e+06	7.38844e+06	0.301304	0.159955
937	1	PC(38:5e)+Na	(18:1e_20:4)	(18:1e)	(20:4)		816.588	C46 H84 O7 N1 P1 Na1	34.8896	5.65366e+06	1.13279e+06	9.70551e+06	6.97259e+06	3.89965e+06	2.25876e+06	5.94578e+06	1.16932e+07	2.79944e+07	3.95426e+06	1.18432e+07	2.48851	0.160157
1215	0	PE(24:0_20:4)-H	(24:0_20:4)	(24:0)	(20:4)		850.633	C49 H89 O8 N1 P1	41.2487	116491	0	148025	991685	128013	1.78708e+06	3833.11	61237.2	20374.9	79603.7	72282	0.0898047	0.160161
1393	0	PS(18:0_20:4)-H	(18:0_20:4)	(18:0)	(20:4)		810.529	C44 H77 O10 N1 P1	33.7667	1.85969e+07	1.95155e+06	8.21719e+06	9.58658e+06	2.78743e+06	2.20441e+07	2.77551e+06	7.74667e+06	5.62623e+06	2.93778e+06	5.55743e+06	0.468037	0.16074
1532	0	SM(t38:1)+H	(t38:1)	(t38:1)			775.632	C43 H88 O7 N2 P1	33.5893	0	520371	0	0	2.2128e+06	722298	0	0	0	0	0	0	0.161903
863	1	PC(36:3)+K	(18:1_18:2)	(18:1)	(18:2)		822.541	C44 H82 O8 N1 P1 K1	33.7845	1.09519e+08	5.18385e+07	3.36601e+08	2.70873e+08	1.31814e+08	5.53312e+08	4.76736e+07	1.40456e+08	9.40469e+07	1.40243e+08	1.6064e+08	0.481218	0.163036
1459	0	SM(d35:4)+H	(d35:4)	(d35:4)			711.544	C40 H76 O6 N2 P1	30.8703	3.87471e+06	1.10453e+07	1.76282e+06	3.39603e+06	2.25301e+06	4.10969e+06	1.94155e+06	2.58822e+06	1.49801e+06	1.26767e+06	3.33522e+06	0.482452	0.16413
1012	0	PC(41:3)+H	(41:3)	(41:3)			854.663	C49 H93 O8 N1 P1	41.7659	134501	12961	44854.8	513015	665144	663274	84571.6	128770	78263.5	251986	113511	0.387718	0.16459
1577	0	TG(16:0_14:0_18:1)+Na	(16:0_14:0_18:1)	(16:0)	(14:0)	(18:1)	827.71	C51 H96 O6 Na1	47.4026	3.32359e+06	2.76345e+07	5.73683e+06	1.66481e+07	2.23226e+06	1.39813e+07	7.33577e+06	2.96921e+06	2.11109e+06	6.57523e+06	6.1654e+06	0.434007	0.166004
1499	0	SM(d43:2)+H	(d43:2)	(d43:2)			827.7	C48 H96 O6 N2 P1	39.5425	1.36807e+07	1.3845e+07	8.44893e+06	1.3383e+07	2.20129e+07	6.71056e+07	9.88206e+06	1.09723e+07	9.5052e+06	6.8431e+06	5.27359e+06	0.368088	0.166239
1522	1	SM(t34:0)+H	(t34:0)	(t34:0)			721.585	C39 H82 O7 N2 P1	30.9079	683759	1.29978e+06	486222	364065	9.91004e+06	9.89504e+06	1.25046e+06	885459	277048	309638	390619	0.16502	0.166367
1548	0	SPH(d18:2)+H	(d18:2)	(d18:2)			298.274	C18 H36 O2 N1	7.03064	720986	77501.4	518508	1.4679e+06	457016	991707	1.25512e+06	1.31567e+06	4.19215e+06	1.65431e+06	496672	2.52661	0.166935
725	0	PC(18:3e_22:4)+H	(18:3e_22:4)	(18:3e)	(22:4)		818.606	C48 H85 O7 N1 P1	34.5395	2.32988e+07	7.28098e+06	3.19372e+07	6.14523e+07	2.83622e+07	5.28727e+07	2.23392e+07	6.76612e+07	7.74484e+07	3.5048e+07	7.32789e+07	1.61269	0.167544
1473	0	SM(d39:1)+H	(d39:1)	(d39:1)			773.653	C44 H90 O6 N2 P1	37.8228	2.39077e+07	1.23164e+07	3.74593e+06	1.09625e+07	5.69246e+06	3.77482e+07	9.46088e+06	1.03437e+07	5.8236e+06	5.11445e+06	5.09866e+06	0.45574	0.167646
1216	0	PE(24:1_20:4)-H	(24:1_20:4)	(24:1)	(20:4)		848.617	C49 H87 O8 N1 P1	39.6273	124119	0	497545	667923	65325.3	1.71842e+06	0	37522.7	93196.4	165880	133859	0.168075	0.168318
1410	0	PS(18:2_18:2)-H	(18:2_18:2)	(18:2)	(18:2)		782.498	C42 H73 O10 N1 P1	34.043	2.86782e+06	1.13215e+06	2.47872e+06	4.6625e+06	1.80744e+06	6.69994e+06	1.09156e+06	2.20827e+06	1.50172e+06	3.05285e+06	1.4977e+06	0.571162	0.168867
1188	0	PE(18:2e_18:1)-H	(18:2e_18:1)	(18:2e)	(18:1)		726.544	C41 H77 O7 N1 P1	36.9204	7.47351e+06	6.09548e+06	1.00852e+07	9.00348e+06	1.40623e+07	3.75435e+07	5.26688e+06	7.66796e+06	4.76918e+06	4.81268e+06	8.70943e+06	0.444693	0.169054
1524	1	SM(t34:0)+HCOO	(t34:0)	(t34:0)			765.576	C40 H82 O9 N2 P1	30.9213	145660	296699	32100	51908.8	2.07423e+06	1.92533e+06	235345	191987	0.472429	32294.7	122974	0.15447	0.169106
1228	0	PE(35:1)+Na	(17:0_18:1)	(17:0)	(18:1)		754.536	C40 H78 O8 N1 P1 Na1	36.6346	320462	156313	380671	778539	2.16299e+06	2.95548e+06	177097	284656	225669	798209	310724	0.319141	0.16922
1561	0	TG(15:0_14:0_18:1)+NH4	(15:0_14:0_18:1)	(15:0)	(14:0)	(18:1)	808.739	C50 H98 O6 N1	46.9304	2.0251e+06	1.67085e+07	5.00788e+06	8.96996e+06	3.81448e+06	1.00534e+07	5.81541e+06	2.46661e+06	2.23334e+06	3.68922e+06	6.47282e+06	0.532701	0.169342
1575	0	TG(16:0_14:0_16:0)+NH4	(16:0_14:0_16:0)	(16:0)	(14:0)	(16:0)	796.739	C49 H98 O6 N1	47.355	1.01397e+07	5.3903e+07	1.88269e+07	6.01591e+07	8.04037e+06	8.39037e+07	2.5617e+07	1.16631e+07	7.4417e+06	2.27416e+07	2.4225e+07	0.46825	0.169437
1717	0	TG(20:1_18:1_20:5)+H	(20:1_18:1_20:5)	(20:1)	(18:1)	(20:5)	933.791	C61 H105 O6	48.5364	986509	5.16372e+06	3.70551e+06	3.89075e+06	2.85622e+06	1.04988e+07	4.43031e+06	1.25698e+06	151281	634820	4.10994e+06	0.46861	0.169702
1458	0	SM(d35:2)+H	(d35:2)	(d35:2)			715.575	C40 H80 O6 N2 P1	31.484	1.29292e+06	4.68968e+06	501002	951091	854455	1.57729e+06	543838	760221	254138	271396	1.28098e+06	0.378321	0.170781
1449	0	SM(d33:1)+H	(d33:1)	(d33:1)			689.559	C38 H78 O6 N2 P1	30.8695	3.19414e+07	1.21311e+08	1.90757e+07	3.66167e+07	2.52606e+07	4.44377e+07	2.18225e+07	2.82732e+07	1.36514e+07	1.49138e+07	2.9548e+07	0.466009	0.171252
362	0	Hex2Cer(d18:1_16:0+O)+H	(d18:1_16:0+O)	(d18:1)	(16:0+O)		878.62	C46 H88 O14 N1	31.304	66783.4	3.82996e+06	743596	812909	1.773e+06	5.70598e+06	1.42806e+06	651378	91737.2	51681.8	1.30235e+06	0.327109	0.171657
565	0	MePC(40:0)+Na	(40:0)	(40:0)			882.692	C49 H98 O8 N1 P1 Na1	41.9116	135833	5992.95	268291	1.15158e+06	1.43509e+06	886704	714694	12148.1	7075.54	74922	340504	0.355148	0.171701
1442	0	SM(d30:1)+H	(d30:1)	(d30:1)			647.512	C35 H72 O6 N2 P1	26.4922	2.62725e+06	4.69396e+06	400617	243699	748334	3.6102e+06	1.49686e+06	518666	54614.9	209488	1.64283e+06	0.381932	0.171849
1486	0	SM(d41:2)+H	(d41:2)	(d41:2)			799.669	C46 H92 O6 N2 P1	37.7944	2.08871e+07	4.41876e+07	9.7868e+06	1.48847e+07	1.03453e+07	5.85844e+07	1.30046e+07	1.52169e+07	1.27726e+07	8.12915e+06	1.68822e+07	0.499172	0.171991
1166	0	PE(18:1_22:5)-H	(18:1_22:5)	(18:1)	(22:5)		790.539	C45 H77 O8 N1 P1	34.4416	780294	643210	7.80911e+06	5.50076e+06	333221	1.34675e+07	414421	711280	1.80537e+06	1.20188e+06	2.4636e+06	0.277418	0.172009
1511	1	SM(d44:3)+H	(d44:3)	(d44:3)			839.7	C49 H96 O6 N2 P1	39.0067	1.19385e+07	8.92833e+06	9.9993e+06	7.77755e+06	3.85739e+06	2.57902e+07	7.473e+06	5.84636e+06	2.03781e+06	3.37523e+06	1.16993e+07	0.534739	0.172628
1503	0	SM(d43:5)+H	(d43:5)	(d43:5)			821.653	C48 H90 O6 N2 P1	37.7823	2.3483e+06	7.00896e+06	1.11054e+06	1.67099e+06	1.05969e+06	5.85608e+06	1.41959e+06	1.619e+06	1.40538e+06	934054	2.05052e+06	0.467828	0.17291
1544	0	SPH(d16:1)+H	(d16:1)	(d16:1)			272.258	C16 H34 O2 N1	6.01809	559129	92897.7	595127	1.08393e+06	473861	631385	777321	1.02345e+06	4.52142e+06	1.16767e+06	1.19169e+06	3.03168	0.172986
272	0	dMePE(16:0_18:2)-H	(16:0_18:2)	(16:0)	(18:2)		742.539	C41 H77 O8 N1 P1	33.4656	1.61962e+06	742999	1.51519e+06	4.18096e+06	1.21763e+06	2.95639e+06	1.08219e+06	2.15383e+06	557990	554602	1.3485e+06	0.55887	0.174802
1033	1	PC(42:5e)+H	(42:5e)	(42:5e)			850.668	C50 H93 O7 N1 P1	37.2718	46799.1	33091.2	75888.2	124780	111889	48916.1	280511	273079	3.89105e+06	65102.9	1.86304e+06	17.3266	0.175098
1135	0	PE(18:0_22:4)-H	(18:0_22:4)	(18:0)	(22:4)		794.571	C45 H81 O8 N1 P1	37.4301	5.36473e+06	1.71747e+06	8.55723e+06	1.01573e+07	3.76016e+06	1.87676e+07	1.83771e+06	5.49612e+06	4.823e+06	3.57565e+06	4.73845e+06	0.508338	0.176797
660	0	PC(17:1_18:2)+HCOO	(17:1_18:2)	(17:1)	(18:2)		814.56	C44 H81 O10 N1 P1	32.6785	206394	104690	659188	1.17128e+06	1.13279e+06	1.57206e+06	111440	261281	232859	477436	907438	0.492849	0.177039
1191	0	PE(18:2e_20:5)-H	(18:2e_20:5)	(18:2e)	(20:5)		746.513	C43 H73 O7 N1 P1	33.9025	2.34207e+06	3.44575e+06	5.43134e+06	9.13286e+06	5.90274e+06	2.92556e+07	1.53391e+06	3.06701e+06	2.36184e+06	3.64884e+06	3.3139e+06	0.301036	0.17722
433	1	LPC(18:2)+HCOO	(18:2)	(18:2)			564.331	C27 H51 O9 N1 P1	11.8324	292275	249313	515367	514586	367905	153981	517570	1.03256e+06	414028	586138	278242	1.62138	0.177396
1247	0	PE(38:4e)+H	(18:1e_20:3)	(18:1e)	(20:3)		754.575	C43 H81 O7 N1 P1	37.3096	7.27643e+06	1.87973e+06	6.48536e+06	4.91601e+06	3.14049e+06	6.02673e+06	6.39954e+06	6.65304e+06	1.09332e+07	2.91714e+06	1.30704e+07	1.61374	0.178845
499	1	MePC(32:4e)+Na	(32:4e)	(32:4e)			748.525	C41 H76 O7 N1 P1 Na1	33.9018	4.3051e+06	9.56691e+06	1.1361e+07	3.18167e+07	1.5964e+07	7.77703e+07	4.81789e+06	5.94415e+06	6.98797e+06	9.66319e+06	1.0619e+07	0.302676	0.179164
402	1	LPC(14:0)+H	(14:0)	(14:0)			468.308	C22 H47 O7 N1 P1	8.36918	152137	25458.5	588473	896719	235673	260619	356918	937603	1.95183e+06	805256	269110	2.40142	0.179173
1399	0	PS(18:1_18:1)+Na	(18:1_18:1)	(18:1)	(18:1)		810.526	C42 H78 O10 N1 P1 Na1	31.8116	1.05494e+06	171683	435880	1.12427e+06	271207	2.91594e+06	225097	453310	506995	225415	297613	0.343178	0.179214
861	1	PC(36:3)+H	(18:1_18:2)	(18:1)	(18:2)		784.585	C44 H83 O8 N1 P1	33.7791	6.76609e+08	4.55348e+08	2.10704e+09	1.58612e+09	9.81091e+08	4.66794e+09	3.47697e+08	7.28631e+08	6.39602e+08	1.01852e+09	1.02284e+09	0.430465	0.180898
1194	0	PE(19:0_20:4)-H	(19:0_20:4)	(19:0)	(20:4)		780.555	C44 H79 O8 N1 P1	37.0255	280522	44336.2	240383	543374	443668	2.09456e+06	47450.6	211669	221154	131121	48794.7	0.217236	0.181231
550	1	MePC(38:8e)+Na	(38:8e)	(38:8e)			824.556	C47 H80 O7 N1 P1 Na1	35.6719	3.02563e+08	1.12261e+08	3.90949e+08	3.80913e+08	2.5599e+08	9.26215e+08	1.73936e+08	2.64318e+08	1.00339e+08	2.13716e+08	3.16888e+08	0.541619	0.181835
600	0	PC(15:0_18:2)+Na	(15:0_18:2)	(15:0)	(18:2)		766.536	C41 H78 O8 N1 P1 Na1	32.2851	809606	312430	2.25775e+06	2.51796e+06	4.12468e+06	439706	150399	1.64872e+06	114789	433358	1.31235e+06	0.419755	0.181839
1063	0	PC(44:6e)+K	(44:6e)	(44:6e)			914.64	C52 H94 O7 N1 P1 K1	38.9273	116801	0	656977	662369	144467	441091	652964	172112	4.43964e+06	204917	3.60718e+06	5.38762	0.182001
1501	0	SM(d43:3)+H	(d43:3)	(d43:3)			825.684	C48 H94 O6 N2 P1	38.1811	1.53639e+06	2.3403e+06	658035	804755	1.06215e+06	7.0404e+06	679624	946427	633923	474771	778904	0.313671	0.182105
330	0	Hex1Cer(t18:0_16:0+O)+H	(t18:0_16:0+O)	(t18:0)	(16:0+O)		734.578	C40 H80 O10 N1	31.331	9915.59	131914	77297.2	45960.6	2.13173e+06	3.95734e+06	19422.9	13403.5	18613.8	28994.3	26466.7	0.0201886	0.182592
147	0	Cer(m18:0_24:1)+H	(m18:0_24:1)	(m18:0)	(24:1)		634.65	C42 H84 O2 N1	42.3377	187623	122601	1.52385e+06	648594	424703	2.06943e+06	3.1023e+06	525423	1.87883e+06	486691	3.19471e+06	2.21539	0.182859
1209	0	PE(22:0_20:4)-H	(22:0_20:4)	(22:0)	(20:4)		822.602	C47 H85 O8 N1 P1	39.6656	395495	19884.8	308391	1.2862e+06	121564	2.21456e+06	41592.6	193660	232382	241776	201313	0.251459	0.182869
246	0	DG(17:0_18:2)+NH4	(17:0_18:2)	(17:0)	(18:2)		624.556	C38 H74 O5 N1	38.7697	316816	455747	124611	790221	528568	1.37216e+06	565081	317321	93066.4	77922.5	445900	0.501418	0.183188
819	1	PC(34:2)+H	(16:1_18:1)	(16:1)	(18:1)		758.569	C42 H81 O8 N1 P1	33.4544	3.60958e+09	2.26081e+09	5.80506e+09	1.04152e+10	3.52027e+09	1.34822e+10	2.89208e+09	5.65515e+09	2.90527e+09	2.7624e+09	4.05041e+09	0.560671	0.184549
726	0	PC(19:0_18:1)+HCOO	(19:0_18:1)	(19:0)	(18:1)		846.623	C46 H89 O10 N1 P1	37.5377	83989.3	21969.1	36569	49907.4	1.02154e+06	1.50098e+06	36704.1	24860.2	17593.9	121813	36740.2	0.105068	0.184979
249	0	DG(18:0_18:0)+NH4	(18:0_18:0)	(18:0)	(18:0)		642.603	C39 H80 O5 N1	42.3093	4.28186e+06	1.38706e+06	4.75565e+06	9.56136e+06	3.20507e+06	2.57042e+07	3.8296e+06	2.33199e+06	1.10502e+06	1.96054e+06	3.16734e+06	0.304189	0.185392
1256	0	PE(40:4)+Na	(18:0_22:4)	(18:0)	(22:4)		818.567	C45 H82 O8 N1 P1 Na1	37.432	1.55885e+06	445879	3.4159e+06	3.50531e+06	1.18705e+06	2.49809e+06	336304	1.85258e+06	1.72638e+06	1.28093e+06	1.1316e+06	0.602117	0.18594
891	1	PC(37:3)+H	(17:0_20:3)	(17:0)	(20:3)		798.601	C45 H85 O8 N1 P1	34.8202	4.58896e+06	2.9855e+06	2.21849e+07	1.38217e+07	2.12924e+07	7.48573e+07	4.66635e+06	8.78961e+06	450587	8.61987e+06	1.05675e+07	0.284209	0.186284
436	0	LPC(20:0e)+H	(20:0e)	(20:0e)			538.423	C28 H61 O6 N1 P1	24.3377	240605	16025.9	217352	384061	127295	126507	172386	196217	1.83321e+06	221714	1.19027e+06	3.90031	0.187757
333	0	Hex1Cer(t18:0_23:0+O)+H	(t18:0_23:0+O)	(t18:0)	(23:0+O)		832.687	C47 H94 O10 N1	38.9309	49171.6	84350.1	24147.6	26637.2	2.72637e+06	4.27096e+06	35056.1	30224.9	25939.6	125236	30041.8	0.041188	0.188889
486	0	MePC(30:1)+NH4	(30:1)	(30:1)			735.565	C39 H80 O8 N2 P1	27.4284	8607.67	302721	17044.5	12259.3	778441	247992	10463.8	142904	17326.6	0	30947.2	0.177	0.189048
94	0	Cer(d18:1_26:2)+H	(d18:1_26:2)	(d18:1)	(26:2)		674.645	C44 H84 O3 N1	41.2528	478797	750695	1.30519e+06	878000	733840	3.28502e+06	954646	410482	180773	250825	1.03166e+06	0.456709	0.189072
1549	0	SPH(d19:1)+H	(d19:1)	(d19:1)			314.305	C19 H40 O2 N1	11.3459	219170	5855.71	107263	167485	27031.5	240920	152010	342355	818716	339075	47151.5	2.65612	0.189175
1508	0	SM(d44:1)+HCOO	(d20:1_24:0)	(d20:1)	(24:0)		887.722	C50 H100 O8 N2 P1	41.9385	582890	410344	857753	2.90657e+06	6.61234e+06	2.76658e+06	2.43006e+06	279706	11925	300184	1.06567e+06	0.346979	0.18953
1157	0	PE(18:1_20:3)-H	(18:1_20:3)	(18:1)	(20:3)		766.539	C43 H77 O8 N1 P1	35.0196	3.9925e+06	1.33992e+06	1.10044e+07	8.23331e+06	7.8934e+06	3.75636e+07	1.72675e+06	2.98005e+06	2.12499e+06	6.87793e+06	3.73738e+06	0.298977	0.189759
335	0	Hex1Cer(t18:0_24:0+O)+H	(t18:0_24:0+O)	(t18:0)	(24:0+O)		846.703	C48 H96 O10 N1	39.7656	139956	98263	160184	455094	9.2923e+06	8.1432e+06	603602	275380	94793.5	431803	189628	0.104667	0.19004
358	0	Hex2Cer(d18:0_16:0)+H	(d18:0_16:0)	(d18:0)	(16:0)		864.641	C46 H90 O13 N1	32.8753	0	0	455279	0	261751	0	4.72589e+06	0	450699	0	7.72514e+06	21.5919	0.190832
1035	0	PC(42:5e)+K	(42:5e)	(42:5e)			888.624	C50 H92 O7 N1 P1 K1	38.6912	447487	27740.8	1.48199e+06	1.20561e+06	593422	715188	1.31384e+06	802941	1.38705e+07	201899	8.91108e+06	6.73615	0.191654
1646	0	TG(17:0_18:1_20:5)+H	(17:0_18:1_20:5)	(17:0)	(18:1)	(20:5)	893.759	C58 H101 O6	47.9941	326970	4.7656e+06	798276	1.44478e+06	1.80078e+06	1.11615e+06	1.57435e+06	335186	0	339997	1.16111e+06	0.399195	0.191698
1578	0	TG(16:0_14:0_18:1)+NH4	(16:0_14:0_18:1)	(16:0)	(14:0)	(18:1)	822.755	C51 H100 O6 N1	47.4061	2.9776e+07	4.51764e+08	4.82598e+07	2.03547e+08	2.10464e+07	1.89578e+08	9.19801e+07	2.53868e+07	1.58015e+07	6.56301e+07	7.39812e+07	0.346764	0.191893
228	0	CmE(20:4)+NH4	(20:4)	(20:4)			704.634	C48 H82 O2 N1	48.2222	160431	0	265476	270990	48637.1	556075	25901.6	38379.5	154193	0	210747	0.395714	0.19191
1455	0	SM(d34:4)+H	(d34:4)	(d34:4)			697.528	C39 H74 O6 N2 P1	29.4795	6.17428e+06	6.37494e+06	3.82783e+06	3.88683e+06	1.88605e+06	1.32254e+07	3.11125e+06	3.78811e+06	2.36092e+06	2.16256e+06	5.46915e+06	0.573009	0.192026
864	1	PC(36:3)+K	(16:0_20:3)	(16:0)	(20:3)		822.541	C44 H82 O8 N1 P1 K1	34.1626	8.38589e+07	1.14834e+07	1.79056e+08	3.04409e+08	4.49073e+07	7.34652e+08	5.26546e+07	1.14178e+08	3.95981e+07	4.46807e+07	4.69829e+07	0.263341	0.192653
583	0	MePC(43:7)+NH4	(43:7)	(43:7)			905.674	C52 H94 O8 N2 P1	40.4055	7.38049e+06	2.74022e+06	2.17619e+06	7.93247e+06	3.36115e+06	1.60567e+07	4.57351e+06	4.40469e+06	2.32274e+06	3.04029e+06	2.50086e+06	0.509758	0.193557
858	0	PC(36:2)+K	(18:1_18:1)	(18:1)	(18:1)		824.557	C44 H84 O8 N1 P1 K1	35.3107	1.10466e+08	4.77248e+07	4.49484e+08	2.68207e+08	2.98201e+08	4.96169e+08	7.56897e+07	1.52024e+08	1.71675e+08	2.20949e+08	2.09561e+08	0.596245	0.193749
438	0	LPC(20:1e)+H	(20:1e)	(20:1e)			536.407	C28 H59 O6 N1 P1	20.7817	40574	0	134568	145982	0	19084.2	126032	62520.8	377828	63709.4	898635	5.39221	0.19399
1190	0	PE(18:2e_20:4)-H	(18:2e_20:4)	(18:2e)	(20:4)		748.529	C43 H75 O7 N1 P1	35.2408	6.57757e+07	2.81486e+07	7.39102e+07	1.11317e+08	5.24421e+07	2.44062e+08	2.53424e+07	7.40199e+07	6.04041e+07	3.41492e+07	4.51564e+07	0.498365	0.195281
1395	0	PS(18:0_22:5)-H	(18:0_22:5)	(18:0)	(22:5)		836.545	C46 H79 O10 N1 P1	34.0189	2.85921e+06	972217	5.94262e+06	8.56888e+06	930203	1.74646e+07	751976	2.6797e+06	1.27166e+06	1.34684e+06	4.9652e+06	0.359806	0.195675
1152	1	PE(18:1_18:1)+Na	(18:1_18:1)	(18:1)	(18:1)		766.536	C41 H78 O8 N1 P1 Na1	35.8627	8.90137e+06	4.22057e+06	2.70158e+07	1.41915e+07	2.09035e+07	4.59027e+07	3.90449e+06	7.87948e+06	8.70424e+06	2.3557e+07	7.14486e+06	0.507103	0.1957
1221	0	PE(34:1)+K	(18:0_16:1)	(18:0)	(16:1)		756.494	C39 H76 O8 N1 P1 K1	35.5911	2.33644e+07	6.75126e+06	2.25392e+07	2.96638e+07	2.0493e+07	8.05723e+07	8.96824e+06	1.68938e+07	1.51788e+07	2.22215e+07	1.0617e+07	0.48344	0.195886
685	0	PC(18:0e_20:4)+HCOO	(18:0e_20:4)	(18:0e)	(20:4)		840.612	C47 H87 O9 N1 P1	36.7865	2.24822e+06	281181	2.90567e+06	3.08158e+06	1.20445e+06	2.50979e+06	1.85263e+06	2.98937e+06	5.69428e+06	1.39546e+06	5.90408e+06	1.74991	0.196725
1538	0	SM(t42:0)+H	(t42:0)	(t42:0)			833.711	C47 H98 O7 N2 P1	39.5345	2.98246e+06	1.17321e+06	361110	507050	1.26121e+07	2.00973e+07	2.19786e+06	2.77079e+06	320811	771884	348790	0.203856	0.196825
221	0	ChE(26:3)+NH4	(26:3)	(26:3)			776.728	C53 H94 O2 N1	51.0072	284895	0	335754	626854	207747	2.42692e+06	88718.5	133311	23781.2	129118	139988	0.159163	0.19707
574	0	MePC(41:0e)+Na	(41:0e)	(41:0e)			882.729	C50 H102 O7 N1 P1 Na1	41.8145	41123.3	25759.9	1.59667e+06	666253	301239	638913	2.15428e+06	302207	1.7414e+06	295992	5.16577e+06	3.54487	0.198278
351	0	Hex1Cer(t42:1+O)+HCOO	(t42:1+O)	(t42:1+O)			888.678	C49 H94 O12 N1	38.0455	12230.6	278930	12849.2	8676.66	5.17687e+06	2.31761e+06	74288.2	25929.7	7861.22	19518.4	24321.4	0.0233507	0.198722
1116	0	PE(17:0_18:1)-H	(17:0_18:1)	(17:0)	(18:1)		730.539	C40 H77 O8 N1 P1	36.6219	1.42304e+06	650246	2.0498e+06	3.22004e+06	5.33343e+06	1.49866e+07	831905	1.55235e+06	907070	2.00329e+06	1.60774e+06	0.299417	0.199254
1562	0	TG(15:0_16:0_16:0)+NH4	(15:0_16:0_16:0)	(15:0)	(16:0)	(16:0)	810.755	C50 H100 O6 N1	47.785	5.25546e+06	7.97907e+06	8.11153e+06	1.67429e+07	6.77253e+06	1.57286e+07	7.82245e+06	7.16875e+06	4.25189e+06	7.6106e+06	8.47675e+06	0.699728	0.200459
1595	0	TG(16:0_18:1_18:1)+Na	(16:0_18:1_18:1)	(16:0)	(18:1)	(18:1)	881.757	C55 H102 O6 Na1	48.3033	1.52215e+07	9.7382e+07	2.51265e+07	3.71976e+07	1.69355e+07	3.51906e+07	2.67319e+07	1.85866e+07	4.19871e+06	2.08706e+07	2.48618e+07	0.503403	0.201089
689	0	PC(18:1_18:2)+HCOO	(18:1_18:2)	(18:1)	(18:2)		828.576	C45 H83 O10 N1 P1	33.7756	3.07898e+07	2.20499e+07	8.80169e+07	6.79733e+07	3.72043e+07	1.45847e+08	1.72217e+07	4.40944e+07	3.19484e+07	4.53829e+07	4.58689e+07	0.565017	0.203096
1196	0	PE(19:1_18:1)-H	(19:1_18:1)	(19:1)	(18:1)		756.555	C42 H79 O8 N1 P1	36.7964	119383	33756.2	657344	353353	1.16837e+06	2.49051e+06	113108	123777	178018	461895	364673	0.308906	0.203445
1378	0	PS(16:0_18:2)-H	(16:0_18:2)	(16:0)	(18:2)		758.498	C40 H73 O10 N1 P1	31.6152	1.19263e+06	38799.6	552435	1.12261e+06	91938.6	1.66468e+06	240545	409839	633916	382146	236278	0.489647	0.204519
1487	0	SM(d41:2)+HCOO	(d41:2)	(d41:2)			843.66	C47 H92 O8 N2 P1	37.7934	2.30537e+06	5.72219e+06	1.04179e+06	1.5254e+06	1.13513e+06	4.0328e+06	1.48805e+06	1.94903e+06	1.70383e+06	946030	1.4095e+06	0.570697	0.205029
794	1	PC(32:3)+H	(32:3)	(32:3)			728.522	C40 H75 O8 N1 P1	30.5922	2.5049e+06	176782	4.46045e+06	5.3415e+06	1.89478e+06	1.8491e+06	1.58333e+06	6.86635e+06	1.65992e+07	9.69837e+06	819011	2.63007	0.20568
1591	0	TG(16:0_17:0_18:1)+K	(16:0_17:0_18:1)	(16:0)	(17:0)	(18:1)	885.731	C54 H102 O6 K1	48.6801	3.89777e+06	1.50015e+07	6.19226e+06	2.34184e+07	1.26996e+07	1.7848e+07	1.49242e+07	4.37497e+06	1.47298e+06	9.75174e+06	9.53931e+06	0.608111	0.205687
222	0	ChE(26:4)+NH4	(26:4)	(26:4)			774.712	C53 H92 O2 N1	50.3874	581847	30284.4	1.48221e+06	3.35205e+06	1.25066e+06	4.72414e+06	545150	1.34269e+06	609941	848383	848853	0.440762	0.20681
900	1	PC(37:5)+H	(17:1_20:4)	(17:1)	(20:4)		794.569	C45 H81 O8 N1 P1	32.4633	4.19195e+06	1.03084e+06	1.48102e+07	3.34109e+07	1.38579e+07	5.39062e+07	4.61987e+06	1.46286e+07	7.89803e+06	5.83687e+06	8.19654e+06	0.407696	0.206852
1466	0	SM(d37:1)+H	(d37:1)	(d37:1)			745.622	C42 H86 O6 N2 P1	35.7655	1.15359e+07	9.80389e+06	724534	6.39452e+06	5.19129e+06	1.29536e+07	5.40314e+06	8.43582e+06	3.14119e+06	3.93898e+06	3.43355e+06	0.627057	0.207041
453	0	LPC(32:0)+Na	(32:0)	(32:0)			742.572	C40 H82 O7 N1 P1 Na1	36.0766	1.0483e+07	896359	9.17029e+06	1.64454e+07	6.04926e+06	3.97623e+06	7.58079e+06	1.05315e+07	2.14728e+07	5.82343e+06	2.88203e+07	1.89437	0.20727
1539	0	SM(t42:0)+HCOO	(t42:0)	(t42:0)			877.702	C48 H98 O9 N2 P1	39.5434	397056	152555	54379.3	110807	1.64212e+06	2.68501e+06	338257	354455	55221.5	182498	56700.6	0.234942	0.207483
1115	0	PE(17:0_18:1)+H	(17:0_18:1)	(17:0)	(18:1)		732.554	C40 H79 O8 N1 P1	36.6477	3.73945e+06	1.25411e+06	8.54643e+06	1.12406e+07	1.41066e+07	4.97501e+07	2.39016e+06	4.76001e+06	4.12559e+06	5.65984e+06	4.40618e+06	0.288932	0.207809
306	1	Hex1Cer(d18:1_25:0+O)+H	(d18:1_25:0+O)	(d18:1)	(25:0+O)		842.708	C49 H96 O9 N1	41.1705	473802	85583.8	177371	899492	3.10652e+06	5.87699e+06	1.2134e+06	120571	45829.3	259717	342276	0.223937	0.207816
1111	0	PE(16:1e_20:4)-H	(16:1e_20:4)	(16:1e)	(20:4)		722.513	C41 H73 O7 N1 P1	34.9855	1.53581e+08	3.9431e+07	1.12537e+08	2.06947e+08	9.90392e+07	5.1142e+08	4.22577e+07	1.38447e+08	1.07836e+08	7.38861e+07	6.99878e+07	0.462082	0.208126
1205	0	PE(20:1_18:1)-H	(20:1_18:1)	(20:1)	(18:1)		770.571	C43 H81 O8 N1 P1	37.6876	1.53331e+06	1.67902e+06	9.75541e+06	2.80317e+06	3.47524e+06	9.4982e+06	1.51526e+06	2.7579e+06	2.14625e+06	4.1954e+06	1.87358e+06	0.521357	0.209278
1212	0	PE(22:1_20:4)-H	(22:1_20:4)	(22:1)	(20:4)		820.586	C47 H83 O8 N1 P1	37.996	505939	97979.2	1.05645e+06	1.61124e+06	236304	3.06006e+06	81559.8	531772	634865	470104	447951	0.395785	0.209346
802	0	PC(33:1)+Na	(17:1_16:0)	(17:1)	(16:0)		768.551	C41 H80 O8 N1 P1 Na1	34.1338	8.18514e+06	3.28051e+06	2.11833e+07	3.57451e+07	2.3515e+07	9.14353e+07	6.04271e+06	1.87371e+07	1.20664e+07	1.14244e+07	1.01461e+07	0.382341	0.210036
874	0	PC(36:4e)+Na	(16:0e_20:4)	(16:0e)	(20:4)		790.572	C44 H82 O7 N1 P1 Na1	34.6506	7.40334e+06	1.65258e+06	6.29468e+06	1.21398e+07	6.61046e+06	2.38883e+06	4.15004e+06	1.00123e+07	2.30279e+07	7.7204e+06	1.04593e+07	1.8209	0.210126
845	1	PC(35:4)+H	(35:4)	(35:4)			768.554	C43 H79 O8 N1 P1	34.124	7.16191e+06	2.64572e+06	1.93369e+07	2.91294e+07	2.2449e+07	7.23697e+07	5.75913e+06	1.67325e+07	1.08742e+07	1.04785e+07	1.00526e+07	0.422466	0.210329
345	0	Hex1Cer(t41:0+O)+HCOO	(t18:0_23:0+O)	(t18:0)	(23:0+O)		876.678	C48 H94 O12 N1	38.9007	12370	63760.1	32308.8	6150.41	1.80617e+06	3.00944e+06	121009	24042.4	93756.6	76660	21821	0.0820955	0.210527
350	0	Hex1Cer(t42:1+O)+H	(t42:1+O)	(t42:1+O)			844.687	C48 H94 O10 N1	38.025	152325	715452	163721	253222	1.0407e+07	4.53533e+06	303633	279411	217996	272128	335020	0.104136	0.210978
1218	0	PE(32:1e)+Na	(16:1e_16:0)	(16:1e)	(16:0)		698.51	C37 H74 O7 N1 P1 Na1	36.4318	794392	219638	813009	740203	1.54587e+06	3.53371e+06	414991	612669	700366	476295	694689	0.454936	0.211648
1237	0	PE(36:6e)+Na	(16:1e_20:5)	(16:1e)	(20:5)		744.494	C41 H72 O7 N1 P1 Na1	33.6189	2.9031e+06	2.69378e+06	4.49629e+06	2.29068e+07	5.9391e+06	3.62065e+07	2.6964e+06	4.79147e+06	2.73649e+06	6.18256e+06	5.54323e+06	0.350522	0.212451
1059	0	PC(44:5e)+K	(44:5e)	(44:5e)			916.656	C52 H96 O7 N1 P1 K1	40.2995	492054	107565	1.51692e+06	1.15218e+06	887432	1.57139e+06	1.18271e+06	797916	1.06051e+07	552372	6.44698e+06	4.10335	0.212575
1407	0	PS(18:1_22:1)-H	(18:1_22:1)	(18:1)	(22:1)		842.592	C46 H85 O10 N1 P1	37.2835	1.87309e+06	383285	1.87291e+06	893729	249182	1.09319e+07	136430	503041	353826	170850	402184	0.115995	0.2126
1493	0	SM(d42:1)+Na	(d18:0_24:1)	(d18:0)	(24:1)		837.682	C47 H95 O6 N2 P1 Na1	40.4042	3.69616e+07	1.55912e+07	1.59048e+07	4.722e+07	1.83326e+07	9.39873e+07	2.23004e+07	2.48792e+07	2.0376e+07	1.67742e+07	1.70272e+07	0.533463	0.212888
1232	0	PE(36:2)+K	(18:1_18:1)	(18:1)	(18:1)		782.51	C41 H78 O8 N1 P1 K1	35.863	1.11004e+07	4.3663e+06	3.13886e+07	1.83847e+07	2.35053e+07	8.26988e+07	4.56933e+06	8.98531e+06	1.06674e+07	2.58059e+07	9.09334e+06	0.413811	0.214047
1402	0	PS(18:1_20:3)-H	(18:1_20:3)	(18:1)	(20:3)		810.529	C44 H77 O10 N1 P1	35.8667	3.76938e+06	1.57777e+06	1.0022e+07	5.03067e+06	6.1367e+06	1.25479e+07	1.31149e+06	3.24842e+06	3.5164e+06	8.09264e+06	2.88006e+06	0.584857	0.214358
1242	0	PE(38:2)+Na	(20:1_18:1)	(20:1)	(18:1)		794.567	C43 H82 O8 N1 P1 Na1	37.7045	379805	427962	2.64135e+06	634667	714783	2.76845e+06	267209	438394	777831	1.0375e+06	445004	0.470347	0.214397
1420	0	PS(38:7e)-H	(38:7e)	(38:7e)			790.503	C44 H73 O9 N1 P1	34.9808	1.31258e+07	4.73615e+06	9.33184e+06	1.39127e+07	9.01609e+06	1.47508e+07	3.84975e+06	1.24405e+07	9.39907e+06	7.79257e+06	6.41804e+06	0.738051	0.214619
1061	1	PC(44:6e)+H	(44:6e)	(44:6e)			876.684	C52 H95 O7 N1 P1	38.9777	4.09615e+06	664783	1.84068e+07	6.88173e+06	4.98791e+06	1.06582e+07	1.08507e+07	7.34123e+06	4.96308e+07	3.54739e+06	3.2194e+07	2.71967	0.214907
1179	0	PE(18:1e_22:5)-H	(18:1e_22:5)	(18:1e)	(22:5)		776.56	C45 H79 O7 N1 P1	36.7245	3.71056e+06	2.12419e+06	4.79025e+06	8.29929e+06	2.04499e+06	1.14762e+07	1.35516e+06	5.10057e+06	5.22032e+06	1.15151e+06	2.23778e+06	0.557194	0.215133
968	1	PC(40:10)+H	(40:10)	(40:10)			826.538	C48 H77 O8 N1 P1	30.5568	163562	30050.8	695434	2.71915e+06	131103	5.8633e+06	78537.8	651027	450249	39426.7	37848	0.157093	0.215335
575	0	MePC(41:3e)+Na	(41:3e)	(41:3e)			876.682	C50 H96 O7 N1 P1 Na1	40.0277	726883	327025	1.72243e+06	742396	2.03927e+06	1.98918e+06	924560	1.75174e+06	6.62988e+06	1.30467e+06	3.49989e+06	2.2436	0.215402
542	0	MePC(37:2e)+Na	(37:2e)	(37:2e)			822.635	C46 H90 O7 N1 P1 Na1	36.9366	6.73282e+06	1.61839e+06	2.70688e+07	1.91248e+07	5.1585e+06	1.65931e+07	1.52698e+07	1.9909e+07	1.01178e+08	6.63609e+06	4.79111e+07	3.00256	0.216009
1540	1	SM(t42:1)+H	(t42:1)	(t42:1)			831.695	C47 H96 O7 N2 P1	37.7527	9.40598e+06	8.93052e+06	4.07444e+06	4.17865e+06	3.4059e+07	9.42709e+07	5.01628e+06	1.00025e+07	5.17811e+06	3.29769e+06	3.63993e+06	0.210183	0.217379
847	1	PC(35:4)+H	(35:4)	(35:4)			768.554	C43 H79 O8 N1 P1	35.4635	8.41874e+06	1.35116e+06	9.80137e+06	1.95236e+07	7.452e+06	8.11743e+07	2.42655e+06	4.65223e+06	6.83496e+06	3.32775e+06	2.99743e+06	0.190154	0.217587
661	0	PC(17:1_20:4)+HCOO	(17:1_20:4)	(17:1)	(20:4)		838.56	C46 H81 O10 N1 P1	32.3599	41882	0	663813	1.03825e+06	492667	1.66385e+06	116288	578621	85485.4	244471	351500	0.423446	0.217646
503	0	MePC(33:1)+Na	(33:1)	(33:1)			782.567	C42 H82 O8 N1 P1 Na1	32.1266	1.26187e+08	6.21134e+07	1.46514e+08	4.47808e+08	1.85328e+08	2.34776e+08	4.14201e+07	1.68446e+08	7.53043e+07	1.1528e+08	1.87953e+08	0.58707	0.217724
558	1	MePC(39:2)+Na	(39:2)	(39:2)			864.645	C48 H92 O8 N1 P1 Na1	37.5307	1.45967e+06	959296	7.35613e+06	1.9028e+07	2.09112e+06	4.36032e+07	552149	4.03507e+06	2.91861e+06	2.63982e+06	3.70936e+06	0.223176	0.217737
409	1	LPC(16:0)+HCOO	(16:0)	(16:0)			540.331	C25 H51 O9 N1 P1	12.8395	659413	561994	2.82122e+06	2.20157e+06	829405	1.12278e+06	969659	2.78732e+06	4.35981e+06	1.8573e+06	1.59648e+06	1.694	0.217785
734	0	PC(20:1_22:6)+HCOO	(20:1_22:6)	(20:1)	(22:6)		904.607	C51 H87 O10 N1 P1	35.301	0	13913.8	458320	131927	55308.8	963530	11187.1	43007.1	0	0	192686	0.182536	0.217995
1406	0	PS(18:1_22:1)+H	(18:1_22:1)	(18:1)	(22:1)		844.606	C46 H87 O10 N1 P1	37.2877	3.09309e+06	1.04689e+06	4.49978e+06	2.3571e+06	725700	1.93792e+07	969743	1.41902e+06	1.12514e+06	461203	1.57336e+06	0.214077	0.218681
1333	0	PI(16:0_18:1)+NH4	(16:0_18:1)	(16:0)	(18:1)		854.575	C43 H85 O13 N1 P1	32.8595	1.03142e+07	1.37696e+06	6.60427e+06	2.17921e+07	6.88825e+06	1.06647e+08	998708	4.32709e+06	903071	3.23824e+06	2.92576e+06	0.096805	0.218833
713	0	PC(18:2_13:0)+H	(18:2_13:0)	(18:2)	(13:0)		716.522	C39 H75 O8 N1 P1	34.0495	4.99922e+07	1.29343e+07	4.95963e+07	1.07498e+08	2.91427e+07	2.74025e+08	1.98262e+07	4.36087e+07	2.55256e+07	4.55574e+07	2.21178e+07	0.359265	0.218865
1713	0	TG(19:1_18:1_18:1)+NH4	(19:1_18:1_18:1)	(19:1)	(18:1)	(18:1)	916.833	C58 H110 O6 N1	48.737	522080	8.31466e+06	2.48112e+06	4.69274e+06	5.81059e+06	213582	1.86492e+06	1.26399e+06	144565	1.60129e+06	3.83869e+06	0.474529	0.219152
509	0	MePC(34:0)+Na	(34:0)	(34:0)			798.598	C43 H86 O8 N1 P1 Na1	37.4345	2.68672e+06	645175	2.84089e+06	3.56532e+06	1.8248e+06	1.50331e+07	432192	1.85445e+06	1.45954e+06	1.57671e+06	1.64157e+06	0.314234	0.219346
1720	0	TG(25:0_18:1_18:1)+NH4	(25:0_18:1_18:1)	(25:0)	(18:1)	(18:1)	1002.94	C64 H124 O6 N1	51.3499	0	32317.2	122049	1.31811e+06	916146	1.96046e+06	548067	14427.3	0	442227	232719	0.341435	0.21952
329	0	Hex1Cer(t18:0_16:0)+H	(t18:0_16:0)	(t18:0)	(16:0)		718.583	C40 H80 O9 N1	31.9426	21148.4	893162	0	308272	2.75124e+06	348110	152939	294529	31394.4	0	120081	0.166299	0.219925
621	0	PC(16:0_20:5)+K	(16:0_20:5)	(16:0)	(20:5)		818.51	C44 H78 O8 N1 P1 K1	31.8411	2.82845e+06	5.47587e+06	8.62227e+06	1.36043e+08	6.35183e+06	1.16069e+08	6.68408e+06	1.86795e+07	5.02302e+06	1.06502e+07	9.47899e+06	0.220119	0.219949
582	0	MePC(43:5e)+Na	(43:5e)	(43:5e)			900.682	C52 H96 O7 N1 P1 Na1	38.6356	485278	252670	2.60325e+06	1.66895e+06	761065	2.26301e+06	1.98649e+06	1.43084e+06	5.23908e+06	810332	1.09262e+07	3.04592	0.220477
1488	0	SM(d41:3)+H	(d41:3)	(d41:3)			797.653	C46 H90 O6 N2 P1	36.2812	3.09615e+06	8.60443e+06	1.1538e+06	1.46931e+06	652777	4.85385e+06	1.57917e+06	2.23712e+06	623348	497387	2.69382e+06	0.461768	0.22067
1214	0	PE(22:5_18:2)-H	(22:5_18:2)	(22:5)	(18:2)		788.524	C45 H75 O8 N1 P1	32.8355	26034.9	3599.48	196683	376074	58484.1	612680	19986.4	66230.9	27279.3	135280	117013	0.344663	0.220982
658	0	PC(17:0_20:5)+HCOO	(17:0_20:5)	(17:0)	(20:5)		838.56	C46 H81 O10 N1 P1	33.0839	30159.8	74997.4	155526	908513	53769.9	955740	139594	168628	19613.9	29630.8	183225	0.297805	0.221035
414	1	LPC(16:1)+H	(16:1)	(16:1)			494.324	C24 H49 O7 N1 P1	10.5375	38488.4	67075.2	168357	992113	29028.5	248370	45204.5	7.11746e+06	1.63102e+07	665008	52109.6	18.8075	0.22125
515	1	MePC(34:4e)+Na	(34:4e)	(34:4e)			776.556	C43 H80 O7 N1 P1 Na1	35.9982	1.0768e+06	136812	460386	3.53024e+06	638896	9.57775e+06	568405	287563	182095	144258	1.24218e+06	0.188666	0.221488
1154	0	PE(18:1_18:2)+H	(18:1_18:2)	(18:1)	(18:2)		742.538	C41 H77 O8 N1 P1	34.3585	4.45842e+07	2.15014e+07	1.27231e+08	8.35129e+07	4.84631e+07	2.86746e+08	1.70834e+07	3.88165e+07	4.32983e+07	9.15605e+07	3.44002e+07	0.44146	0.222137
375	0	Hex2Cer(d18:2_16:0+O)+H	(d18:2_16:0+O)	(d18:2)	(16:0+O)		876.604	C46 H86 O14 N1	29.1423	10769.1	153443	5267.33	32922.1	88994	640941	30715.3	12950.1	14954.4	0.0907635	23505.3	0.105702	0.222662
974	1	PC(40:2e)+H	(40:2e)	(40:2e)			828.684	C48 H95 O7 N1 P1	40.0864	380776	104295	7.03613e+06	1.10528e+06	800980	928387	8.75199e+06	1.484e+06	1.14337e+07	846046	4.52412e+07	7.85144	0.222846
1211	0	PE(22:1_20:4)+H	(22:1_20:4)	(22:1)	(20:4)		822.601	C47 H85 O8 N1 P1	37.9866	1.15529e+06	312577	2.5354e+06	3.87254e+06	777421	1.01429e+07	230858	1.2442e+06	1.42386e+06	1.19197e+06	1.11008e+06	0.332045	0.223434
1122	0	PE(18:0_16:1)-H	(18:0_16:1)	(18:0)	(16:1)		716.524	C39 H75 O8 N1 P1	35.5938	3.87959e+07	1.25013e+07	4.26225e+07	6.37027e+07	4.2376e+07	2.34133e+08	1.62301e+07	2.82364e+07	2.60793e+07	3.99952e+07	2.11037e+07	0.363884	0.223613
1428	0	SM(d18:0_24:1)+H	(d18:0_24:1)	(d18:0)	(24:1)		815.7	C47 H96 O6 N2 P1	40.406	3.31507e+08	1.36343e+08	1.39963e+08	4.1345e+08	1.96623e+08	7.62735e+08	2.66146e+08	1.977e+08	1.7839e+08	1.02525e+08	2.15739e+08	0.581938	0.22362
997	1	PC(40:6)+K	(20:2_20:4)	(20:2)	(20:4)		872.557	C48 H84 O8 N1 P1 K1	33.8863	3.53233e+06	2.13698e+06	4.55912e+07	3.82146e+07	6.78196e+06	8.00389e+07	3.97306e+06	2.03179e+07	4.68427e+06	8.63594e+06	1.95408e+07	0.389019	0.223802
691	0	PC(18:1_20:3)+Na	(18:1_20:3)	(18:1)	(20:3)		832.583	C46 H84 O8 N1 P1 Na1	34.4642	6.31086e+06	2.13235e+06	1.62819e+07	1.44089e+07	7.35632e+06	5.17264e+07	3.13082e+06	7.67487e+06	3.21316e+06	7.02214e+06	9.19289e+06	0.369394	0.223883
411	0	LPC(16:0)+Na	(16:0)	(16:0)			518.322	C24 H50 O7 N1 P1 Na1	12.8374	53757.6	77959.1	696003	532512	179049	208381	214990	794014	1.13435e+06	270991	411291	1.94017	0.223964
902	0	PC(37:5e)+H	(37:5e)	(37:5e)			780.59	C45 H83 O7 N1 P1	35.4385	4.2816e+06	1.4427e+06	7.79968e+06	6.32152e+06	1.46414e+07	2.67847e+07	5.71479e+06	6.82172e+06	4.35099e+06	1.98227e+06	5.72698e+06	0.481726	0.224297
1596	0	TG(16:0_18:1_18:1)+NH4	(16:0_18:1_18:1)	(16:0)	(18:1)	(18:1)	876.801	C55 H106 O6 N1	48.313	2.91269e+08	2.11155e+09	3.01192e+08	5.80302e+08	1.81472e+08	8.32131e+08	5.13435e+08	2.55787e+08	4.46793e+07	2.82173e+08	4.06719e+08	0.419588	0.225179
610	0	PC(16:0_18:1)+H	(16:0_18:1)	(16:0)	(18:1)		760.585	C42 H83 O8 N1 P1	35.0123	5.36741e+09	2.34933e+09	1.12038e+10	1.50547e+10	7.70513e+09	3.77417e+10	3.96832e+09	7.79396e+09	5.80648e+09	6.53712e+09	5.86473e+09	0.45283	0.225584
690	0	PC(18:1_20:3)+HCOO	(18:1_20:3)	(18:1)	(20:3)		854.592	C47 H85 O10 N1 P1	34.4654	6.66368e+06	2.95116e+06	1.6178e+07	1.42857e+07	7.94445e+06	5.59362e+07	3.4745e+06	8.28558e+06	4.06756e+06	6.42004e+06	9.09316e+06	0.361767	0.226136
1023	0	PC(42:2e)+H	(42:2e)	(42:2e)			856.715	C50 H99 O7 N1 P1	41.5895	915030	436673	1.08047e+07	2.13166e+06	1.98233e+06	1.86967e+06	1.66783e+07	2.61901e+06	9.27424e+06	1.25239e+06	5.15567e+07	5.38348	0.226396
1226	0	PE(34:2e)-H	(34:2e)	(34:2e)			700.529	C39 H75 O7 N1 P1	35.4679	734594	53252	439351	295776	121055	221508	685687	170004	461308	385860	1.17848e+06	1.85341	0.226863
1685	0	TG(18:1_18:1_23:0)+NH4	(18:1_18:1_23:0)	(18:1)	(18:1)	(23:0)	974.911	C62 H120 O6 N1	50.7757	20611.5	95522.9	344839	1.96245e+06	2.29795e+06	5.77801e+06	1.0114e+06	95496.8	0	855381	523773	0.284136	0.227195
561	0	MePC(39:2e)+NH4	(39:2e)	(39:2e)			845.711	C48 H98 O7 N2 P1	38.5871	32950.3	113160	0	69795.3	9.67973e+06	3.65062e+06	80319	152393	41560.9	30105.2	0	0.0269635	0.22726
1385	1	PS(18:0_18:1)+Na	(18:0_18:1)	(18:0)	(18:1)		812.541	C42 H80 O10 N1 P1 Na1	33.7605	3.03581e+07	2.66019e+06	1.51284e+07	9.87403e+06	2.59787e+06	4.66262e+07	5.26184e+06	1.02642e+07	1.10387e+07	3.28258e+06	1.00515e+07	0.446443	0.22762
1411	0	PS(20:0_18:1)-H	(20:0_18:1)	(20:0)	(18:1)		816.576	C44 H83 O10 N1 P1	37.254	1.68112e+06	242131	658315	2.22515e+06	615961	1.15415e+07	413252	324025	221236	45534.9	960054	0.138935	0.227903
1564	0	TG(15:0_16:1_18:1)+NH4	(15:0_16:1_18:1)	(15:0)	(16:1)	(18:1)	834.755	C52 H100 O6 N1	47.0911	2.98696e+06	3.85678e+07	6.84803e+06	1.37434e+07	7.52357e+06	1.50818e+07	1.12937e+07	3.81306e+06	1.737e+06	5.79071e+06	1.08504e+07	0.474114	0.227952
970	1	PC(40:1e)+H	(40:1e)	(40:1e)			830.7	C48 H97 O7 N1 P1	42.5935	74984.4	5564.13	101272	48934.7	329462	70976.5	297532	37214.8	703973	58769	1.90701e+06	5.71202	0.228355
1423	1	PS(40:7e)-H	(40:7e)	(40:7e)			818.534	C46 H77 O9 N1 P1	37.0555	8.43938e+06	3.11691e+06	7.32277e+06	9.40724e+06	5.4799e+06	9.91276e+06	3.81048e+06	8.52788e+06	5.23292e+06	3.77443e+06	6.17149e+06	0.755985	0.228484
959	1	PC(39:4)+H	(39:4)	(39:4)			824.616	C47 H87 O8 N1 P1	39.6774	844542	43099.9	240385	3.08349e+06	482625	6.29395e+06	83947.1	352493	562705	781891	495337	0.248601	0.228492
1340	0	PI(16:0_20:5)+NH4	(16:0_20:5)	(16:0)	(20:5)		874.544	C45 H81 O13 N1 P1	29.6675	34036.4	70399.9	36101.8	793224	79400.3	1.35058e+06	12014.2	143209	66085.6	137145	55822	0.210315	0.228677
1172	0	PE(18:1_24:1)-H	(18:1_24:1)	(18:1)	(24:1)		826.633	C47 H89 O8 N1 P1	40.883	98805.2	0	906128	487232	109403	2.28676e+06	49689.8	112661	174395	196857	265230	0.246533	0.228859
332	0	Hex1Cer(t18:0_22:0+O)+H	(t18:0_22:0+O)	(t18:0)	(22:0+O)		818.672	C46 H92 O10 N1	38.0222	15820.1	88184.9	18109.5	56053	1.23435e+06	2.97669e+06	110443	17885.6	21549.2	84438.4	71907.7	0.083721	0.229226
925	0	PC(38:4)+K	(18:1_20:3)	(18:1)	(20:3)		848.557	C46 H84 O8 N1 P1 K1	34.5069	1.97508e+07	4.7429e+06	2.03445e+07	4.85507e+07	2.25751e+07	2.00246e+08	3.4441e+06	2.4714e+07	1.07011e+07	1.76752e+07	501270	0.216447	0.230111
27	0	BisMePE(20:2e_18:1)+H	(20:2e_18:1)	(20:2e)	(18:1)		784.621	C45 H87 O7 N1 P1	40.271	283452	355936	1.0164e+06	627102	997171	1.03015e+06	2.25863e+06	688000	1.51705e+06	317686	5.92371e+06	2.98038	0.230512
1345	0	PI(17:0_18:1)-H	(17:0_18:1)	(17:0)	(18:1)		849.55	C44 H82 O13 N0 P1	33.9548	68950.4	77241.5	259692	280277	311725	1.96114e+06	13885.9	100132	69142	133061	123339	0.178259	0.230666
792	0	PC(32:2e)+Na	(16:1e_16:1)	(16:1e)	(16:1)		738.541	C40 H78 O7 N1 P1 Na1	34.1821	214875	79278	1.90438e+06	5.38328e+06	2.63147e+06	1.38074e+07	714660	962614	1.99871e+06	266344	1.58281e+06	0.276019	0.230671
562	0	MePC(39:3e)+Na	(39:3e)	(39:3e)			848.65	C48 H92 O7 N1 P1 Na1	38.361	698356	368754	2.39129e+06	1.82263e+06	1.50499e+06	2.47715e+06	1.59178e+06	1.5647e+06	1.04015e+07	675886	6.99853e+06	2.75056	0.230805
1408	0	PS(18:1_22:4)-H	(18:1_22:4)	(18:1)	(22:4)		836.545	C46 H79 O10 N1 P1	36.8106	1.54398e+06	737534	1.79003e+06	3.53077e+06	1.86205e+06	1.30099e+07	508040	2.38315e+06	521358	1.27588e+06	1.05207e+06	0.306511	0.230807
1101	0	PE(16:1e_16:0)-H	(16:1e_16:0)	(16:1e)	(16:0)		674.513	C37 H73 O7 N1 P1	36.4351	2.04451e+06	505105	1.84936e+06	2.10607e+06	3.70785e+06	1.06081e+07	1.14783e+06	1.53261e+06	1.5617e+06	1.25612e+06	1.71782e+06	0.415894	0.231425
1744	0	TG(9:0_9:0_12:0)+NH4	(9:0_9:0_12:0)	(9:0)	(9:0)	(12:0)	572.488	C33 H66 O6 N1	31.0664	302116	1.46384e+06	849184	591178	633002	83833.9	573287	644041	679587	1.95918e+06	1.79119e+06	1.72737	0.231738
361	0	Hex2Cer(d18:1_16:0)+HCOO	(d18:1_16:0)	(d18:1)	(16:0)		906.616	C47 H88 O15 N1	32.0975	1.74752e+06	2.03382e+06	2.14045e+07	3.81901e+06	1.4422e+06	2.09789e+06	3.84638e+07	2.98728e+06	6.98468e+06	2.28046e+06	6.577e+07	4.29509	0.232209
220	0	ChE(26:2)+NH4	(26:2)	(26:2)			778.744	C53 H96 O2 N1	51.6053	100501	0	333532	570528	154883	700747	63099.4	153366	0	167518	339281	0.466574	0.232595
616	0	PC(16:0_20:3)+HCOO	(16:0_20:3)	(16:0)	(20:3)		828.576	C45 H83 O10 N1 P1	34.1543	3.39651e+07	7.57429e+06	5.07145e+07	6.71725e+07	2.64067e+07	1.78966e+08	2.15806e+07	4.39957e+07	1.8623e+07	2.87605e+07	1.94755e+07	0.435643	0.232658
960	0	PC(39:5)+H	(39:5)	(39:5)			822.601	C47 H85 O8 N1 P1	32.6557	185615	2.8099e+06	3.0942e+06	5.12201e+06	1.55468e+07	3.58016e+07	2.5545e+06	2.62639e+06	194610	679644	8.00737e+06	0.269741	0.232693
360	0	Hex2Cer(d18:1_16:0)+H	(d18:1_16:0)	(d18:1)	(16:0)		862.625	C46 H88 O13 N1	32.0983	3.73264e+06	5.73822e+06	5.89803e+07	1.15474e+07	3.32803e+06	6.57293e+06	1.10313e+08	8.95758e+06	2.00145e+07	6.09194e+06	2.06249e+08	4.69358	0.232809
388	0	Hex2Cer(m34:0+O)+HCOO	(m34:0+O)	(m34:0+O)			908.632	C47 H90 O15 N1	32.9952	0	40413.1	643279	74796.4	29734.4	0	1.77304e+06	32016.1	53338.6	36591.9	2.70403e+06	7.00158	0.23281
992	1	PC(40:5e)+H	(40:5e)	(40:5e)			822.637	C48 H89 O7 N1 P1	36.9375	6.48087e+06	1.47619e+06	2.71363e+07	1.91517e+07	7.1474e+06	1.61428e+07	1.50119e+07	1.6361e+07	1.00977e+08	6.66299e+06	4.89185e+07	2.90858	0.232893
1058	0	PC(44:5e)+H	(44:5e)	(44:5e)			878.7	C52 H97 O7 N1 P1	40.265	5.68891e+06	1.59241e+06	1.93081e+07	1.53922e+07	1.21906e+07	1.22651e+07	1.06905e+07	9.76645e+06	1.38747e+08	8.05589e+06	6.78682e+07	4.2469	0.233038
560	1	MePC(39:2e)+Na	(39:2e)	(39:2e)			850.666	C48 H94 O7 N1 P1 Na1	38.6512	4.90813e+06	1.20582e+06	1.63131e+07	1.00164e+07	5.03587e+06	1.17188e+07	9.37688e+06	6.78846e+06	8.67443e+07	6.22842e+06	4.19991e+07	3.68641	0.233078
1679	0	TG(18:1_17:1_18:2)+NH4	(18:1_17:1_18:2)	(18:1)	(17:1)	(18:2)	886.786	C56 H104 O6 N1	47.3383	1.95263e+06	3.39785e+07	4.94363e+06	7.02044e+06	5.7526e+06	8.29604e+06	6.99254e+06	2.30024e+06	178963	2.29804e+06	6.60073e+06	0.355881	0.233211
1112	0	PE(16:1e_20:5)-H	(16:1e_20:5)	(16:1e)	(20:5)		720.497	C41 H71 O7 N1 P1	33.6268	7.37984e+06	6.38158e+06	1.01462e+07	5.46849e+07	1.36427e+07	1.30281e+08	6.97427e+06	1.02593e+07	5.07619e+06	1.3822e+07	1.30171e+07	0.265054	0.233358
1547	1	SPH(d18:1)+H	(d18:1)	(d18:1)			300.29	C18 H38 O2 N1	9.95255	9.54592e+06	1.21548e+06	1.11431e+07	2.04026e+07	8.62998e+06	1.95894e+07	1.71289e+07	1.46727e+07	7.26363e+07	2.2717e+07	1.19911e+07	2.36755	0.234012
1257	0	PE(40:5)+Na	(18:0_22:5)	(18:0)	(22:5)		816.551	C45 H80 O8 N1 P1 Na1	36.2467	1.67942e+06	955677	7.59176e+06	8.03821e+06	1.81726e+06	1.21553e+07	1.0859e+06	4.03106e+06	1.9604e+06	2.71207e+06	4.16173e+06	0.519312	0.234154
688	0	PC(18:1_18:1)+HCOO	(18:1_18:1)	(18:1)	(18:1)		830.592	C45 H85 O10 N1 P1	35.3345	3.04038e+07	1.99568e+07	1.07493e+08	5.84919e+07	8.58189e+07	2.54939e+08	1.31925e+07	4.57578e+07	4.85178e+07	5.68961e+07	5.97704e+07	0.482786	0.234942
1370	0	PI(18:1_20:3)-H	(18:1_20:3)	(18:1)	(20:3)		885.55	C47 H82 O13 N0 P1	32.3795	1.19571e+06	429745	448113	1.54016e+06	405916	8.37512e+06	75336	438472	254264	648639	285159	0.164767	0.234963
579	0	MePC(43:0)+Na	(43:0)	(43:0)			924.739	C52 H104 O8 N1 P1 Na1	42.9036	15185.1	18343.2	13029.7	172358	452624	1.89491e+06	27561.6	0	0	62901.3	14240.7	0.0489564	0.235356
1400	1	PS(18:1_18:2)-H	(18:1_18:2)	(18:1)	(18:2)		784.513	C42 H75 O10 N1 P1	31.9795	225420	22081.2	547375	149647	16294.2	704715	67249.3	96662.6	186966	126051	119750	0.429902	0.235543
848	1	PC(35:5)+H	(35:5)	(35:5)			766.538	C43 H77 O8 N1 P1	30.5605	400634	552998	1.16679e+06	5.25739e+06	1.47835e+06	5.44587e+06	799853	1.5906e+06	586558	1.13276e+06	1.3427e+06	0.457485	0.236157
14	0	AEA(18:1)+NH4	(18:1)	(18:1)			343.332	C20 H43 O2 N2	11.0511	2.78651e+06	2.21846e+06	3.16951e+06	2.78326e+06	2.95138e+06	4.88744e+06	1.77033e+06	3.59326e+06	2.18943e+06	2.74515e+06	2.28201e+06	0.803137	0.23647
1165	0	PE(18:1_22:4)-H	(18:1_22:4)	(18:1)	(22:4)		792.555	C45 H79 O8 N1 P1	35.6981	898851	895552	4.15072e+06	4.31028e+06	922316	1.72168e+07	537904	1.77719e+06	828876	1.35857e+06	1.7492e+06	0.264209	0.236507
1415	0	PS(36:4e)-H	(36:4e)	(36:4e)			768.518	C42 H75 O9 N1 P1	36.6945	5.79735e+06	2.56569e+06	5.23621e+06	8.27251e+06	8.62472e+06	2.3787e+07	4.91591e+06	5.03064e+06	2.8705e+06	3.89627e+06	7.5369e+06	0.536079	0.237947
908	1	PC(38:1e)+H	(38:1e)	(38:1e)			802.668	C46 H93 O7 N1 P1	39.7458	4.06264e+06	1.25606e+06	1.56039e+06	699266	77704.1	2.19186e+06	578982	2.94385e+06	9.73835e+06	133207	1.53142e+07	3.49824	0.23881
1210	0	PE(22:1_18:2)-H	(22:1_18:2)	(22:1)	(18:2)		796.586	C45 H83 O8 N1 P1	38.1382	251789	116601	919296	630384	323227	3.29798e+06	66345.4	316877	111426	388911	444934	0.287798	0.2392
1478	1	SM(d40:1)+H	(d40:1)	(d40:1)			787.669	C45 H92 O6 N2 P1	40.2946	1.27346e+06	112116	45197.9	946259	620355	386045	57838.9	934339	36533.6	48155.5	82522.1	0.4112	0.239506
1037	0	PC(42:6e)+H	(42:6e)	(42:6e)			848.653	C50 H91 O7 N1 P1	38.3691	721207	374669	2.44542e+06	2.15931e+06	1.5533e+06	2.52167e+06	1.64561e+06	1.64167e+06	1.06813e+07	682662	6.93195e+06	2.64944	0.239597
654	0	PC(17:0_18:2)+HCOO	(17:0_18:2)	(17:0)	(18:2)		816.576	C44 H83 O10 N1 P1	34.2671	439961	276657	3.168e+06	2.84716e+06	5.2526e+06	1.52988e+06	867497	1.42913e+06	849063	1.6403e+06	1.27167e+06	0.537891	0.23975
1457	0	SM(d35:1)+HCOO	(d18:0_17:1)	(d18:0)	(17:1)		761.581	C41 H82 O8 N2 P1	33.4341	4.64438e+06	5.72478e+06	2.09621e+06	1.05333e+06	3.72656e+06	3.03964e+06	2.6746e+06	3.30637e+06	1.06442e+06	1.60888e+06	3.07305e+06	0.693756	0.240057
687	0	PC(18:1_18:1)+H	(18:1_18:1)	(18:1)	(18:1)		786.601	C44 H85 O8 N1 P1	35.3161	8.22853e+08	4.214e+08	2.96088e+09	1.88367e+09	1.80021e+09	9.22359e+09	6.52588e+08	1.04636e+09	9.73887e+08	1.44992e+09	1.28914e+09	0.379502	0.240303
1492	0	SM(d42:1)+HCOO	(d18:0_24:1)	(d18:0)	(24:1)		859.691	C48 H96 O8 N2 P1	40.3984	3.86593e+07	2.18271e+07	1.7288e+07	4.47257e+07	2.15736e+07	9.27789e+07	2.89825e+07	2.72388e+07	2.04275e+07	1.95685e+07	2.38989e+07	0.608561	0.240639
1117	0	PE(17:0_20:3)-H	(17:0_20:3)	(17:0)	(20:3)		754.539	C42 H77 O8 N1 P1	35.8031	223595	71590.2	29933.2	633089	522691	2.76158e+06	102771	228845	83915.7	138919	169916	0.204889	0.24116
648	0	PC(16:1e_20:3)+HCOO	(16:1e_20:3)	(16:1e)	(20:3)		812.581	C45 H83 O9 N1 P1	35.192	1.69802e+06	190492	3.41879e+06	3.21057e+06	6.55042e+06	2.29855e+07	3.91141e+06	1.69243e+06	750097	1.30952e+06	1.07313e+06	0.275502	0.241733
1014	0	PC(42:0)+H	(42:0)	(42:0)			874.726	C50 H101 O8 N1 P1	43.2287	286900	62912.7	98934.9	2.04697e+06	1.37587e+06	4.60366e+06	825655	32038.6	9409.72	1.01296e+06	328238	0.31267	0.241968
1529	0	SM(t34:2)+H	(t34:2)	(t34:2)			717.554	C39 H78 O7 N2 P1	29.0963	469773	4.59904e+06	722639	377201	373307	985581	229206	627992	167946	97533.3	634645	0.280143	0.241972
698	0	PC(18:1_21:1)+H	(18:1_21:1)	(18:1)	(21:1)		828.648	C47 H91 O8 N1 P1	40.8864	394932	41597.5	2.52693e+06	1.32636e+06	408738	7.14832e+06	255370	420011	499864	545254	858558	0.261239	0.242255
1592	0	TG(16:0_17:0_18:1)+NH4	(16:0_17:0_18:1)	(16:0)	(17:0)	(18:1)	864.801	C54 H106 O6 N1	48.6765	2.74336e+06	1.12771e+07	7.36242e+06	3.15394e+07	1.68524e+07	3.37377e+07	1.92617e+07	4.35821e+06	1.73177e+06	1.05817e+07	1.19887e+07	0.555552	0.242371
855	1	PC(36:2)+H	(36:2)	(36:2)			786.601	C44 H85 O8 N1 P1	36.6477	3.44679e+06	705227	743457	1.50134e+06	3.3494e+07	1.22469e+08	689344	847809	576013	711267	1.37434e+06	0.0310331	0.242397
716	0	PC(18:2e_18:1)+H	(18:2e_18:1)	(18:2e)	(18:1)		770.606	C44 H85 O7 N1 P1	36.3356	2.63881e+06	3.99616e+06	2.39534e+07	7.74966e+06	1.40972e+08	2.18454e+08	4.84977e+07	959238	2.28351e+06	8.08524e+06	2.05952e+07	0.242619	0.242461
1440	0	SM(d20:1_24:0)+Na	(d20:1_24:0)	(d20:1)	(24:0)		865.713	C49 H99 O6 N2 P1 Na1	41.9326	481501	329819	706366	2.27178e+06	5.55652e+06	2.05924e+06	2.29299e+06	103317	91633.1	289319	967932	0.39405	0.242599
1590	0	TG(16:0_16:1_18:1)+NH4	(16:0_16:1_18:1)	(16:0)	(16:1)	(18:1)	848.77	C53 H102 O6 N1	47.5256	1.05705e+08	1.4096e+09	1.40092e+08	3.57853e+08	7.78119e+07	3.38268e+08	2.02059e+08	1.0413e+08	3.16898e+07	1.32532e+08	1.77845e+08	0.320214	0.24268
1732	0	TG(4:0_14:0_18:1)+NH4	(4:0_14:0_18:1)	(4:0)	(14:0)	(18:1)	654.567	C39 H76 O6 N1	40.4844	59092.2	6.73146e+06	158790	767744	116511	1.502e+06	51608.9	126014	189753	372146	21039.8	0.0977628	0.242822
1691	0	TG(18:1_18:2_20:2)+NH4	(18:1_18:2_20:2)	(18:1)	(18:2)	(20:2)	926.817	C59 H108 O6 N1	47.9763	1.10664e+07	5.28002e+07	1.03957e+07	5.04121e+07	9.65287e+06	1.16769e+08	1.99433e+07	1.15952e+07	1.43759e+06	1.29884e+07	4.43619e+07	0.431673	0.242861
513	1	MePC(34:4)+Na	(34:4)	(34:4)			790.536	C43 H78 O8 N1 P1 Na1	33.7787	1.17321e+07	1.61996e+07	5.59194e+07	5.40769e+07	1.34513e+07	1.56191e+08	7.65952e+06	3.54686e+07	1.65773e+07	2.03003e+07	2.5463e+07	0.411491	0.242898
122	0	Cer(d20:1_25:1)+H	(d20:1_25:1)	(d20:1)	(25:1)		690.676	C45 H88 O3 N1	43.0739	0	50562.9	81670.6	38047.2	1.03756e+06	141679	40941.2	0	0	0	0	0.036405	0.243007
1170	0	PE(18:1_24:0)+H	(18:1_24:0)	(18:1)	(24:0)		830.663	C47 H93 O8 N1 P1	42.3445	842714	142779	1.0934e+06	3.13018e+06	747118	8.85679e+06	397452	618820	581145	762657	1.08007e+06	0.278686	0.243055
1155	0	PE(18:1_18:2)-H	(18:1_18:2)	(18:1)	(18:2)		740.524	C41 H75 O8 N1 P1	34.3586	1.62667e+07	6.00066e+06	3.47899e+07	2.98134e+07	1.93747e+07	9.25745e+07	6.287e+06	1.39384e+07	1.19926e+07	3.53197e+07	1.11656e+07	0.475024	0.243465
1441	0	SM(d20:1_24:3)+H	(d20:1_24:3)	(d20:1)	(24:3)		837.684	C49 H94 O6 N2 P1	40.4017	4.94194e+07	1.55748e+07	1.60534e+07	4.72622e+07	2.36964e+07	1.27975e+08	3.1704e+07	2.48583e+07	2.03022e+07	1.70639e+07	2.41853e+07	0.506236	0.244005
1523	1	SM(t34:0)+H	(t34:0)	(t34:0)			721.585	C39 H82 O7 N2 P1	32.1473	1.54311e+06	4.50826e+06	4.24903e+06	1.03121e+06	1.98125e+07	5.92929e+06	1.27797e+06	2.43569e+06	436670	309506	6.84027e+06	0.365764	0.245223
1589	0	TG(16:0_16:1_18:1)+Na	(16:0_16:1_18:1)	(16:0)	(16:1)	(18:1)	853.726	C53 H98 O6 Na1	47.5304	1.05543e+07	7.2746e+07	1.21772e+07	2.72406e+07	7.28227e+06	2.17989e+07	1.6422e+07	1.15804e+07	3.50999e+06	1.35058e+07	1.50552e+07	0.47489	0.245511
986	1	PC(40:4e)+H	(40:4e)	(40:4e)			824.653	C48 H91 O7 N1 P1	38.6717	3.86953e+06	661057	9.74148e+06	5.53206e+06	4.70024e+06	1.39179e+07	7.05595e+06	4.50536e+06	2.70129e+07	4.25802e+06	2.46984e+07	2.10911	0.246271
1034	1	PC(42:5e)+H	(42:5e)	(42:5e)			850.668	C50 H93 O7 N1 P1	38.6553	5.03489e+06	1.27727e+06	1.65365e+07	1.16942e+07	5.99828e+06	1.74357e+07	9.01276e+06	6.90451e+06	9.5799e+07	5.23193e+06	5.26792e+07	3.51093	0.246642
952	1	PC(39:2)+H	(39:2)	(39:2)			828.648	C47 H91 O8 N1 P1	38.0759	104184	45934.2	1.26115e+06	395647	2.34171e+06	9.25547e+06	329864	261894	150289	331596	590170	0.148952	0.246648
1266	0	PEt(44:6)-H	(44:6)	(44:6)			831.591	C49 H84 O8 N0 P1	35.6773	4.26807e+07	2.32423e+07	5.54817e+07	4.82159e+07	3.46211e+07	1.54484e+08	2.93504e+07	4.287e+07	1.69688e+07	3.38394e+07	4.59147e+07	0.565145	0.246879
995	1	PC(40:6)+H	(20:2_20:4)	(20:2)	(20:4)		834.601	C48 H85 O8 N1 P1	33.9415	4.79048e+07	2.08007e+07	2.82459e+08	2.23648e+08	5.21791e+07	5.88246e+08	2.9765e+07	1.53298e+08	4.57094e+07	6.1634e+07	1.3097e+08	0.416093	0.247247
1405	0	PS(18:1_22:0)-H	(18:1_22:0)	(18:1)	(22:0)		844.607	C46 H87 O10 N1 P1	38.9809	1.2275e+06	49287.9	346562	1.20526e+06	241749	8.82902e+06	151674	88198.5	70938.7	67376.4	469258	0.0854612	0.247395
976	0	PC(40:2e)+K	(40:2e)	(40:2e)			866.64	C48 H94 O7 N1 P1 K1	40.0747	12286.1	2620.97	202285	62550	34926.5	79223.6	703263	100919	340801	37857.7	3.33832e+06	13.7738	0.247511
676	0	PC(18:0_20:5)+K	(18:0_20:5)	(18:0)	(20:5)		846.541	C46 H82 O8 N1 P1 K1	34.2138	1.19632e+07	5.62059e+06	2.06961e+07	6.60129e+07	1.23558e+07	1.52087e+08	1.3067e+07	2.20733e+07	8.31533e+06	8.01668e+06	1.99028e+07	0.318715	0.247828
1078	0	PE(16:0_18:2)+Na	(16:0_18:2)	(16:0)	(18:2)		738.504	C39 H74 O8 N1 P1 Na1	32.4502	1.26296e+07	6.3056e+06	1.48764e+07	1.13077e+08	1.98785e+07	2.02105e+08	1.62225e+07	2.17962e+07	1.90928e+07	2.46393e+07	1.27134e+07	0.307307	0.247988
1066	0	PC(46:4)+H	(46:4)	(46:4)			922.726	C54 H101 O8 N1 P1	41.3695	12469.9	14432.3	62325.3	180497	702135	2.41966e+06	6977.48	14702.5	10442	120436	151830	0.1077	0.248732
1183	0	PE(18:1p_20:4)+H	(18:1p_20:4)	(18:1p)	(20:4)		750.543	C43 H77 O7 N1 P1	35.2372	1.67479e+08	7.31582e+07	2.04063e+08	3.24581e+08	1.21497e+08	9.35203e+08	5.99332e+07	2.09057e+08	1.71574e+08	8.46095e+07	1.33153e+08	0.43264	0.248851
1153	0	PE(18:1_18:1)-H	(18:1_18:1)	(18:1)	(18:1)		742.539	C41 H77 O8 N1 P1	35.8643	1.75297e+07	9.60436e+06	6.3021e+07	4.14963e+07	4.6759e+07	2.30552e+08	9.33571e+06	1.96191e+07	2.01482e+07	5.16354e+07	1.93822e+07	0.352465	0.248951
1062	1	PC(44:6e)+H	(44:6e)	(44:6e)			876.684	C52 H95 O7 N1 P1	40.0292	660500	338079	4.07295e+06	762919	2.10057e+06	2.11237e+06	978051	1.8297e+06	6.24421e+06	1.39063e+06	7.15159e+06	2.10134	0.249144
1052	0	PC(44:3e)+H	(44:3e)	(44:3e)			882.731	C52 H101 O7 N1 P1	41.795	18342.2	25491	1.69667e+06	669738	1.17938e+06	644900	2.41455e+06	305539	1.51529e+06	306475	5.27751e+06	2.78267	0.24931
718	0	PC(18:2e_20:3)+HCOO	(18:2e_20:3)	(18:2e)	(20:3)		838.597	C47 H85 O9 N1 P1	35.5506	385632	44081.5	375754	349336	1.59497e+06	4.0168e+06	640832	155697	288277	128936	377216	0.282144	0.249489
334	0	Hex1Cer(t18:0_24:0)+H	(t18:0_24:0)	(t18:0)	(24:0)		830.708	C48 H96 O9 N1	40.0876	570016	531300	437162	1.40806e+06	2.12102e+07	1.05848e+07	1.36172e+06	982612	736749	1.47306e+06	1.71706e+06	0.216613	0.249583
1178	0	PE(18:1e_20:5)-H	(18:1e_20:5)	(18:1e)	(20:5)		748.529	C43 H75 O7 N1 P1	35.8533	7.53867e+06	3.53992e+06	8.65664e+06	1.89212e+07	6.51098e+06	5.0934e+07	5.51452e+06	8.58717e+06	3.04414e+06	5.77165e+06	9.33811e+06	0.402769	0.24963
1506	1	SM(d44:1)+H	(d20:1_24:0)	(d20:1)	(24:0)		843.731	C49 H100 O6 N2 P1	41.9319	4.68564e+06	3.81911e+06	5.48025e+06	1.87612e+07	4.43932e+07	1.36024e+07	1.67451e+07	1.93945e+06	623359	3.17969e+06	9.32833e+06	0.420745	0.250825
1198	0	PE(20:0_20:4)+H	(20:0_20:4)	(20:0)	(20:4)		796.585	C45 H83 O8 N1 P1	37.9545	1.34607e+06	192018	1.43982e+06	4.22466e+06	677604	1.19325e+07	189943	1.21355e+06	1.04764e+06	1.45478e+06	762582	0.282758	0.250949
889	1	PC(37:2)+H	(37:2)	(37:2)			800.616	C45 H87 O8 N1 P1	39.3638	1.05374e+06	595017	4.24764e+06	2.20572e+06	1.36969e+06	1.12137e+07	972351	1.08998e+06	1.09145e+06	1.31148e+06	2.098e+06	0.380745	0.251282
1535	0	SM(t40:0)+HCOO	(t40:0)	(t40:0)			849.67	C46 H94 O9 N2 P1	37.7389	136047	17215.7	20692.5	25876.1	913705	2.13436e+06	170671	156785	31439.1	56737.1	24803.1	0.162728	0.251437
1083	0	PE(16:0_20:5)+H	(16:0_20:5)	(16:0)	(20:5)		738.507	C41 H73 O8 N1 P1	32.4461	1.44427e+07	6.78834e+06	1.56114e+07	1.18354e+08	2.09014e+07	2.12679e+08	1.79439e+07	2.17364e+07	2.12439e+07	2.67262e+07	1.48964e+07	0.316521	0.25163
717	0	PC(18:2e_18:1)+HCOO	(18:2e_18:1)	(18:2e)	(18:1)		814.597	C45 H85 O9 N1 P1	36.3541	271240	222701	1.302e+06	106917	1.10954e+07	7.88869e+06	2.5474e+06	414163	240365	399123	995360	0.264074	0.251674
807	0	PC(33:2e)+H	(33:2e)	(33:2e)			730.575	C41 H81 O7 N1 P1	35.0386	1.1514e+06	666374	3.60329e+06	8.93089e+06	4.83486e+07	3.47374e+07	1.39396e+07	3.82234e+06	700740	2.21594e+06	5.82878e+06	0.326453	0.252183
682	0	PC(18:0e_16:0)+HCOO	(18:0e_16:0)	(18:0e)	(16:0)		792.612	C43 H87 O9 N1 P1	38.0811	1.33167e+06	177591	977267	949923	867141	1.73947e+06	1.90473e+06	1.4112e+06	1.22314e+06	590145	4.4015e+06	1.89256	0.252317
17	0	BisMePA(16:2e_16:0)+NH4	(16:2e_16:0)	(16:2e)	(16:0)		676.528	C37 H75 O7 N1 P1	36.4426	4.50855e+06	1.022e+06	4.04306e+06	4.54166e+06	8.19832e+06	3.17836e+07	2.3468e+06	3.12993e+06	3.20754e+06	2.48754e+06	3.8407e+06	0.333012	0.252568
397	0	Hex3Cer(d34:1+O)+HCOO	(d18:1_16:0+O)	(d18:1)	(16:0+O)		1084.66	C53 H98 O21 N1	30.7375	49222.5	75210.8	318151	285893	894217	1.21192e+06	505416	95873.4	0	0	399584	0.423708	0.253396
653	0	PC(17:0_18:1)+HCOO	(17:0_18:1)	(17:0)	(18:1)		818.592	C44 H85 O10 N1 P1	35.6534	648335	30570.2	1.47617e+06	1.358e+06	8.82512e+06	1.39359e+07	944877	972633	846993	2.27333e+06	1.83617e+06	0.313952	0.253492
1634	0	TG(16:1_17:1_18:1)+NH4	(16:1_17:1_18:1)	(16:1)	(17:1)	(18:1)	860.77	C54 H102 O6 N1	47.1556	3.83333e+06	5.76212e+07	7.6626e+06	1.21158e+07	7.83786e+06	1.56596e+07	1.30037e+07	4.04162e+06	752617	4.04644e+06	1.1377e+07	0.38065	0.253712
1171	0	PE(18:1_24:0)-H	(18:1_24:0)	(18:1)	(24:0)		828.649	C47 H91 O8 N1 P1	42.3555	375627	25835.9	704600	1.32321e+06	418667	4.46505e+06	260160	325291	395101	311356	462248	0.287842	0.253844
1515	1	SM(d44:4)+H	(d44:4)	(d44:4)			837.684	C49 H94 O6 N2 P1	37.6111	1.29063e+06	1.56244e+06	1.42663e+06	1.31941e+06	575762	7.9564e+06	1.57183e+06	1.04871e+06	136571	730071	948018	0.376628	0.254664
897	1	PC(37:4)+H	(37:4)	(37:4)			796.585	C45 H83 O8 N1 P1	37.956	1.34551e+06	169066	1.44187e+06	4.23963e+06	622709	1.22235e+07	182060	1.20873e+06	1.00323e+06	1.49429e+06	761118	0.278377	0.254936
1168	0	PE(18:1_22:6)-H	(18:1_22:6)	(18:1)	(22:6)		788.524	C45 H75 O8 N1 P1	33.7809	4.74685e+06	4.87529e+06	1.94046e+07	1.71512e+07	4.98001e+06	5.12659e+07	2.88455e+06	1.20137e+07	5.38115e+06	7.34443e+06	9.90562e+06	0.439696	0.255113
865	0	PC(36:3e)+K	(18:2e_18:1)	(18:2e)	(18:1)		808.562	C44 H84 O7 N1 P1 K1	36.3974	29130.6	17902.8	110828	103984	1.4869e+07	5.00394e+06	423968	176159	22227.3	383443	98942.3	0.0658407	0.255245
20	0	BisMePA(17:0_20:5)+NH4	(17:0_20:5)	(17:0)	(20:5)		754.538	C42 H77 O8 N1 P1	34.9822	4.25717e+06	589120	5.6418e+06	1.30657e+07	4.07359e+06	2.20393e+07	1.37402e+06	8.9217e+06	3.09163e+06	2.68954e+06	3.6735e+06	0.47719	0.256105
684	0	PC(18:0e_18:1)+HCOO	(18:0e_18:1)	(18:0e)	(18:1)		818.628	C45 H89 O9 N1 P1	38.3186	81346.5	8540.38	1.36129e+06	490228	1.02094e+06	1.46294e+06	3.6073e+06	266187	731455	641048	6.92094e+06	3.29929	0.256234
1392	0	PS(18:0_20:3)-H	(18:0_20:3)	(18:0)	(20:3)		812.545	C44 H79 O10 N1 P1	34.5629	1.16157e+07	1.06963e+06	5.60634e+06	7.24986e+06	2.23689e+06	5.46836e+07	1.46118e+06	4.38854e+06	1.58083e+06	2.45984e+06	5.36561e+06	0.222008	0.256483
625	0	PC(16:0e_16:1)+HCOO	(16:0e_16:1)	(16:0e)	(16:1)		762.565	C41 H81 O9 N1 P1	34.4898	1.2317e+06	24782.7	1.02739e+06	4.5119e+06	1.96615e+06	4.23668e+06	290486	117919	115716	399945	3.72368e+06	0.429069	0.256919
1167	0	PE(18:1_22:6)+H	(18:1_22:6)	(18:1)	(22:6)		790.538	C45 H77 O8 N1 P1	33.783	1.24172e+07	1.66272e+07	5.60826e+07	5.36726e+07	1.1816e+07	1.57667e+08	8.14676e+06	3.58933e+07	1.68413e+07	2.05985e+07	2.78603e+07	0.42561	0.256938
289	0	Hex1Cer(d18:0_25:0+O)+H	(d18:0_25:0+O)	(d18:0)	(25:0+O)		844.724	C49 H98 O9 N1	41.9425	1.1482e+06	965322	1.25147e+06	4.2833e+06	1.09584e+07	5.91498e+06	5.46532e+06	494918	137821	649164	2.21637e+06	0.438645	0.257031
853	1	PC(36:1e)+H	(18:0e_18:1)	(18:0e)	(18:1)		774.637	C44 H89 O7 N1 P1	38.3443	9.34704e+06	1.97167e+06	4.06139e+07	1.4874e+07	1.805e+07	4.23202e+07	7.76702e+07	1.44026e+07	2.14031e+07	1.58194e+07	1.31755e+08	2.46319	0.257673
1189	0	PE(18:2e_20:3)-H	(18:2e_20:3)	(18:2e)	(20:3)		750.544	C43 H77 O7 N1 P1	36.5074	2.28982e+07	3.08392e+06	1.09793e+07	3.0044e+07	7.44645e+06	3.56155e+07	5.09589e+06	1.42996e+07	2.01281e+07	6.59368e+06	8.60509e+06	0.596606	0.257903
927	1	PC(38:4e)+H	(18:0e_20:4)	(18:0e)	(20:4)		796.621	C46 H87 O7 N1 P1	36.7705	5.19172e+07	6.81417e+06	8.48891e+07	8.17467e+07	3.05563e+07	8.05673e+07	4.17907e+07	7.42735e+07	1.50557e+08	3.80667e+07	1.57222e+08	1.64727	0.257998
1462	0	SM(d36:1)+H	(d36:1)	(d36:1)			731.606	C41 H84 O6 N2 P1	34.6239	3.18837e+08	1.75927e+08	6.30411e+07	1.67638e+08	1.12705e+08	3.52046e+08	1.38541e+08	1.90319e+08	9.9605e+07	1.4819e+08	1.08177e+08	0.690475	0.258611
498	0	MePC(32:3e)+Na	(32:3e)	(32:3e)			750.541	C41 H78 O7 N1 P1 Na1	35.2361	1.66046e+08	6.80856e+07	2.04158e+08	2.95648e+08	1.01316e+08	7.01927e+08	6.24576e+07	2.08902e+08	1.71032e+08	8.8507e+07	1.34217e+08	0.519222	0.259875
1422	1	PS(40:7e)-H	(40:7e)	(40:7e)			818.534	C46 H77 O9 N1 P1	36.5112	3.25534e+06	535211	1.71233e+06	4.01308e+06	1.33688e+06	4.47725e+06	737451	2.1302e+06	3.06622e+06	956903	1.17687e+06	0.631514	0.26016
1264	0	PE(42:1)+Na	(18:1_24:0)	(18:1)	(24:0)		852.645	C47 H92 O8 N1 P1 Na1	42.3528	213648	6388.31	132761	522187	79666.3	2.28254e+06	50184.9	102442	60852.9	84541.2	140165	0.162432	0.260595
1663	1	TG(18:0_18:1_20:3)+NH4	(18:0_18:1_20:3)	(18:0)	(18:1)	(20:3)	928.833	C59 H110 O6 N1	48.4979	2.35271e+06	8.10159e+07	4.26069e+07	4.85863e+07	2.90007e+07	2.66056e+08	6.54464e+07	1.74576e+07	3.23629e+06	1.93305e+07	3.38463e+07	0.355992	0.260784
628	0	PC(16:0e_20:4)+HCOO	(16:0e_20:4)	(16:0e)	(20:4)		812.581	C45 H83 O9 N1 P1	34.6822	1.23379e+07	1.41696e+06	9.46632e+06	1.79216e+07	8.70651e+06	1.29498e+07	1.041e+07	1.52329e+07	3.17317e+07	9.03371e+06	1.45595e+07	1.54718	0.260834
675	0	PC(18:0_20:5)+HCOO	(18:0_20:5)	(18:0)	(20:5)		852.576	C47 H83 O10 N1 P1	34.214	4.4039e+06	3.81013e+06	6.88616e+06	1.66004e+07	4.23854e+06	3.81979e+07	4.20612e+06	9.33012e+06	2.9433e+06	3.03761e+06	6.76082e+06	0.425342	0.260899
386	0	Hex2Cer(d42:3)+HCOO	(d42:3)	(d42:3)			1014.71	C55 H100 O15 N1	36.9855	115401	534348	1.68822e+06	239346	52030.6	351916	3.37081e+06	229380	440661	84406.6	5.60356e+06	3.91598	0.26126
1056	1	PC(44:5)+H	(44:5)	(44:5)			892.679	C52 H95 O8 N1 P1	38.4989	156923	0	824489	793975	106872	6.39809e+06	66231.5	101516	33596.8	63725.2	215025	0.0695759	0.261349
1451	0	SM(d33:2)+H	(d33:2)	(d33:2)			687.544	C38 H76 O6 N2 P1	28.8015	334650	1.54352e+06	118149	27494.4	117756	462998	137980	217934	29289.6	42160.7	263745	0.318414	0.261575
922	1	PC(38:4)+H	(18:1_20:3)	(18:1)	(20:3)		810.601	C46 H85 O8 N1 P1	34.4499	1.54046e+08	4.85484e+07	3.94593e+08	3.07261e+08	1.80999e+08	1.77708e+09	7.63778e+07	1.74383e+08	9.34385e+07	1.51949e+08	2.11357e+08	0.296594	0.261576
1328	0	PI(16:0_14:0)-H	(16:0_14:0)	(16:0)	(14:0)		781.487	C39 H74 O13 N0 P1	30.01	12381.8	0	0	138998	0	600002	9565.55	0	0	0	0	0.0152767	0.261873
32	0	Cer(d17:1_24:1)+H	(d17:1_24:1)	(d17:1)	(24:1)		634.613	C41 H80 O3 N1	40.182	1.01214e+06	8.52316e+06	828408	1.15165e+06	1.39392e+06	2.47507e+06	1.90308e+06	846021	884331	334306	1.08425e+06	0.394062	0.262
669	1	PC(18:0_20:3)+HCOO	(18:0_20:3)	(18:0)	(20:3)		856.607	C47 H87 O10 N1 P1	36.2938	1.41417e+07	4.65784e+06	1.53005e+07	2.09664e+07	1.27583e+07	1.17502e+08	8.34133e+06	1.51041e+07	4.87787e+06	7.75966e+06	7.92806e+06	0.284974	0.26252
732	0	PC(20:1_20:3)+HCOO	(20:1_20:3)	(20:1)	(20:3)		882.623	C49 H89 O10 N1 P1	36.4784	589761	77279.2	1.70619e+06	1.48345e+06	884714	7.36036e+06	322246	803293	407794	654614	964592	0.312603	0.262752
495	0	MePC(31:2e)+NH4	(31:2e)	(31:2e)			733.585	C40 H82 O7 N2 P1	32.5832	49745.2	1.86466e+06	348493	54030.3	357390	719754	47388.5	64384.3	502738	210819	204240	0.364011	0.262822
1384	0	PS(18:0_18:1)+K	(18:0_18:1)	(18:0)	(18:1)		828.515	C42 H80 O10 N1 P1 K1	35.3546	2.77273e+07	2.93686e+06	1.0804e+07	1.06094e+07	5.77587e+06	4.37654e+07	6.1979e+06	8.74067e+06	7.39654e+06	3.91364e+06	1.6691e+07	0.507068	0.263027
671	1	PC(18:0_20:3)+Na	(18:0_20:3)	(18:0)	(20:3)		834.598	C46 H86 O8 N1 P1 Na1	36.3041	1.30076e+07	2.59654e+06	1.42132e+07	1.50644e+07	9.81395e+06	1.23338e+08	4.47498e+06	9.65927e+06	2.72861e+06	6.63896e+06	6.0984e+06	0.199514	0.263085
202	0	ChE(18:2)+NH4	(18:2)	(18:2)			666.618	C45 H80 O2 N1	48.3602	1.6612e+08	267558	2.13498e+07	1.58597e+07	1.73325e+07	1.73458e+08	2.41199e+07	5.07895e+07	6.94719e+06	1.72353e+07	1.85255e+07	0.357874	0.263088
471	1	LPE(18:2)-H	(18:2)	(18:2)			476.278	C23 H43 O7 N1 P1	12.28	5122.58	8244.85	75158.1	49484.5	28070.9	97050.7	89332.9	52540.4	38954.6	85379.3	417627	3.1186	0.263615
1199	0	PE(20:0_20:4)-H	(20:0_20:4)	(20:0)	(20:4)		794.571	C45 H81 O8 N1 P1	37.9632	623649	126899	535615	1.60242e+06	416145	4.01381e+06	153953	521820	466741	795978	387289	0.381351	0.263766
559	1	MePC(39:2e)+Na	(39:2e)	(39:2e)			850.666	C48 H94 O7 N1 P1 Na1	37.9722	81851.2	159624	207218	372473	87304.7	837976	1.37973e+06	32443.2	224522	408176	2.94767e+06	3.43042	0.263889
846	1	PC(35:4)+H	(35:4)	(35:4)			768.554	C43 H79 O8 N1 P1	35.0321	1.15755e+07	3.46378e+06	2.58001e+07	2.01193e+07	1.71063e+07	1.50765e+08	4.01838e+06	1.05166e+07	6.99328e+06	1.69419e+07	8.85118e+06	0.248156	0.263897
473	0	LPE(22:5)+H	(22:5)	(22:5)			528.308	C27 H47 O7 N1 P1	12.324	115309	38111.8	343459	836683	46991.1	567054	41077.4	212530	60770.6	123916	318277	0.466154	0.264596
737	0	PC(20:2_20:3)+HCOO	(20:2_20:3)	(20:2)	(20:3)		880.607	C49 H87 O10 N1 P1	35.1501	1.20462e+06	743022	3.74166e+06	3.43744e+06	1.11023e+06	8.58028e+06	391818	1.9211e+06	1.29275e+06	1.11616e+06	3.08452e+06	0.497821	0.264963
1197	0	PE(20:0_18:1)+Na	(20:0_18:1)	(20:0)	(18:1)		796.583	C43 H84 O8 N1 P1 Na1	37.9569	1.34546e+06	189336	1.39292e+06	3.85191e+06	644654	1.2125e+07	183587	1.18902e+06	1.01663e+06	1.49207e+06	785026	0.286436	0.265237
372	0	Hex2Cer(d18:1_24:1)+HCOO	(d18:1_24:1)	(d18:1)	(24:1)		1016.73	C55 H102 O15 N1	38.4025	1.05881e+06	2.5519e+06	7.80195e+06	2.21851e+06	829812	3.11462e+06	1.46648e+07	1.51936e+06	3.67986e+06	987816	3.10261e+07	3.54204	0.266043
400	0	Hex3Cer(d42:1+O)+HCOO	(d42:1+O)	(d42:1+O)			1196.79	C61 H114 O21 N1	39.1513	0	0	16459.2	298523	576779	1.72706e+06	311349	0	0	31160.9	104059	0.204628	0.266895
363	0	Hex2Cer(d18:1_18:0)+H	(d18:1_18:0)	(d18:1)	(18:0)		890.656	C48 H92 O13 N1	34.4717	204527	602529	946223	269929	81777.3	0	1.73497e+06	338373	379456	183989	4.89487e+06	4.29361	0.267026
1729	0	TG(26:1_18:1_18:1)+NH4	(26:1_18:1_18:1)	(26:1)	(18:1)	(18:1)	1014.94	C65 H124 O6 N1	51.0405	56576.7	183923	1.20943e+06	6.93498e+06	1.83052e+06	3.92309e+06	1.35943e+06	199408	14298.4	1.38136e+06	1.8692e+06	0.409409	0.2672
404	0	LPC(14:0)+HCOO	(14:0)	(14:0)			512.299	C23 H47 O9 N1 P1	9.2657	109769	0	254099	364797	72775.3	147728	31203.2	444756	856664	364622	78293.5	2.24475	0.267265
1220	0	PE(34:1)+H	(18:0_16:1)	(18:0)	(16:1)		718.538	C39 H77 O8 N1 P1	35.5934	1.03032e+08	3.25749e+07	1.13304e+08	1.74718e+08	9.6934e+07	9.04477e+08	4.17782e+07	7.7735e+07	6.92049e+07	9.90309e+07	5.89089e+07	0.291914	0.267548
873	0	PC(36:4e)+K	(16:0e_20:4)	(16:0e)	(20:4)		806.546	C44 H82 O7 N1 P1 K1	34.6689	3.87732e+07	5.53952e+06	3.6913e+07	6.91738e+07	3.28392e+07	2.55891e+07	3.16272e+07	4.6173e+07	1.05057e+08	3.27375e+07	5.42278e+07	1.5505	0.267585
929	1	PC(38:5)+H	(38:5)	(38:5)			808.585	C46 H83 O8 N1 P1	32.1708	2.24207e+06	4.3686e+06	9.31475e+06	1.79793e+07	1.3836e+07	5.65633e+07	4.97635e+06	7.73415e+06	3.66918e+06	1.2106e+07	7.02214e+06	0.408511	0.268138
1050	0	PC(44:2e)+H	(44:2e)	(44:2e)			884.747	C52 H103 O7 N1 P1	42.9455	29920.5	13482.6	399889	144644	236599	269389	1.23756e+06	16688.1	420010	0.338962	3.70839e+06	5.9046	0.26833
1709	0	TG(18:2_18:2_18:2)+NH4	(18:2_18:2_18:2)	(18:2)	(18:2)	(18:2)	896.77	C57 H102 O6 N1	46.223	3.87911e+06	1.66049e+08	1.09856e+07	1.38859e+07	1.09446e+07	2.62575e+07	968143	8.22197e+06	680013	1.15654e+07	1.21772e+07	0.173858	0.269207
449	1	LPC(22:6)+H	(22:6)	(22:6)			568.34	C30 H51 O7 N1 P1	10.5405	230351	163319	2.1771e+06	3.16137e+06	524753	1.28105e+06	471837	3.51837e+06	1.70336e+06	2.90094e+06	1.92088e+06	1.67399	0.269905
872	1	PC(36:4e)+H	(16:1e_20:3)	(16:1e)	(20:3)		768.59	C44 H83 O7 N1 P1	35.2055	2.15774e+06	5.11038e+06	8.87232e+07	1.00731e+08	1.73095e+08	8.12738e+08	9.53464e+07	2.42194e+07	2.81503e+07	2.39498e+07	3.10871e+07	0.205744	0.270123
766	1	PC(30:1)+H	(30:1)	(30:1)			704.522	C38 H75 O8 N1 P1	31.4944	199137	102188	1.29997e+06	1.01384e+06	953117	7.32828e+06	66691	641041	542472	328068	551434	0.234538	0.270279
1334	0	PI(16:0_18:1)-H	(16:0_18:1)	(16:0)	(18:1)		835.534	C43 H80 O13 N0 P1	32.8524	5.87566e+06	2.31575e+06	6.54198e+06	1.2276e+07	4.63264e+06	5.93162e+07	1.30172e+06	4.69567e+06	7.41143e+06	4.15639e+06	2.7719e+06	0.268305	0.27087
1403	1	PS(18:1_20:4)-H	(18:1_20:4)	(18:1)	(20:4)		808.513	C44 H75 O10 N1 P1	31.752	367593	33775.8	283693	422292	0	1.24188e+06	87353	181704	301156	140671	94270.5	0.411276	0.271088
344	0	Hex1Cer(t40:0)+HCOO	(t18:0_22:0)	(t18:0)	(22:0)		846.668	C47 H92 O11 N1	38.3939	265409	354522	117177	305288	4.40286e+06	2.70558e+06	444858	455301	322064	680019	377615	0.33565	0.271332
33	0	Cer(d17:1_24:1)+HCOO	(d17:1_24:1)	(d17:1)	(24:1)		678.604	C42 H80 O5 N1	40.1779	585745	6.04464e+06	510219	880144	914215	1.39009e+06	1.12392e+06	596356	558685	199611	688652	0.368101	0.271763
393	0	Hex3Cer(d18:1_16:0+O)+H	(d18:1_16:0+O)	(d18:1)	(16:0+O)		1040.67	C52 H98 O19 N1	30.7859	102275	199275	588142	640320	1.77281e+06	2.89154e+06	993664	273714	40840.8	93573.1	860195	0.438203	0.272754
98	0	Cer(d18:2_22:0)+H	(d18:2_22:0)	(d18:2)	(22:0)		620.598	C40 H78 O3 N1	39.3555	1.55077e+06	4.37421e+06	1.67304e+06	2.02554e+06	857001	3.4495e+06	2.50064e+06	1.51389e+06	1.50664e+06	536602	1.86479e+06	0.682486	0.273577
1689	0	TG(18:1_18:2_18:2)+NH4	(18:1_18:2_18:2)	(18:1)	(18:2)	(18:2)	898.786	C57 H104 O6 N1	46.9592	9.19716e+06	4.98732e+08	5.34662e+07	2.81182e+07	1.61213e+07	1.1892e+08	3.43128e+07	3.19505e+07	2.92893e+06	1.60535e+07	4.28388e+07	0.212132	0.274195
1341	0	PI(16:0_20:5)-H	(16:0_20:5)	(16:0)	(20:5)		855.503	C45 H76 O13 N0 P1	29.6494	137525	43267.1	129430	818628	161648	1.79808e+06	74293.6	303917	114511	125997	218592	0.325319	0.274514
886	1	PC(37:1)+H	(19:0_18:1)	(19:0)	(18:1)		802.632	C45 H89 O8 N1 P1	37.5834	494170	31161.4	1.67415e+06	573681	1.7371e+07	6.02498e+07	1.65772e+06	1.13574e+06	530394	2.66398e+06	1.15594e+06	0.106632	0.274791
1382	0	PS(18:0_16:1)-H	(18:0_16:1)	(18:0)	(16:1)		760.513	C40 H75 O10 N1 P1	33.2545	7.89626e+06	386689	1.99904e+06	5.51716e+06	1.18266e+06	2.55058e+07	350254	2.09149e+06	4.33777e+06	2.71965e+06	2.06056e+06	0.326487	0.275064
650	0	PC(16:1e_20:5)+HCOO	(16:1e_20:5)	(16:1e)	(20:5)		808.55	C45 H79 O9 N1 P1	32.9498	339083	550879	1.2709e+06	4.60483e+06	1.16347e+06	1.30413e+07	1.73512e+06	725512	434538	973123	1.24665e+06	0.292693	0.275097
909	1	PC(38:2)+H	(20:1_18:1)	(20:1)	(18:1)		814.632	C46 H89 O8 N1 P1	37.2185	5.70947e+07	3.58368e+07	2.5687e+08	1.18093e+08	1.5897e+08	1.32421e+09	9.33624e+07	8.79699e+07	4.89631e+07	6.86065e+07	8.73635e+07	0.237571	0.27531
678	0	PC(18:0_22:5)+HCOO	(18:0_22:5)	(18:0)	(22:5)		880.607	C49 H87 O10 N1 P1	35.714	3.12403e+06	1.78276e+06	1.22906e+07	1.11848e+07	3.37754e+06	2.48918e+07	3.19504e+06	9.05712e+06	3.10459e+06	3.73026e+06	5.57704e+06	0.522437	0.275393
323	0	Hex1Cer(d44:1+O)+HCOO	(d18:1_26:0+O)	(d18:1)	(26:0+O)		900.715	C51 H98 O11 N1	41.8545	38918.6	24084.9	150345	799772	2.48277e+06	2.23367e+06	1.11616e+06	33085.2	57808.1	396746	197834	0.377333	0.275682
22	0	BisMePA(18:2_18:2)+NH4	(18:2_18:2)	(18:2)	(18:2)		742.538	C41 H77 O8 N1 P1	34.3599	4.5059e+07	1.50136e+07	9.5085e+07	8.34157e+07	4.71516e+07	2.90845e+08	1.70835e+07	3.90128e+07	4.33573e+07	9.21954e+07	3.31803e+07	0.467931	0.275721
415	0	LPC(16:1)+HCOO	(16:1)	(16:1)			538.315	C25 H49 O9 N1 P1	10.5198	12898.2	0	37302.1	29463.9	20324.4	4475.17	15420	216604	856369	22977.2	4435.81	12.8175	0.275797
679	0	PC(18:0_22:5)+Na	(18:0_22:5)	(18:0)	(22:5)		858.598	C48 H86 O8 N1 P1 Na1	35.6941	2.98854e+06	1.58454e+06	1.00848e+07	1.00328e+07	3.65765e+06	1.77726e+07	2.5017e+06	7.88477e+06	2.63652e+06	3.22517e+06	6.02306e+06	0.579465	0.275873
677	0	PC(18:0_22:3)+HCOO	(18:0_22:3)	(18:0)	(22:3)		884.639	C49 H91 O10 N1 P1	38.2208	62046.9	0	77835.2	42144	47786.7	500198	22223.5	17216.1	21966.1	61712.8	16262.5	0.229116	0.275886
248	0	DG(18:0_17:0)+NH4	(18:0_17:0)	(18:0)	(17:0)		628.587	C38 H78 O5 N1	41.5169	127097	44467.3	62570.6	209659	164480	811044	153483	25316.6	17150.1	97085.7	157608	0.381009	0.275947
1161	0	PE(18:1_20:4)-H	(18:1_20:4)	(18:1)	(20:4)		764.524	C43 H75 O8 N1 P1	34.1551	2.30937e+07	7.42369e+06	3.31488e+07	5.83759e+07	1.94411e+07	1.57835e+08	8.6554e+06	3.84961e+07	3.00421e+07	1.83815e+07	1.28647e+07	0.434747	0.275984
787	0	PC(32:1e)+K	(16:1e_16:0)	(16:1e)	(16:0)		756.53	C40 H80 O7 N1 P1 K1	35.8247	3.15773e+07	3.37067e+06	2.87451e+07	1.16002e+08	2.92859e+07	1.09051e+08	3.19726e+07	2.70475e+07	2.31517e+07	1.47915e+07	4.74452e+07	0.544883	0.276018
982	1	PC(40:4)+H	(20:0_20:4)	(20:0)	(20:4)		838.632	C48 H89 O8 N1 P1	37.4838	2.07071e+06	406584	8.4013e+06	1.09885e+07	5.79934e+06	6.4237e+07	973029	8.15723e+06	1.33586e+06	3.53846e+06	1.71315e+06	0.205229	0.276082
1131	1	PE(18:0_20:3)-H	(18:0_20:3)	(18:0)	(20:3)		768.555	C43 H79 O8 N1 P1	36.8072	1.56602e+07	4.13033e+06	1.45391e+07	1.81102e+07	1.43562e+07	1.55138e+08	4.52223e+06	1.07253e+07	5.54241e+06	9.43356e+06	9.74566e+06	0.216114	0.276173
1332	0	PI(16:0_16:1)-H	(16:0_16:1)	(16:0)	(16:1)		807.503	C41 H76 O13 N0 P1	30.5575	317770	87300.8	589452	1.06412e+06	389375	5.62811e+06	58340.5	244761	759010	222338	120468	0.208751	0.276189
413	1	LPC(16:1)+H	(16:1)	(16:1)			494.324	C24 H49 O7 N1 P1	9.46991	152909	85242.6	1.39365e+06	2.14629e+06	500160	659869	573055	1.11899e+06	5.06339e+06	2.62196e+06	396164	2.37505	0.276474
1421	0	PS(40:6)-H	(40:6)	(40:6)			834.529	C46 H77 O10 N1 P1	36.0332	1.29715e+07	3.49622e+06	1.43234e+07	1.96615e+07	8.37381e+06	3.40891e+07	4.03436e+06	1.77585e+07	1.03558e+07	8.64548e+06	7.89716e+06	0.628847	0.276584
981	1	PC(40:4)+H	(20:1_20:3)	(20:1)	(20:3)		838.632	C48 H89 O8 N1 P1	36.488	8.10878e+06	1.9179e+06	3.0129e+07	2.8057e+07	1.60322e+07	2.00842e+08	5.64911e+06	1.06976e+07	7.98409e+06	8.88855e+06	1.56159e+07	0.205559	0.277875
216	0	ChE(24:3)+NH4	(24:3)	(24:3)			748.697	C51 H90 O2 N1	50.2729	593206	35999.5	1.13274e+06	1.51086e+06	589810	6.26965e+06	425016	651229	407573	742474	508714	0.323917	0.278938
928	0	PC(38:4e)+K	(18:0e_20:4)	(18:0e)	(20:4)		834.577	C46 H86 O7 N1 P1 K1	36.7666	4.33498e+06	91352.7	9.68179e+06	7.72545e+06	3.37228e+06	3.22214e+06	6.28821e+06	8.67593e+06	6.08031e+06	2.42464e+06	1.9919e+07	1.8315	0.27913
1495	0	SM(d42:5)+H	(d42:5)	(d42:5)			807.637	C47 H88 O6 N2 P1	36.8577	5.83488e+06	4.0796e+06	2.28221e+06	2.33107e+06	1.22565e+06	6.60303e+06	2.38905e+06	3.09091e+06	2.79839e+06	1.31111e+06	3.43793e+06	0.699256	0.279402
877	1	PC(36:5)+H	(16:0_20:5)	(16:0)	(20:5)		780.554	C44 H79 O8 N1 P1	31.8442	8.31581e+07	1.1751e+08	1.96571e+08	1.0973e+09	1.37094e+08	1.21777e+09	1.58697e+08	3.49509e+08	1.24847e+08	2.05322e+08	2.09649e+08	0.441366	0.279422
915	1	PC(38:3)+H	(18:0_20:3)	(18:0)	(20:3)		812.616	C46 H87 O8 N1 P1	36.2887	3.90691e+08	8.06176e+07	3.47787e+08	4.26396e+08	2.3112e+08	3.1566e+09	1.94215e+08	3.10063e+08	9.85692e+07	1.3647e+08	2.13399e+08	0.246753	0.280046
1136	0	PE(18:0_22:5)+H	(18:0_22:5)	(18:0)	(22:5)		794.569	C45 H81 O8 N1 P1	36.2377	1.35245e+07	6.55217e+06	4.26578e+07	5.8594e+07	1.11331e+07	2.04523e+08	7.54688e+06	2.56751e+07	1.22427e+07	1.75829e+07	3.03317e+07	0.332523	0.280287
1546	1	SPH(d18:1)+H	(d18:1)	(d18:1)			300.29	C18 H38 O2 N1	9.23145	276688	15932.5	469056	729090	510040	643482	432940	445444	2.75384e+06	569423	795676	2.26783	0.281122
1329	0	PI(16:0_16:0)+NH4	(16:0_16:0)	(16:0)	(16:0)		828.56	C41 H83 O13 N1 P1	32.4652	3.48438e+06	865549	3.2312e+06	9.84586e+06	2.25679e+06	6.43044e+07	1.01405e+06	2.3157e+06	3.23211e+06	1.41794e+06	765717	0.124954	0.281303
1390	0	PS(18:0_20:3)+H	(18:0_20:3)	(18:0)	(20:3)		814.559	C44 H81 O10 N1 P1	34.5707	2.84766e+07	1.66358e+06	1.55621e+07	1.48715e+07	6.32581e+06	1.84914e+08	3.10096e+06	1.02485e+07	3.53133e+06	3.05986e+06	1.55539e+07	0.169147	0.281441
1485	0	SM(d41:1)+HCOO	(d18:1_23:0)	(d18:1)	(23:0)		845.675	C47 H94 O8 N2 P1	39.6013	1.13171e+07	4.72871e+06	3.42508e+06	8.48774e+06	5.49165e+06	2.67606e+07	7.439e+06	7.11387e+06	6.0081e+06	4.58267e+06	3.38775e+06	0.568629	0.281467
1045	0	PC(43:2)+H	(43:2)	(43:2)			884.71	C51 H99 O8 N1 P1	41.263	71926.1	14434.6	241944	171974	522555	2.21404e+06	21658.8	37204	65560.7	320353	173816	0.229329	0.282216
371	0	Hex2Cer(d18:1_24:1)+H	(d18:1_24:1)	(d18:1)	(24:1)		972.735	C54 H102 O13 N1	38.4038	2.4032e+06	7.08332e+06	2.96085e+07	7.78934e+06	2.62232e+06	8.41885e+06	4.38802e+07	4.83304e+06	1.27947e+07	3.2364e+06	1.12679e+08	3.67555	0.282479
1088	0	PE(16:0_22:6)-H	(16:0_22:6)	(16:0)	(22:6)		762.508	C43 H73 O8 N1 P1	33.4872	9.64859e+06	8.51282e+06	1.72009e+07	3.05835e+07	6.81202e+06	6.53266e+07	5.78435e+06	2.08473e+07	8.64137e+06	1.2949e+07	1.03248e+07	0.508792	0.282541
1425	0	PS(42:9)-H	(42:9)	(42:9)			856.513	C48 H75 O10 N1 P1	33.7877	545123	1.00518e+06	1.99339e+06	2.07802e+06	618737	3.97535e+06	415848	1.54623e+06	947902	851205	1.4272e+06	0.609455	0.282641
1053	0	PC(44:4)+H	(44:4)	(44:4)			894.695	C52 H97 O8 N1 P1	39.7794	260369	118960	822132	1.26028e+06	2.52418e+06	1.85445e+06	557528	204079	55308.1	764342	1.49335e+06	0.539374	0.282776
526	0	MePC(35:3)+Na	(35:3)	(35:3)			806.567	C44 H82 O8 N1 P1 Na1	32.0982	6.34773e+07	2.63744e+07	9.74996e+07	3.61609e+08	1.12282e+08	7.02224e+08	3.00542e+07	2.0217e+08	1.02397e+08	6.12141e+07	8.57287e+07	0.423829	0.282845
956	0	PC(39:3e)+H	(39:3e)	(39:3e)			812.653	C47 H91 O7 N1 P1	41.7171	377175	192502	1.65542e+06	553893	843753	1.07826e+06	2.77026e+06	290577	1.41218e+06	361967	8.0969e+06	3.30106	0.283261
467	1	LPE(18:1)-H	(18:1)	(18:1)			478.294	C23 H45 O7 N1 P1	15.2808	650577	349178	2.27451e+06	2.11438e+06	1.03472e+06	3.50945e+06	953539	3.11146e+06	4.63664e+06	2.88984e+06	1.39898e+06	1.5694	0.283856
918	1	PC(38:3)+K	(18:0_20:3)	(18:0)	(20:3)		850.572	C46 H86 O8 N1 P1 K1	36.2915	5.28224e+07	7.21891e+06	2.62535e+07	7.28931e+07	1.72958e+07	5.53565e+08	1.64754e+07	2.1608e+07	9.51028e+06	1.99172e+07	1.93397e+07	0.142758	0.284047
1017	1	PC(42:10)+H	(42:10)	(42:10)			854.569	C50 H81 O8 N1 P1	32.8671	4.43169e+06	1.87286e+06	4.57957e+06	9.56375e+06	3.7263e+06	6.38926e+07	1.26268e+06	3.54455e+06	5.07584e+06	2.11207e+06	2.07102e+06	0.191666	0.284883
1636	0	TG(16:1_18:1_18:1)+Na	(16:1_18:1_18:1)	(16:1)	(18:1)	(18:1)	879.741	C55 H100 O6 Na1	47.6106	1.49389e+07	1.23444e+08	1.72476e+07	2.46634e+07	1.08675e+07	2.88295e+07	2.12948e+07	1.47292e+07	3.31465e+06	1.32491e+07	2.45291e+07	0.420655	0.285575
1447	0	SM(d32:1)+HCOO	(d32:1)	(d32:1)			719.534	C38 H76 O8 N2 P1	29.4812	1.12949e+07	1.13109e+07	6.49772e+06	6.95364e+06	3.6376e+06	2.60866e+07	6.98485e+06	7.23563e+06	4.37611e+06	4.26269e+06	1.15223e+07	0.627197	0.28561
1177	0	PE(18:1e_20:4)-H	(18:1e_20:4)	(18:1e)	(20:4)		750.544	C43 H77 O7 N1 P1	37.0536	6.88492e+07	2.32611e+07	5.84415e+07	7.39361e+07	4.11199e+07	1.79287e+08	3.22139e+07	7.50159e+07	3.76052e+07	3.14614e+07	5.53161e+07	0.624722	0.285884
1443	0	SM(d31:1)+H	(d31:1)	(d31:1)			661.528	C36 H74 O6 N2 P1	27.9939	1.00615e+06	1.21966e+07	336495	535433	476890	1.33676e+06	376838	377887	126295	159342	754498	0.13556	0.286119
1192	0	PE(18:2e_22:5)-H	(18:2e_22:5)	(18:2e)	(22:5)		774.544	C45 H77 O7 N1 P1	35.9795	886010	66229.4	170973	2.10585e+06	796697	5.62127e+06	149066	172579	658049	59488.7	1.69889e+06	0.340591	0.286144
1347	0	PI(18:0_16:0)-H	(18:0_16:0)	(18:0)	(16:0)		837.55	C43 H82 O13 N0 P1	34.6709	960567	342275	790548	940977	176241	9.52647e+06	74874.3	293087	173113	622899	569688	0.163334	0.286349
567	0	MePC(40:2e)+NH4	(40:2e)	(40:2e)			859.726	C49 H100 O7 N2 P1	39.4887	227815	316903	108505	11783.3	1.45476e+07	2.44041e+06	382392	215328	46777.5	26083.4	20695	0.0469909	0.286614
389	0	Hex2Cer(t18:0_24:0)+H	(t18:0_24:0)	(t18:0)	(24:0)		992.761	C54 H106 O14 N1	39.269	0	113326	78403.2	0	1.13307e+06	1.32073e+06	171898	20307.2	17905.9	31663.2	427377	0.303524	0.286651
1573	0	TG(16:0_14:0_14:0)+NH4	(16:0_14:0_14:0)	(16:0)	(14:0)	(14:0)	768.708	C47 H94 O6 N1	46.3792	4.46408e+06	3.1905e+07	9.23232e+06	1.88799e+07	2.90348e+06	2.56229e+07	1.17066e+07	3.99834e+06	4.13313e+06	7.03517e+06	1.87255e+07	0.588322	0.286796
540	0	MePC(37:1)+Na	(37:1)	(37:1)			838.63	C46 H90 O8 N1 P1 Na1	36.4823	8.1155e+06	1.91769e+06	2.81344e+07	2.37205e+07	1.44455e+07	1.7715e+08	5.60681e+06	1.05003e+07	7.61833e+06	8.40208e+06	1.64196e+07	0.229825	0.286811
279	0	dMePE(38:3e)-H	(38:3e)	(38:3e)			782.607	C45 H85 O7 N1 P1	40.277	357577	204877	765686	369342	577192	278818	1.00395e+06	329313	619623	197103	2.05301e+06	1.97518	0.286829
465	0	LPE(18:1)+Na	(18:1)	(18:1)			502.29	C23 H46 O7 N1 P1 Na1	15.2882	128062	31974.9	461455	457823	122966	750695	186412	712216	998731	554393	247975	1.65884	0.287455
1319	0	PG(22:5_18:2)+NH4	(22:5_18:2)	(22:5)	(18:2)		838.559	C46 H81 O10 N1 P1	29.2778	26273.1	34568.2	210726	211822	29953.5	608034	17718.3	84424	79076.8	102707	101160	0.412086	0.287774
483	0	MePC(28:2e)+NH4	(28:2e)	(28:2e)			691.538	C37 H76 O7 N2 P1	25.4779	9986.96	898239	51695.2	0	46481.2	169634	12243.4	0	0	0	114851	0.129684	0.2881
1255	0	PE(40:1)+Na	(18:1_22:0)	(18:1)	(22:0)		824.614	C45 H88 O8 N1 P1 Na1	40.909	160402	0	149810	494986	55539.2	2.00714e+06	56254.7	39963.5	113106	123280	190730	0.218978	0.288421
1174	1	PE(18:1e_20:3)-H	(18:1e_20:3)	(18:1e)	(20:3)		752.56	C43 H79 O7 N1 P1	37.3235	2.46414e+06	666390	2.58109e+06	1.91283e+06	829778	3.42793e+06	2.54223e+06	2.32671e+06	4.10829e+06	848538	4.82929e+06	1.48004	0.288607
1502	0	SM(d43:4)+H	(d43:4)	(d43:4)			823.669	C48 H92 O6 N2 P1	39.5968	1.0649e+07	3.55266e+06	3.85603e+06	9.34494e+06	5.46e+06	2.34253e+07	7.217e+06	6.99666e+06	6.75132e+06	4.81809e+06	2.64416e+06	0.60604	0.289372
1254	0	PE(40:1)+H	(18:1_22:0)	(18:1)	(22:0)		802.632	C45 H89 O8 N1 P1	40.9332	879251	140163	1.27137e+06	2.71706e+06	892584	1.19158e+07	654812	582581	675128	763694	1.36013e+06	0.271865	0.289526
1644	0	TG(17:0_18:1_18:1)+NH4	(17:0_18:1_18:1)	(17:0)	(18:1)	(18:1)	890.817	C56 H108 O6 N1	48.3245	4.35857e+06	1.84604e+07	4.96705e+06	5.18676e+06	1.34874e+06	3.94833e+06	4.83282e+06	2.45741e+06	809982	4.4394e+06	4.26888e+06	0.527052	0.289669
1044	0	PC(43:1)+H	(43:1)	(43:1)			886.726	C51 H101 O8 N1 P1	42.6415	0	80099.2	2954.04	153707	279928	2.95323e+06	29230.4	13202.4	0	25168.9	1939.18	0.0240493	0.289833
275	1	dMePE(16:0_20:4)-H	(16:0_20:4)	(16:0)	(20:4)		766.539	C43 H77 O8 N1 P1	36.0372	1.05345e+08	2.1405e+07	1.1032e+08	1.53605e+08	5.69818e+07	4.87467e+08	3.22439e+07	1.36018e+08	7.27985e+07	6.15256e+07	6.18182e+07	0.467623	0.289858
1424	0	PS(40:8e)-H	(40:8e)	(40:8e)			816.518	C46 H75 O9 N1 P1	35.2429	8.06514e+06	4.28318e+06	7.15844e+06	1.1364e+07	5.48343e+06	9.00925e+06	2.74196e+06	9.42782e+06	7.51203e+06	3.81284e+06	5.29428e+06	0.761553	0.290235
337	0	Hex1Cer(t18:0_25:0+O)+H	(t18:0_25:0+O)	(t18:0)	(25:0+O)		860.719	C49 H98 O10 N1	40.6165	14759.7	8684.89	17059.7	33036.9	4.11379e+06	664341	53548.2	6119.28	0	0.0722746	27121	0.021466	0.29037
253	0	DG(18:0_20:3)+NH4	(18:0_20:3)	(18:0)	(20:3)		664.587	C41 H78 O5 N1	40.1811	6.01451e+06	963204	1.45946e+06	4.62552e+06	6.58732e+06	3.26901e+07	5.51585e+06	1.9697e+06	955336	2.94801e+06	3.18789e+06	0.334201	0.290729
1028	0	PC(42:4)+H	(20:3_22:1)	(20:3)	(22:1)		866.663	C50 H93 O8 N1 P1	38.123	654325	380270	3.3743e+06	1.48631e+06	4.65019e+06	4.46026e+07	874486	959246	435431	12316.1	1.65727e+06	0.0857057	0.290791
50	0	Cer(d18:0_24:1)+H	(d18:0_24:1)	(d18:0)	(24:1)		650.645	C42 H84 O3 N1	41.5483	1.1567e+06	1.33577e+06	2.72529e+06	1.62818e+06	7.4179e+06	3.98651e+06	1.87675e+07	1.41169e+06	2.81048e+06	1.60207e+06	1.21443e+07	2.41547	0.291056
5	1	AcCa(16:1)+H	(16:1)	(16:1)			398.326	C23 H44 O4 N1	8.99	5.51455e+06	920786	1.16723e+06	6.08601e+06	4.75815e+06	766586	3.70882e+06	3.21102e+06	8.8002e+06	4.95793e+06	3.49973e+06	1.51006	0.291082
1195	0	PE(19:1_18:0)-H	(19:1_18:0)	(19:1)	(18:0)		758.571	C42 H81 O8 N1 P1	38.5098	98395.5	59327.9	248170	203833	442284	1.86636e+06	121290	152311	96230	184391	214961	0.316279	0.291099
954	1	PC(39:3)+H	(39:3)	(39:3)			826.632	C47 H89 O8 N1 P1	36.7513	416865	197996	2.04951e+06	415023	2.45118e+06	1.80086e+07	466163	356288	87833.2	701966	1.21779e+06	0.144272	0.291347
331	0	Hex1Cer(t18:0_22:0)+H	(t18:0_22:0)	(t18:0)	(22:0)		802.677	C46 H92 O9 N1	38.3919	521441	636225	267867	425075	7.28394e+06	5.01671e+06	739134	845175	143520	1.29467e+06	1.42215e+06	0.376898	0.291539
217	0	ChE(24:4)+NH4	(24:4)	(24:4)			746.681	C51 H88 O2 N1	49.5532	1.65501e+06	104365	6.43386e+06	1.12532e+07	3.67971e+06	2.4364e+07	2.13145e+06	4.75231e+06	4.02381e+06	3.25003e+06	3.75935e+06	0.452733	0.291546
1087	0	PE(16:0_22:6)+H	(16:0_22:6)	(16:0)	(22:6)		764.522	C43 H75 O8 N1 P1	33.4791	3.00712e+07	2.28676e+07	5.27104e+07	1.11275e+08	2.00357e+07	2.96512e+08	1.95501e+07	6.83083e+07	2.60066e+07	3.73136e+07	3.30002e+07	0.414295	0.291944
1534	0	SM(t40:0)+H	(t40:0)	(t40:0)			805.679	C45 H94 O7 N2 P1	37.7515	1.43079e+06	769514	81046.7	549956	4.11748e+06	2.56416e+07	724469	1.34976e+06	160953	556448	336576	0.115183	0.292527
752	0	PC(22:5_20:4)+HCOO	(22:5_20:4)	(22:5)	(20:4)		900.576	C51 H83 O10 N1 P1	31.9763	21253.4	0	127608	1.20904e+06	60290.5	553752	35229.8	200166	68442.2	77401.2	109548	0.298662	0.292757
1482	0	SM(d40:7)+H	(d40:7)	(d40:7)			775.575	C45 H80 O6 N2 P1	30.6795	422374	356183	803668	495729	590641	1.75331e+06	609899	665173	147415	336021	591420	0.637714	0.292871
768	0	PC(30:1e)+H	(16:1e_14:0)	(16:1e)	(14:0)		690.543	C38 H77 O7 N1 P1	33.5639	1.22979e+07	2.91058e+06	1.69982e+07	7.76371e+07	1.31386e+07	1.80929e+08	3.11302e+07	1.49794e+07	1.1227e+07	1.06434e+07	1.86889e+07	0.342213	0.293776
1479	0	SM(d40:2)+HCOO	(d18:1_22:1)	(d18:1)	(22:1)		829.644	C46 H90 O8 N2 P1	36.8582	3.95497e+06	4.46249e+06	2.05426e+06	2.59709e+06	1.26666e+06	4.78366e+06	2.8008e+06	2.86152e+06	2.65585e+06	1.1569e+06	2.72204e+06	0.765544	0.29419
1680	0	TG(18:1_18:1_18:1)+Na	(18:1_18:1_18:1)	(18:1)	(18:1)	(18:1)	907.773	C57 H104 O6 Na1	48.3989	6.86066e+06	7.48121e+07	1.66403e+07	1.74016e+07	9.81562e+06	2.04965e+07	1.94847e+07	1.14482e+07	2.19955e+06	9.61773e+06	1.71067e+07	0.491885	0.294553
710	1	PC(18:1e_20:4)+HCOO	(18:1e_20:4)	(18:1e)	(20:4)		838.597	C47 H85 O9 N1 P1	34.8906	9.28206e+06	2.27753e+06	1.27531e+07	1.14718e+07	5.91891e+06	1.01456e+07	6.65318e+06	1.40128e+07	3.29937e+07	7.09137e+06	1.22208e+07	1.68887	0.294591
1018	0	PC(42:10e)+H	(42:10e)	(42:10e)			840.59	C50 H83 O7 N1 P1	40.9345	147692	0	171881	436168	70672.8	1.87263e+06	56264.7	96666.3	36799.2	144865	207546	0.241037	0.294759
879	1	PC(36:5e)+H	(36:5e)	(36:5e)			766.575	C44 H81 O7 N1 P1	32.6936	879097	391676	1.51698e+06	2.59507e+06	1.92202e+06	5.14201e+06	646080	1.45717e+06	2.07077e+06	539588	1.41635e+06	0.59099	0.294936
356	0	Hex2Cer(d16:1_16:0)+H	(d16:1_16:0)	(d16:1)	(16:0)		834.594	C44 H84 O13 N1	29.4117	53984.4	88666.5	605645	52666	0	78759.3	827825	46525.8	119317	58653.4	2.19064e+06	4.42362	0.295011
541	0	MePC(37:2)+Na	(37:2)	(37:2)			836.614	C46 H88 O8 N1 P1 Na1	35.1529	4.38401e+07	1.56611e+07	9.02427e+07	1.14918e+08	3.69522e+07	2.79603e+08	3.80331e+07	5.75895e+07	4.23033e+07	4.22567e+07	7.18905e+07	0.520438	0.295311
252	0	DG(18:0_20:0)+NH4	(18:0_20:0)	(18:0)	(20:0)		670.634	C41 H84 O5 N1	43.6695	155545	18682.3	200015	367056	116757	942773	277160	60371.9	15607.9	91073	225631	0.446357	0.295517
1151	1	PE(18:1_18:1)+Na	(18:1_18:1)	(18:1)	(18:1)		766.536	C41 H78 O8 N1 P1 Na1	34.1608	5.31559e+07	1.6148e+07	9.4941e+07	1.40952e+08	4.00515e+07	4.18995e+08	2.17245e+07	1.00564e+08	6.9768e+07	4.35956e+07	3.96829e+07	0.432325	0.295523
844	0	PC(35:3e)+H	(35:3e)	(35:3e)			756.59	C43 H83 O7 N1 P1	35.3467	648321	347920	2.68816e+06	449097	1.18965e+07	9.42975e+06	4.38323e+06	257704	65152.9	95888.7	3.47259e+06	0.390007	0.295554
1084	0	PE(16:0_20:5)+Na	(16:0_20:5)	(16:0)	(20:5)		760.489	C41 H72 O8 N1 P1 Na1	32.4456	841077	617177	778925	6.1223e+06	845388	1.17168e+07	1.22522e+06	1.43603e+06	1.20176e+06	1.9116e+06	746841	0.374051	0.295557
1137	0	PE(18:0_22:5)-H	(18:0_22:5)	(18:0)	(22:5)		792.555	C45 H79 O8 N1 P1	36.8858	1.26658e+06	220244	1.67461e+06	1.67823e+06	626155	1.19312e+07	221364	1.26307e+06	697053	924277	729663	0.264558	0.295574
1323	1	PG(22:5_22:6)-H	(22:5_22:6)	(22:5)	(22:6)		867.518	C50 H76 O10 N0 P1	29.4835	138566	36587.5	163977	306405	84474.6	1.33561e+06	23713.3	231189	128104	35933.6	113633	0.309392	0.295735
568	0	MePC(40:6)+Na	(40:6)	(40:6)			870.598	C49 H86 O8 N1 P1 Na1	31.1463	141883	249428	528612	1.1985e+06	1.87484e+06	2.83322e+06	231385	963368	382450	364087	1.10337e+06	0.535208	0.295875
26	0	BisMePA(20:5_18:2)+NH4	(20:5_18:2)	(20:5)	(18:2)		764.522	C43 H75 O8 N1 P1	32.5047	8.61198e+06	1.46003e+06	9.7053e+06	1.89616e+07	5.86528e+06	4.80961e+07	4.86334e+06	1.07887e+07	6.2789e+06	5.83361e+06	8.72789e+06	0.472393	0.296002
1024	0	PC(42:2e)+K	(42:2e)	(42:2e)			894.671	C50 H98 O7 N1 P1 K1	41.5525	19992.8	15666.6	149624	35735	105510	26082.6	796746	53126.4	262794	17082	5.58293e+06	22.8445	0.296156
1383	0	PS(18:0_18:1)+H	(18:0_18:1)	(18:0)	(18:1)		790.559	C42 H81 O10 N1 P1	35.3444	1.46597e+08	2.28846e+07	7.40326e+07	9.98504e+07	4.15797e+07	7.95794e+08	3.69296e+07	6.42095e+07	5.05433e+07	3.1715e+07	9.311e+07	0.281018	0.296384
1745	0	WE(21:1)+NH4	(21:1)	(21:1)			342.337	H44 C21 O2 N1	12.2255	384764	194445	706802	356987	229333	1.61991e+06	260045	230992	398689	348963	379429	0.556016	0.29645
1158	0	PE(18:1_20:4)+H	(18:1_20:4)	(18:1)	(20:4)		766.538	C43 H77 O8 N1 P1	34.1597	5.23172e+07	1.6147e+07	9.52556e+07	1.40288e+08	4.93841e+07	4.48807e+08	2.26699e+07	9.97866e+07	7.01682e+07	5.03769e+07	4.03578e+07	0.423874	0.296881
1519	1	SM(t33:1)+H	(t33:1)	(t33:1)			705.554	C38 H78 O7 N2 P1	26.645	0	733960	0	0	86208.4	15906.1	0	0	0	0	0	0	0.296914
1639	0	TG(16:1_18:2_18:2)+Na	(16:1_18:2_18:2)	(16:1)	(18:2)	(18:2)	875.71	C55 H96 O6 Na1	46.1754	269400	5.99953e+06	1.05449e+06	1.30648e+06	103568	2.42017e+06	330209	760255	20355	746123	2.00667e+06	0.415679	0.297059
1128	1	PE(18:0_20:3)+H	(18:0_20:3)	(18:0)	(20:3)		770.569	C43 H81 O8 N1 P1	36.8022	4.03096e+07	8.43087e+06	4.77471e+07	5.36728e+07	3.99024e+07	5.30562e+08	1.05998e+07	3.60624e+07	1.64521e+07	3.17406e+07	2.61786e+07	0.201548	0.297083
324	0	Hex1Cer(d44:2)+HCOO	(d44:2)	(d44:2)			882.704	C51 H96 O10 N1	40.8183	46012.6	13044.5	355289	521337	748355	896442	156367	58982	178833	358894	469846	0.568696	0.297474
1712	0	TG(19:0_18:1_18:1)+NH4	(19:0_18:1_18:1)	(19:0)	(18:1)	(18:1)	918.848	C58 H112 O6 N1	49.4283	300826	2.01037e+06	1.43049e+06	3.9461e+06	5.19488e+06	7.15991e+06	4.686e+06	786086	101262	1.85003e+06	2.03108e+06	0.566062	0.297846
1079	0	PE(16:0_20:3)+Na	(16:0_20:3)	(16:0)	(20:3)		764.52	C41 H76 O8 N1 P1 Na1	33.4805	3.00912e+07	2.28504e+07	5.244e+07	1.10149e+08	1.79604e+07	2.95547e+08	1.9368e+07	6.84226e+07	2.60908e+07	3.75162e+07	3.2944e+07	0.418135	0.297928
1245	0	PE(38:4)+K	(16:0_22:4)	(16:0)	(22:4)		806.51	C43 H78 O8 N1 P1 K1	36.0344	5.10458e+07	1.07595e+07	5.58291e+07	8.81946e+07	3.08299e+07	2.65807e+08	1.69376e+07	7.22737e+07	4.28505e+07	3.20463e+07	3.07299e+07	0.465317	0.298122
1416	0	PS(38:3)-H	(38:3)	(38:3)			812.545	C44 H79 O10 N1 P1	37.5841	5.9406e+06	3.12909e+06	9.65941e+06	8.75838e+06	8.0878e+06	5.06608e+07	3.80588e+06	5.8986e+06	4.3682e+06	7.71442e+06	7.48195e+06	0.407287	0.298415
731	0	PC(20:1_18:1)+Na	(20:1_18:1)	(20:1)	(18:1)		836.614	C46 H88 O8 N1 P1 Na1	37.1909	794404	2.07353e+06	1.28623e+07	1.74777e+06	7.37476e+06	4.67935e+07	2.9996e+06	2.83915e+06	2.34963e+06	6.61038e+06	2.92344e+06	0.296828	0.298418
1404	1	PS(18:1_20:4)-H	(18:1_20:4)	(18:1)	(20:4)		808.513	C44 H75 O10 N1 P1	34.3589	2.59985e+06	1.08716e+06	5.2879e+06	4.01371e+06	2.6971e+06	7.19172e+06	925158	2.19008e+06	1.98724e+06	5.52789e+06	1.88607e+06	0.65653	0.298984
1096	0	PE(16:1_18:1)-H	(16:1_18:1)	(16:1)	(18:1)		714.508	C39 H73 O8 N1 P1	33.7791	1.34733e+06	429525	7.44659e+06	3.79966e+06	5.17116e+06	1.83511e+07	3192.99	103094	3.70987e+06	8.21885e+06	1.33967e+06	0.439169	0.299771
353	0	Hex1Cer(t43:1+O)+H	(t43:1+O)	(t43:1+O)			858.703	C49 H96 O10 N1	38.832	29864.7	13873.4	24601.6	0	3.5027e+06	458294	41014.1	0	0	19418	0	0.0179977	0.30019
984	1	PC(40:4e)+H	(40:4e)	(40:4e)			824.653	C48 H91 O7 N1 P1	37.5227	92073.8	159525	8.68741e+06	90855.6	108510	437506	8.6947e+06	1.11439e+06	1.32052e+06	98230.4	1.46732e+07	3.24578	0.300511
468	0	LPE(18:1e)+Na	(18:1e)	(18:1e)			488.311	C23 H48 O6 N1 P1 Na1	20.6298	511658	117397	549726	812957	380157	1.05575e+06	380030	892107	1.0157e+06	566235	1.0243e+06	1.3578	0.300885
962	0	PC(39:7)+H	(39:7)	(39:7)			818.569	C47 H81 O8 N1 P1	35.7905	612422	689211	2.62503e+06	1.44376e+06	233500	1.26145e+07	459531	1.17991e+06	398653	1.0224e+06	878675	0.259462	0.300999
1133	0	PE(18:0_20:5)+Na	(18:0_20:5)	(18:0)	(20:5)		788.52	C43 H76 O8 N1 P1 Na1	36.2212	3.20519e+06	1.83243e+06	5.29332e+06	4.33619e+06	3.74887e+06	5.34062e+06	1.2196e+06	3.267e+06	1.71846e+06	5.3874e+06	3.16308e+06	0.745336	0.301016
1163	0	PE(18:1_22:1)-H	(18:1_22:1)	(18:1)	(22:1)		798.602	C45 H85 O8 N1 P1	39.3755	413376	314167	1.80702e+06	606571	553271	4.8357e+06	377737	536248	531832	667312	844436	0.416065	0.301237
1162	0	PE(18:1_22:0)-H	(18:1_22:0)	(18:1)	(22:0)		800.617	C45 H87 O8 N1 P1	40.9224	469028	19663.8	517333	1.10155e+06	335604	4.04712e+06	290371	333679	320034	382511	560656	0.348936	0.301381
1185	0	PE(18:2_20:4)+H	(18:2_20:4)	(18:2)	(20:4)		764.522	C43 H75 O8 N1 P1	32.5031	8.53267e+06	1.23231e+06	9.67816e+06	1.9341e+07	5.87769e+06	4.87596e+07	4.80412e+06	1.09194e+07	6.41056e+06	6.04153e+06	8.71265e+06	0.47383	0.301716
1736	0	TG(4:0_16:0_18:1)+NH4	(4:0_16:0_18:1)	(4:0)	(16:0)	(18:1)	682.598	C41 H80 O6 N1	41.9927	118618	1.77054e+07	314484	362244	124868	2.76482e+06	32663.4	364894	246994	285808	469737	0.0785452	0.302524
1071	0	PE(14:1e_20:4)-H	(14:1e_20:4)	(14:1e)	(20:4)		694.482	C39 H69 O7 N1 P1	32.6508	15252.6	36025.8	131567	137205	94594.4	2.28167e+06	0	41827.4	0	37060.2	59294.9	0.0614985	0.302605
1268	0	PG(16:0_16:1)+NH4	(16:0_16:1)	(16:0)	(16:1)		738.528	C38 H77 O10 N1 P1	31.2189	1.17712e+06	212476	76061.3	230707	46631.2	1.05379e+06	702715	354600	3.68637e+06	1.24595e+06	203044	2.65705	0.303068
1667	0	TG(18:0_18:1_23:0)+NH4	(18:0_18:1_23:0)	(18:0)	(18:1)	(23:0)	976.927	C62 H122 O6 N1	51.3883	0	13931.8	118962	1.25122e+06	1.03328e+06	3.72526e+06	614488	66704	40231.4	779148	202188	0.332643	0.30307
203	0	ChE(18:3)+NH4	(18:3)	(18:3)			664.603	C45 H78 O2 N1	47.5675	7.93004e+06	0	2.30082e+06	2.83083e+06	1.73499e+06	1.315e+07	2.09972e+06	3.82961e+06	1.32834e+06	1.9186e+06	2.40701e+06	0.497373	0.303232
620	0	PC(16:0_20:5)+HCOO	(16:0_20:5)	(16:0)	(20:5)		824.545	C45 H79 O10 N1 P1	31.843	4.61405e+06	7.45927e+06	1.12494e+07	5.35125e+07	8.19214e+06	6.39105e+07	9.07455e+06	2.02276e+07	8.0103e+06	1.28687e+07	1.11189e+07	0.493897	0.303452
210	0	ChE(22:3)+NH4	(22:3)	(22:3)			720.665	C49 H86 O2 N1	49.4305	1.62187e+06	0	3.1921e+06	4.94196e+06	1.90025e+06	2.19297e+07	1.72135e+06	1.72147e+06	1.59069e+06	1.99344e+06	1.84595e+06	0.317022	0.303645
1637	0	TG(16:1_18:1_18:1)+NH4	(16:1_18:1_18:1)	(16:1)	(18:1)	(18:1)	874.786	C55 H104 O6 N1	47.6086	1.57232e+08	2.74104e+09	1.93904e+08	3.51288e+08	1.16046e+08	4.22021e+08	2.91881e+08	1.62407e+08	2.89386e+07	1.41236e+08	2.8831e+08	0.275102	0.30381
219	0	ChE(24:6)+NH4	(24:6)	(24:6)			742.65	C51 H84 O2 N1	48.2273	2.05846e+06	0	5.33337e+06	1.89481e+07	3.27715e+06	1.39238e+07	2.4006e+06	4.44971e+06	1.0812e+06	5.4809e+06	4.98092e+06	0.506926	0.303843
1164	0	PE(18:1_22:2)-H	(18:1_22:2)	(18:1)	(22:2)		796.586	C45 H83 O8 N1 P1	38.6806	151731	35184.8	320831	269861	222330	4.76342e+06	37451.7	132467	75533.1	139144	58219.5	0.0921995	0.304174
1330	0	PI(16:0_16:0)-H	(16:0_16:0)	(16:0)	(16:0)		809.519	C41 H78 O13 N0 P1	32.4675	1.48901e+06	423362	1.06549e+06	3.51475e+06	857268	3.32333e+07	330336	838118	988600	665263	594106	0.10102	0.304226
1086	0	PE(16:0_22:4)-H	(16:0_22:4)	(16:0)	(22:4)		766.539	C43 H77 O8 N1 P1	36.0337	1.05582e+08	2.4223e+07	1.18957e+08	1.71368e+08	5.99092e+07	5.67835e+08	3.54175e+07	1.49482e+08	8.52376e+07	6.1464e+07	6.92493e+07	0.459044	0.304462
1688	0	TG(18:1_18:2_18:2)+Na	(18:1_18:2_18:2)	(18:1)	(18:2)	(18:2)	903.741	C57 H100 O6 Na1	46.9572	2.54002e+06	4.05922e+07	6.27757e+06	6.46717e+06	4.05615e+06	1.00299e+07	6.76451e+06	3.62007e+06	497858	3.5079e+06	9.62352e+06	0.411884	0.304767
1134	0	PE(18:0_20:5)-H	(18:0_20:5)	(18:0)	(20:5)		764.524	C43 H75 O8 N1 P1	34.7835	3.70553e+06	2.58881e+06	6.07018e+06	2.08238e+07	5.44393e+06	7.72909e+07	2.36896e+06	6.38588e+06	3.13898e+06	1.10599e+07	5.45733e+06	0.294102	0.305958
1339	0	PI(16:0_20:4)-H	(16:0_20:4)	(16:0)	(20:4)		857.519	C45 H78 O13 N0 P1	31.1076	4.31383e+06	1.46642e+06	3.20142e+06	9.04115e+06	2.36229e+06	3.44567e+07	638046	6.00282e+06	3.54546e+06	2.49717e+06	3.28927e+06	0.349502	0.306218
1253	0	PE(38:6e)-H	(38:6e)	(38:6e)			748.529	C43 H75 O7 N1 P1	34.6683	152747	347443	301902	1.82581e+06	204645	7.0413e+06	196302	841527	165424	293949	392069	0.229609	0.306463
1233	0	PE(36:2e)-H	(36:2e)	(36:2e)			728.56	C41 H79 O7 N1 P1	38.1036	26796.9	5790.96	38032.5	47362.6	16946.1	343627	28963	22884	0	13522.7	30164.2	0.239555	0.30656
991	1	PC(40:5e)+H	(20:1e_20:4)	(20:1e)	(20:4)		822.637	C48 H89 O7 N1 P1	36.4315	6.5068e+06	1.23109e+06	1.2107e+07	579489	5.36929e+06	1.09627e+07	6.25064e+06	7.63203e+06	1.23756e+07	3.67803e+06	1.88354e+07	1.59227	0.306581
60	0	Cer(d18:1_19:0)+H	(d18:1_19:0)	(d18:1)	(19:0)		580.566	C37 H74 O3 N1	38.417	248673	865857	0	192566	879551	473950	809998	124972	23920.6	0	108258	0.481313	0.307113
3	0	AcCa(15:0)+H	(15:0)	(15:0)			386.326	C22 H44 O4 N1	9.79627	486825	47207	157398	981068	1.1069e+06	2.13071e+06	520381	363213	314120	558697	533603	0.559665	0.307231
1454	0	SM(d34:2)+HCOO	(d17:1_17:1)	(d17:1)	(17:1)		745.55	C40 H78 O8 N2 P1	30.1021	7.50825e+06	5.32483e+06	3.54996e+06	7.95706e+06	2.70501e+06	1.47454e+07	4.75922e+06	5.14641e+06	3.53394e+06	3.6897e+06	7.20086e+06	0.698632	0.30756
305	1	Hex1Cer(d18:1_25:0+O)+H	(d18:1_25:0+O)	(d18:1)	(25:0+O)		842.708	C49 H96 O9 N1	39.2385	130696	117684	58912.5	22732	3.69439e+06	376995	61327.5	61258.8	16663.9	110877	44577.3	0.0803482	0.307876
775	0	PC(31:1e)+H	(31:1e)	(31:1e)			704.559	C39 H79 O7 N1 P1	34.7142	4.25923e+06	871413	1.0553e+07	3.55453e+07	1.00037e+07	4.71143e+07	1.38682e+07	8.51167e+06	7.76593e+06	3.19622e+06	1.27354e+07	0.510332	0.307909
555	1	MePC(39:1e)+Na	(39:1e)	(39:1e)			852.682	C48 H96 O7 N1 P1 Na1	39.2127	1.20888e+06	471769	1.03694e+07	2.39405e+06	1.63989e+06	3.82859e+06	8.98474e+06	2.01933e+06	5.76518e+06	1.59586e+06	3.45797e+07	3.19064	0.30808
554	0	MePC(39:1)+Na	(39:1)	(39:1)			866.661	C48 H94 O8 N1 P1 Na1	38.1057	322559	367230	1.54514e+06	1.70731e+06	4.48904e+06	4.43547e+07	806286	593774	403604	59605.8	1.62333e+06	0.0792621	0.308083
25	0	BisMePA(18:3e_20:3)+NH4	(18:3e_20:3)	(18:3e)	(20:3)		752.559	C43 H79 O7 N1 P1	36.116	4.14717e+06	1.75282e+06	2.93709e+06	3.35279e+06	6.86945e+06	7.94656e+07	1.93004e+06	2.44352e+06	2.15186e+06	2.60647e+06	1.36962e+06	0.127905	0.308255
1032	1	PC(42:5)+H	(22:1_20:4)	(22:1)	(20:4)		864.648	C50 H91 O8 N1 P1	37.5216	1.67586e+06	1.48831e+06	7.85618e+06	1.29092e+07	2.1761e+06	4.5765e+07	4.55865e+06	4.44718e+06	3.30169e+06	2.96193e+06	4.88652e+06	0.336538	0.30831
1638	0	TG(16:1_18:1_18:2)+NH4	(16:1_18:1_18:2)	(16:1)	(18:1)	(18:2)	872.77	C55 H102 O6 N1	46.8773	4.64089e+07	1.12053e+09	7.37862e+07	9.15248e+07	4.05834e+07	1.69117e+08	9.08161e+07	5.25729e+07	9.09654e+06	4.28362e+07	1.02224e+08	0.231561	0.308334
1728	0	TG(26:1_18:0_18:1)+NH4	(26:1_18:0_18:1)	(26:1)	(18:0)	(18:1)	1016.96	C65 H126 O6 N1	51.648	0	133535	342754	4.5049e+06	1.08538e+06	3.05373e+06	924104	111561	16936.4	1.47735e+06	628878	0.415622	0.308362
931	1	PC(38:5)+H	(18:0_20:5)	(18:0)	(20:5)		808.585	C46 H83 O8 N1 P1	34.2162	8.41179e+07	6.39612e+07	1.23481e+08	3.77713e+08	9.20059e+07	1.25996e+09	1.00453e+08	1.72375e+08	5.75319e+07	1.02945e+08	1.478e+08	0.348448	0.308715
668	0	PC(18:0_18:1)+Na	(18:0_18:1)	(18:0)	(18:1)		810.598	C44 H86 O8 N1 P1 Na1	37.0823	5.56335e+07	2.55822e+07	8.52477e+07	9.75419e+07	9.10257e+07	5.9081e+08	5.61361e+07	7.10839e+07	2.82662e+07	5.88051e+07	7.82384e+07	0.371136	0.308913
529	0	MePC(36:1)+Na	(36:1)	(36:1)			824.614	C45 H88 O8 N1 P1 Na1	36.525	927829	637220	1.73377e+06	1.59891e+06	2.70794e+06	1.13622e+07	886396	2.63376e+06	781149	993674	965276	0.396055	0.309127
1029	1	PC(42:4e)+H	(42:4e)	(42:4e)			852.684	C50 H95 O7 N1 P1	39.2155	1.73187e+06	447339	1.05226e+07	2.36751e+06	1.71881e+06	3.91974e+06	9.72114e+06	2.06301e+06	6.17911e+06	1.28501e+06	3.7459e+07	3.28613	0.309165
642	0	PC(16:1e_16:1)+HCOO	(16:1e_16:1)	(16:1e)	(16:1)		760.55	C41 H79 O9 N1 P1	34.1812	140894	124880	1.60955e+06	4.80852e+06	2.6827e+06	8.67202e+06	2.80006e+06	1.40391e+06	2.39832e+06	174610	300079	0.47079	0.309177
924	1	PC(38:4)+H	(38:4)	(38:4)			810.601	C46 H85 O8 N1 P1	37.0823	5.58505e+07	2.56464e+07	8.72293e+07	9.80159e+07	9.0942e+07	5.79995e+08	5.56981e+07	7.18757e+07	2.85718e+07	5.91876e+07	8.11923e+07	0.37948	0.309274
236	0	DG(16:0_16:1)+NH4	(16:0_16:1)	(16:0)	(16:1)		584.525	C35 H70 O5 N1	37.3249	3.6982e+06	5.39779e+06	2.66649e+06	1.16152e+07	3.25812e+06	2.91551e+07	5.50461e+06	2.36715e+06	4.71563e+06	4.05778e+06	6.01113e+06	0.487313	0.309607
1184	0	PE(18:2_18:2)+Na	(18:2_18:2)	(18:2)	(18:2)		762.504	C41 H74 O8 N1 P1 Na1	31.0294	215868	120242	175808	857616	182749	1.87527e+06	134629	322415	122845	432897	220431	0.431754	0.310084
1431	0	SM(d18:1_18:3)+H	(d18:1_18:3)	(d18:1)	(18:3)		725.559	C41 H78 O6 N2 P1	32.1661	2.77081e+08	1.58678e+08	1.85993e+08	2.1652e+08	1.67704e+08	5.93685e+08	2.28095e+08	2.10762e+08	1.36558e+08	1.17024e+08	2.42435e+08	0.701304	0.310574
1686	0	TG(18:1_18:1_23:1)+NH4	(18:1_18:1_23:1)	(18:1)	(18:1)	(23:1)	972.895	C62 H118 O6 N1	50.1416	0	54183.7	386874	955911	1.85101e+06	6.2833e+06	1.24593e+06	45309.6	0	499561	549612	0.294661	0.311403
206	0	ChE(20:3)+NH4	(20:3)	(20:3)			692.634	C47 H82 O2 N1	48.5074	1.92345e+07	0	3.19035e+07	3.95953e+07	2.0609e+07	2.31237e+08	2.10982e+07	1.67685e+07	1.55782e+07	1.66487e+07	1.71256e+07	0.305515	0.311883
881	0	PC(36:5e)+K	(16:1e_20:4)	(16:1e)	(20:4)		804.53	C44 H80 O7 N1 P1 K1	34.3397	2.28488e+07	4.39101e+06	4.07186e+07	6.66486e+07	3.63112e+07	3.86538e+08	2.31559e+07	3.00418e+07	3.61996e+07	1.76065e+07	2.38302e+07	0.281638	0.312002
774	0	PC(31:1)+Na	(15:0_16:1)	(15:0)	(16:1)		740.52	C39 H76 O8 N1 P1 Na1	31.7565	317043	64988.4	409533	164560	1.42207e+06	4118.29	46283.7	107941	107965	206070	299947	0.386956	0.312659
1010	1	PC(41:2)+H	(41:2)	(41:2)			856.679	C49 H95 O8 N1 P1	39.7637	43275.6	55792.2	331528	197466	878771	5.53775e+06	221633	22039.2	83881	337713	253762	0.156551	0.312901
518	0	MePC(34:5)+Na	(34:5)	(34:5)			788.52	C43 H76 O8 N1 P1 Na1	32.1398	2.05479e+06	657472	5.6906e+06	7.08205e+06	2.51873e+06	2.38628e+07	1.62047e+06	4.48003e+06	1.05301e+06	2.18908e+06	5.48547e+06	0.425011	0.313005
1219	0	PE(34:0)+Na	(18:0_16:0)	(18:0)	(16:0)		742.536	C39 H78 O8 N1 P1 Na1	37.3097	336216	151238	614647	564128	557721	2.20949e+06	284792	358231	397363	611756	327582	0.535852	0.31302
1140	0	PE(18:0_22:6)-H	(18:0_22:6)	(18:0)	(22:6)		790.539	C45 H77 O8 N1 P1	35.6782	1.04102e+07	1.11504e+07	2.71147e+07	3.27113e+07	1.04377e+07	1.6478e+08	6.25433e+06	2.27747e+07	7.28368e+06	1.77435e+07	2.07038e+07	0.349612	0.313889
454	0	LPC(36:1)+Na	(36:1)	(36:1)			796.619	C44 H88 O7 N1 P1 Na1	38.3285	415769	17259.5	1.86527e+06	825832	1.41774e+06	2.83413e+06	4.42502e+06	385062	1.17044e+06	725907	9.75111e+06	2.67747	0.313921
156	0	Cer(t17:1_24:1)+HCOO	(t17:1_24:1)	(t17:1)	(24:1)		694.599	C42 H80 O6 N1	37.1696	0	1.46798e+06	13973.3	0	132673	0	0	0	0	0	0	0	0.314404
1244	0	PE(38:4)+H	(16:0_22:4)	(16:0)	(22:4)		768.554	C43 H79 O8 N1 P1	36.0343	2.8515e+08	5.6254e+07	3.04268e+08	4.94781e+08	1.56364e+08	2.18901e+09	8.77067e+07	3.79835e+08	2.24289e+08	1.81641e+08	1.92566e+08	0.366985	0.314747
957	1	PC(39:4)+H	(39:4)	(39:4)			824.616	C47 H87 O8 N1 P1	36.5238	921199	641772	1.70322e+06	1.53628e+06	2.65171e+06	1.22475e+07	840216	2.6338e+06	812464	983186	906218	0.376164	0.315031
856	1	PC(36:2)+H	(36:2)	(36:2)			786.601	C44 H85 O8 N1 P1	37.4025	175524	71414.2	4.83582e+06	1.2032e+07	304949	5.4504e+07	137820	185562	107070	9.98679e+06	187819	0.176939	0.315206
150	0	Cer(m18:1_24:1)+H	(m18:1_24:1)	(m18:1)	(24:1)		632.634	C42 H82 O2 N1	41.0925	535634	1.76873e+06	2.79854e+06	2.69997e+06	1.5771e+06	3.74104e+06	2.80223e+06	1.28546e+06	6.92039e+06	830319	7.06886e+06	1.72919	0.315597
1225	0	PE(34:2e)+K	(16:1e_18:1)	(16:1e)	(18:1)		740.499	C39 H76 O7 N1 P1 K1	36.7034	2.23943e+07	6.61995e+06	2.05213e+07	3.10056e+07	2.7978e+07	1.33211e+08	1.75242e+07	1.97663e+07	1.19398e+07	1.43559e+07	3.15166e+07	0.472111	0.315609
340	0	Hex1Cer(t20:0_25:0+O)+H	(t20:0_25:0+O)	(t20:0)	(25:0+O)		888.75	C51 H102 O10 N1	42.0569	0	119367	8106.11	0	586187	5623.9	45255.1	14565.4	7966.08	0.0341764	0	0.11309	0.31566
577	0	MePC(42:1)+Na	(42:1)	(42:1)			908.708	C51 H100 O8 N1 P1 Na1	41.592	0.0196082	10783.4	4327.7	92526.2	50877.3	1.05399e+06	33655.9	8209.49	6012.86	0	9356.65	0.0566446	0.315738
1397	0	PS(18:0_22:6)-H	(18:0_22:6)	(18:0)	(22:6)		834.529	C46 H77 O10 N1 P1	33.4275	6.18345e+06	4.41134e+06	8.37643e+06	1.15023e+07	1.78923e+06	5.46649e+07	1.99729e+06	7.56958e+06	2.36023e+06	5.72421e+06	9.0109e+06	0.368061	0.315878
1069	0	PE(14:0_20:4)+H	(14:0_20:4)	(14:0)	(20:4)		712.491	C39 H71 O8 N1 P1	31.4237	390583	23249.3	282439	525898	142443	2.27555e+06	110391	231481	496786	238796	24413.6	0.363236	0.316232
211	0	ChE(22:4)+NH4	(22:4)	(22:4)			718.65	C49 H84 O2 N1	48.708	6.21517e+06	0	2.75856e+07	4.65777e+07	1.83167e+07	1.26848e+08	1.09902e+07	1.55583e+07	2.01582e+07	1.3592e+07	2.11781e+07	0.433496	0.316295
946	0	PC(38:7)+H	(20:5_18:2)	(20:5)	(18:2)		804.554	C46 H79 O8 N1 P1	30.3982	3.76303e+06	2.86396e+06	7.49702e+06	2.45742e+07	6.02682e+06	5.95589e+07	4.0538e+06	9.35856e+06	3.12149e+06	8.42296e+06	1.11922e+07	0.415968	0.316367
1248	0	PE(38:5e)+K	(18:2e_20:3)	(18:2e)	(20:3)		790.515	C43 H78 O7 N1 P1 K1	36.5112	1.18174e+07	1.41682e+06	5.66387e+06	1.36299e+07	3.68748e+06	2.29006e+07	2.82667e+06	8.21473e+06	1.08667e+07	3.246e+06	4.76091e+06	0.607246	0.316517
849	1	PC(35:5)+H	(35:5)	(35:5)			766.538	C43 H77 O8 N1 P1	34.7806	1.22065e+07	7.29403e+06	1.93805e+07	6.57498e+07	1.50174e+07	2.90364e+08	7.09942e+06	2.19025e+07	1.38462e+07	2.99755e+07	1.67765e+07	0.262236	0.316747
543	0	MePC(37:4)+NH4	(37:4)	(37:4)			827.627	C46 H88 O8 N2 P1	38.6894	2.03173e+07	3.98968e+06	2.12411e+06	5.37302e+06	2.71889e+06	3.27188e+07	6.14056e+06	7.42488e+06	4.85699e+06	3.87843e+06	5.15743e+06	0.490022	0.316771
1470	0	SM(d38:2)+H	(d38:2)	(d38:2)			757.622	C43 H86 O6 N2 P1	35.1151	4.9067e+07	1.94814e+07	4.24805e+06	2.01697e+07	6.97115e+06	3.52986e+07	1.70783e+07	2.06294e+07	8.07774e+06	1.35597e+07	1.35575e+07	0.646894	0.316955
1438	0	SM(d18:1_24:3)+H	(d18:1_24:3)	(d18:1)	(24:3)		809.653	C47 H90 O6 N2 P1	38.6985	5.03417e+07	1.40171e+07	6.92667e+06	2.27496e+07	1.05087e+07	7.52985e+07	1.94582e+07	2.36485e+07	1.59307e+07	1.44397e+07	1.43389e+07	0.585954	0.316975
326	0	Hex1Cer(m40:0+O)+HCOO	(m40:0+O)	(m40:0+O)			830.673	C47 H92 O10 N1	39.8493	109637	122497	170132	464135	1.01861e+06	304923	1.18081e+06	163121	478671	316585	977755	1.70796	0.317025
1085	0	PE(16:0_20:5)-H	(16:0_20:5)	(16:0)	(20:5)		736.492	C41 H71 O8 N1 P1	32.4465	1.98471e+06	1.17314e+06	2.05048e+06	1.17183e+07	2.06869e+06	2.95175e+07	2.42273e+06	3.18506e+06	2.75869e+06	4.4592e+06	2.0802e+06	0.368708	0.31705
284	0	Hex1Cer(d18:0_22:0)+H	(d18:0_22:0)	(d18:0)	(22:0)		786.682	C46 H92 O8 N1	39.8337	144064	101781	292237	728098	1.4339e+06	570321	1.69402e+06	290612	551934	521312	1.58827e+06	1.7048	0.317272
1735	0	TG(4:0_16:0_18:1)+Na	(4:0_16:0_18:1)	(4:0)	(16:0)	(18:1)	687.553	C41 H76 O6 Na1	41.8247	0	2.3386e+06	22104.8	12762.8	0	223267	0	12506.9	0	0	26509.3	0.0180302	0.317434
810	1	PC(33:3)+H	(33:3)	(33:3)			742.538	C41 H77 O8 N1 P1	33.8308	6.34242e+06	1.40322e+06	6.77604e+06	9.38363e+06	1.0978e+07	5.59913e+07	2.68494e+06	9.98118e+06	8.63543e+06	5.20969e+06	2.86034e+06	0.387852	0.317601
117	0	Cer(d20:0_26:0)+HCOO	(d20:0_26:0)	(d20:0)	(26:0)		752.714	C47 H94 O5 N1	45.4221	46134.8	147499	195348	49675.1	186534	52342.5	2.84617e+06	465042	168735	21023.1	117436	6.40867	0.318209
1076	0	PE(16:0_16:1)+H	(16:0_16:1)	(16:0)	(16:1)		690.507	C37 H73 O8 N1 P1	33.3896	8.08136e+06	766993	1.02095e+07	1.35175e+07	6.06923e+06	4.23455e+07	2.44221e+06	2.81996e+06	1.50902e+07	9.47894e+06	2.38814e+06	0.477384	0.318294
1020	0	PC(42:1e)+H	(42:1e)	(42:1e)			858.731	C50 H101 O7 N1 P1	42.978	135320	16876.6	1.06543e+06	577551	1.03983e+06	1.12013e+06	2.28056e+06	267536	1.00956e+06	174611	8.71137e+06	3.77544	0.318316
378	0	Hex2Cer(d31:0)+CH3COO	(d31:0)	(d31:0)			880.6	C45 H86 O15 N1	35.7092	2.89716e+06	1.77687e+06	1.0107e+07	8.57928e+06	2.79417e+06	2.20191e+07	3.00348e+06	7.66153e+06	3.03425e+06	3.08487e+06	5.57507e+06	0.556966	0.318358
1681	0	TG(18:1_18:1_18:1)+NH4	(18:1_18:1_18:1)	(18:1)	(18:1)	(18:1)	902.817	C57 H108 O6 N1	48.3716	1.53966e+08	1.49689e+09	2.11748e+08	2.87377e+08	1.32372e+08	2.16735e+08	3.32227e+08	1.40822e+08	2.30788e+07	1.20366e+08	2.42119e+08	0.412285	0.318537
381	0	Hex2Cer(d40:1)+HCOO	(d18:1_22:0)	(d18:1)	(22:0)		990.71	C53 H100 O15 N1	38.4472	333604	659205	1.80384e+06	636530	192177	908031	2.87703e+06	314457	562375	388559	6.93254e+06	2.93157	0.318587
955	1	PC(39:3)+H	(39:3)	(39:3)			826.632	C47 H89 O8 N1 P1	38.6933	5.59799e+07	9.13438e+06	5.1704e+06	1.39454e+07	7.62372e+06	7.54627e+07	1.66754e+07	1.70588e+07	1.45403e+07	1.1239e+07	1.17933e+07	0.511415	0.318957
1234	0	PE(36:3)+Na	(18:1_18:2)	(18:1)	(18:2)		764.52	C41 H76 O8 N1 P1 Na1	34.357	7.37188e+06	3.00269e+06	1.53008e+07	1.20776e+07	9.064e+06	2.93572e+07	2.99916e+06	6.34611e+06	5.87706e+06	1.81952e+07	5.79094e+06	0.617665	0.319004
1630	0	TG(16:1_16:1_18:1)+Na	(16:1_16:1_18:1)	(16:1)	(16:1)	(18:1)	851.71	C53 H96 O6 Na1	46.7112	3.13567e+06	5.49124e+07	4.89052e+06	7.13993e+06	2.13013e+06	8.26846e+06	6.87513e+06	2.67601e+06	1.08836e+06	3.13447e+06	6.83246e+06	0.307264	0.319053
903	0	PC(37:6)+H	(37:6)	(37:6)			792.554	C45 H79 O8 N1 P1	31.6838	1.19386e+06	976720	3.34902e+06	6.67804e+06	1.69423e+06	1.03145e+07	1.49098e+06	4.48146e+06	1.01838e+06	1.55538e+06	2.74515e+06	0.559755	0.319075
1095	0	PE(16:1_18:1)+H	(16:1_18:1)	(16:1)	(18:1)		716.522	C39 H75 O8 N1 P1	33.7466	3.30412e+06	1.10475e+06	1.79508e+07	9.05499e+06	1.08256e+07	5.77637e+07	1.76006e+06	3.05671e+06	8.18149e+06	1.83885e+07	2.66236e+06	0.408572	0.319363
536	1	MePC(36:7e)+Na	(36:7e)	(36:7e)			798.541	C45 H78 O7 N1 P1 Na1	35.0327	8.6946e+08	3.56464e+08	1.42387e+09	1.7661e+09	1.16746e+09	1.46538e+09	5.68582e+08	1.27123e+09	8.77579e+08	1.00554e+09	9.05031e+08	0.787882	0.319513
666	0	PC(18:0_17:0)+HCOO	(18:0_17:0)	(18:0)	(17:0)		820.607	C44 H87 O10 N1 P1	37.3307	62283.5	0.649868	68636.2	47261.4	1.47815e+06	4.03057e+06	361345	88294.2	80784.3	349081	207147	0.229296	0.31953
317	0	Hex1Cer(d42:1+O)+HCOO	(d18:1_24:0+O)	(d18:1)	(24:0+O)		872.683	C49 H94 O11 N1	40.4322	994971	1.34722e+06	1.53717e+06	6.45284e+06	5.33123e+06	4.9212e+07	5.02848e+06	984286	878863	3.01494e+06	1.29265e+06	0.207152	0.319572
1373	0	PI(18:1_20:4)-H	(18:1_20:4)	(18:1)	(20:4)		883.534	C47 H80 O13 N0 P1	31.4445	4.17513e+06	1.57577e+06	4.50848e+06	6.24124e+06	2.36444e+06	2.66047e+07	859038	4.3117e+06	4.46389e+06	2.63442e+06	4.0857e+06	0.431621	0.319659
801	1	PC(33:1)+H	(33:1)	(33:1)			746.569	C41 H81 O8 N1 P1	35.8599	5.3018e+06	1.94738e+06	1.55816e+07	5.7845e+06	9.73284e+06	5.66082e+07	2.1109e+06	5.72517e+06	5.16836e+06	1.38255e+07	5.30736e+06	0.406132	0.319759
602	0	PC(15:0_22:3)+H	(15:0_22:3)	(15:0)	(22:3)		798.601	C45 H85 O8 N1 P1	38.6554	590517	74496.6	1.04315e+06	828510	587370	1.58902e+07	251601	348014	199225	514996	476618	0.112996	0.320197
336	0	Hex1Cer(t18:0_24:1)+H	(t18:0_24:1)	(t18:0)	(24:1)		828.692	C48 H94 O9 N1	38.3875	629916	1.33452e+06	1.01997e+06	1.27485e+06	1.31193e+07	6.86225e+06	1.00709e+06	1.85044e+06	2.79157e+06	1.38627e+06	1.79113e+06	0.436941	0.320351
1043	0	PC(42:9)+H	(22:5_20:4)	(22:5)	(20:4)		856.585	C50 H83 O8 N1 P1	32.1416	1.69767e+06	1.37425e+06	1.42134e+07	3.26017e+07	4.74674e+06	4.16027e+07	3.90401e+06	1.01791e+07	4.61595e+06	8.66105e+06	1.33883e+07	0.508104	0.320356
1039	1	PC(42:7)+H	(20:1_22:6)	(20:1)	(22:6)		860.616	C50 H87 O8 N1 P1	35.2616	2.4698e+06	2.51069e+06	1.47148e+07	1.01021e+07	2.93287e+06	4.91714e+07	3.1042e+06	7.52571e+06	2.55018e+06	4.99784e+06	9.0106e+06	0.398359	0.320718
218	0	ChE(24:5)+NH4	(24:5)	(24:5)			744.665	C51 H86 O2 N1	48.9139	1.76201e+06	0	7.06604e+06	2.0913e+07	4.29364e+06	1.80956e+07	2.8787e+06	3.67302e+06	1.41559e+06	3.85347e+06	1.06886e+07	0.518149	0.321445
1031	1	PC(42:5)+H	(42:5)	(42:5)			864.648	C50 H91 O8 N1 P1	36.8051	1.49009e+06	19198.6	7.24087e+06	1.24637e+06	1.9708e+06	4.12447e+07	816902	1.11651e+06	293068	2.48668e+06	3.53568e+06	0.186022	0.32201
649	0	PC(16:1e_20:4)+HCOO	(16:1e_20:4)	(16:1e)	(20:4)		810.565	C45 H81 O9 N1 P1	34.3394	9.6017e+06	3.52469e+06	1.35537e+07	2.32406e+07	1.51677e+07	8.26778e+07	1.22479e+07	1.5073e+07	1.36213e+07	6.34006e+06	1.01426e+07	0.466344	0.322083
427	1	LPC(18:1)+Na	(18:1)	(18:1)			544.337	C26 H52 O7 N1 P1 Na1	14.7877	175907	172675	1.32731e+06	747156	249503	969100	381155	1.05186e+06	1.33755e+06	975899	641865	1.44605	0.322102
993	1	PC(40:5e)+H	(40:5e)	(40:5e)			822.637	C48 H89 O7 N1 P1	38.3782	188737	51522.4	1.26117e+06	539714	789175	1.21679e+06	1.55061e+06	269169	1.37514e+06	238920	6.05481e+06	2.81347	0.322106
285	0	Hex1Cer(d18:0_22:0+O)+H	(d18:0_22:0+O)	(d18:0)	(22:0+O)		802.677	C46 H92 O9 N1	39.6005	1.72113e+07	4.58653e+06	4.85586e+06	1.48741e+07	9.36444e+06	5.63046e+07	1.16176e+07	1.06014e+07	1.32798e+07	5.73925e+06	3.70831e+06	0.503145	0.322627
1525	1	SM(t34:0)+HCOO	(t34:0)	(t34:0)			765.576	C40 H82 O9 N2 P1	32.1478	22598.8	124538	92504.9	53891	1.93427e+06	359193	104483	50153.8	28262.6	24259.1	268205	0.220501	0.322854
1159	0	PE(18:1_20:4)+K	(18:1_20:4)	(18:1)	(20:4)		804.494	C43 H76 O8 N1 P1 K1	34.1581	1.16101e+07	3.10743e+06	1.71659e+07	2.94397e+07	8.67258e+06	6.63151e+07	4.28058e+06	2.20048e+07	1.65872e+07	8.97442e+06	8.08112e+06	0.527572	0.322915
571	1	MePC(40:7e)+Na	(40:7e)	(40:7e)			854.603	C49 H86 O7 N1 P1 Na1	39.1761	18728.4	69605.4	770870	461943	251784	2.2861e+06	260240	307781	419452	196463	117952	0.404833	0.323405
349	1	Hex1Cer(t42:1)+HCOO	(t42:1)	(t42:1)			872.683	C49 H94 O11 N1	40.4295	995716	1.36388e+06	1.53447e+06	6.45285e+06	5.55027e+06	5.42575e+07	5.03164e+06	984388	873361	3.25882e+06	1.30246e+06	0.195864	0.323504
167	0	Cer(t18:0_23:1)+HCOO	(t18:0_23:1)	(t18:0)	(23:1)		696.615	C42 H82 O6 N1	39.2633	13829.3	349693	48746.6	53633.2	3.66298e+06	455937	368909	81927.7	32906.5	43794.8	83168.2	0.159842	0.323537
1409	0	PS(18:1_24:0)+H	(18:1_24:0)	(18:1)	(24:0)		874.653	C48 H93 O10 N1 P1	40.5207	818805	40297.7	220765	948110	389524	9.83078e+06	322733	185252	79782.1	131734	905444	0.159201	0.323714
895	1	PC(37:4)+H	(17:0_20:4)	(17:0)	(20:4)		796.585	C45 H83 O8 N1 P1	34.4162	3.15268e+07	1.19049e+07	6.31296e+07	9.84917e+07	4.16762e+07	1.73269e+08	1.37209e+07	1.06198e+08	1.97908e+07	1.80864e+07	3.77886e+07	0.558816	0.323723
662	0	PC(17:1_22:6)+H	(17:1_22:6)	(17:1)	(22:6)		818.569	C47 H81 O8 N1 P1	39.3186	0	22014.7	189098	119234	43719.6	550359	35899.9	40939.9	30885.6	154625	36579.6	0.388042	0.324217
1358	1	PI(18:0_20:3)-H	(18:0_20:3)	(18:0)	(20:3)		887.566	C47 H84 O13 N0 P1	34.2151	3.5985e+06	958210	6.40459e+06	8.0026e+06	4.15202e+06	9.2344e+07	1.61641e+06	4.18445e+06	1.42978e+06	3.86352e+06	4.99348e+06	0.167202	0.324273
1711	0	TG(18:3_18:2_18:2)+NH4	(18:3_18:2_18:2)	(18:3)	(18:2)	(18:2)	894.755	C57 H100 O6 N1	45.469	400054	2.86746e+07	1.07083e+06	1.76154e+06	2.45699e+06	4.67595e+06	348004	1.42622e+06	20448.1	2.72575e+06	3.42009e+06	0.244073	0.324444
966	1	PC(40:1)+H	(40:1)	(40:1)			844.679	C48 H95 O8 N1 P1	42.7854	5225.79	0	4074.33	71825.1	0	685859	0	0	0	16195.3	10175.8	0.0412594	0.324565
1576	0	TG(16:0_14:0_16:1)+NH4	(16:0_14:0_16:1)	(16:0)	(14:0)	(16:1)	794.723	C49 H96 O6 N1	46.4479	7.701e+06	1.71389e+08	1.67688e+07	3.71114e+07	5.46324e+06	4.25574e+07	3.17575e+07	6.35949e+06	3.79918e+06	1.20816e+07	3.70266e+07	0.388728	0.324625
1109	1	PE(16:1e_20:3)-H	(16:1e_20:3)	(16:1e)	(20:3)		724.529	C41 H75 O7 N1 P1	35.836	6.67406e+06	1.97166e+06	6.8937e+06	1.30447e+07	9.90849e+06	1.55586e+08	5.13039e+06	4.93041e+06	2.2397e+06	6.72421e+06	7.96713e+06	0.166892	0.32511
152	0	Cer(t16:0_18:1)+HCOO	(t16:0_18:1)	(t16:0)	(18:1)		598.505	C35 H68 O6 N1	31.3553	14426.9	364812	78837.8	0	773620	207648	392803	0	0	0	60234	0.377703	0.325524
1366	0	PI(18:0_22:5)-H	(18:0_22:5)	(18:0)	(22:5)		911.566	C49 H84 O13 N0 P1	33.6587	678239	534501	2.83431e+06	3.10533e+06	213263	1.47629e+07	261747	1.26484e+06	547354	1.49875e+06	2.39478e+06	0.323608	0.325647
1048	1	PC(44:2)+H	(44:2)	(44:2)			898.726	C52 H101 O8 N1 P1	41.9385	298164	220921	1.41578e+06	1.93908e+06	1.36523e+06	9.1468e+06	748025	154562	102563	1.71313e+06	1.62418e+06	0.362224	0.325691
1338	0	PI(16:0_20:4)+NH4	(16:0_20:4)	(16:0)	(20:4)		876.56	C45 H83 O13 N1 P1	31.1095	4.7354e+06	1.48239e+06	3.55077e+06	9.31798e+06	2.58234e+06	3.96924e+07	855041	6.723e+06	4.43357e+06	3.06953e+06	3.1712e+06	0.356949	0.325998
1708	0	TG(18:2_18:2_18:2)+Na	(18:2_18:2_18:2)	(18:2)	(18:2)	(18:2)	901.726	C57 H98 O6 Na1	46.2471	286586	1.30102e+07	802169	1.26511e+06	1.13881e+06	2.39979e+06	1.16606e+06	705707	23654.6	1.01399e+06	1.92413e+06	0.306848	0.326098
1146	0	PE(18:0p_20:4)+H	(18:0p_20:4)	(18:0p)	(20:4)		752.559	C43 H79 O7 N1 P1	37.0556	1.84499e+08	5.26217e+07	1.60255e+08	1.90319e+08	1.15584e+08	6.34569e+08	7.89119e+07	2.10791e+08	1.02873e+08	8.79316e+07	1.59996e+08	0.574507	0.326173
1040	1	PC(42:7)+H	(42:7)	(42:7)			860.616	C50 H87 O8 N1 P1	36.9334	955643	243227	962574	1.68769e+06	689946	3.91445e+06	249265	1.09139e+06	290249	556515	1.68959e+06	0.550351	0.326288
1104	0	PE(16:1e_18:1)-H	(16:1e_18:1)	(16:1e)	(18:1)		700.529	C39 H75 O7 N1 P1	36.7047	4.2961e+07	1.68338e+07	3.54721e+07	5.49138e+07	5.29049e+07	2.66667e+08	3.912e+07	3.71194e+07	1.93547e+07	2.57039e+07	6.10285e+07	0.465759	0.326741
104	0	Cer(d18:2_26:1)+H	(d18:2_26:1)	(d18:2)	(26:1)		674.645	C44 H84 O3 N1	40.0284	4526.82	53770.5	42728.3	0	1.02503e+06	8709.45	35741.8	0	0	0	0.0179793	0.0377965	0.326882
736	0	PC(20:1e_20:4)+HCOO	(20:1e_20:4)	(20:1e)	(20:4)		866.628	C49 H89 O9 N1 P1	36.4464	277046	48634.1	479106	336308	146453	109986	233506	262099	526599	116214	657024	1.54167	0.327037
231	0	Co(Q10)+NH4	(Q10)	(Q10)			880.718	C59 H94 O4 N1	45.6516	1.59945e+07	1.79639e+06	5.51841e+07	4.76397e+07	2.97205e+07	4.2885e+08	3.1687e+07	2.13338e+07	6.24835e+06	2.70271e+07	3.25989e+07	0.246336	0.327411
850	0	PC(36:0e)+H	(36:0e)	(36:0e)			776.653	C44 H91 O7 N1 P1	39.8364	1.27609e+06	198161	2.24512e+06	1.10112e+06	1.39426e+06	2.36979e+06	3.77984e+06	1.241e+06	1.65219e+06	388796	1.22783e+07	2.70348	0.327535
99	0	Cer(d18:2_22:0)+HCOO	(d18:2_22:0)	(d18:2)	(22:0)		664.589	C41 H78 O5 N1	39.3567	1.02226e+06	3.3259e+06	847191	979797	591556	2.30425e+06	1.50887e+06	1.0315e+06	1.02461e+06	356703	1.13408e+06	0.66883	0.328349
510	0	MePC(34:1)+NH4	(34:1)	(34:1)			791.627	C43 H88 O8 N2 P1	37.0789	2.01283e+07	1.17465e+07	3.89732e+07	4.36905e+07	4.52795e+07	4.92739e+08	2.73111e+07	2.56647e+07	1.30502e+07	2.79103e+07	3.28931e+07	0.233229	0.328431
348	1	Hex1Cer(t42:1)+HCOO	(t18:0_24:1)	(t18:0)	(24:1)		872.683	C49 H94 O11 N1	38.3901	461035	915482	487793	573827	8.20592e+06	3.32063e+06	610343	936848	1.57866e+06	685304	981995	0.411881	0.328544
201	0	ChE(18:1)+NH4	(18:1)	(18:1)			668.634	C45 H82 O2 N1	49.1882	1.60948e+07	1396.06	1.11508e+07	1.92261e+07	7.16746e+06	1.01549e+08	9.66527e+06	1.09257e+07	9.33476e+06	7.7894e+06	8.43572e+06	0.356861	0.329167
667	0	PC(18:0_18:1)+HCOO	(18:0_18:1)	(18:0)	(18:1)		832.607	C45 H87 O10 N1 P1	37.0809	5.3628e+07	2.90647e+07	7.59142e+07	8.48539e+07	8.06078e+07	4.82519e+08	6.0493e+07	6.35381e+07	2.75618e+07	5.7955e+07	8.20147e+07	0.433772	0.329312
23	0	BisMePA(18:2e_20:4)+NH4	(18:2e_20:4)	(18:2e)	(20:4)		752.559	C43 H79 O7 N1 P1	37.0552	1.83648e+08	5.27074e+07	1.60404e+08	1.9039e+08	1.14248e+08	6.32761e+08	7.90247e+07	2.10762e+08	1.02694e+08	8.79335e+07	1.61543e+08	0.577404	0.32937
988	1	PC(40:5)+H	(18:0_22:5)	(18:0)	(22:5)		836.616	C48 H87 O8 N1 P1	35.7077	6.64231e+07	3.28963e+07	1.87946e+08	2.05116e+08	6.42574e+07	9.67323e+08	5.83057e+07	1.538e+08	6.76476e+07	6.79159e+07	1.32276e+08	0.37792	0.329554
273	0	dMePE(16:0_20:2)-H	(16:0_20:2)	(16:0)	(20:2)		770.571	C43 H81 O8 N1 P1	38.1169	542738	239532	949459	1.0273e+06	962219	1.8665e+07	207854	93411.2	154755	1.60846e+06	411401	0.132718	0.329606
276	0	dMePE(16:0_22:6)-H	(16:0_22:6)	(16:0)	(22:6)		790.539	C45 H77 O8 N1 P1	35.6797	1.03033e+07	1.11575e+07	2.37239e+07	3.14576e+07	1.02606e+07	1.63074e+08	6.25422e+06	2.27734e+07	7.29018e+06	1.78482e+07	2.09734e+07	0.360703	0.329838
1337	0	PI(16:0_20:4)+Na	(16:0_20:4)	(16:0)	(20:4)		881.515	C45 H79 O13 N0 P1 Na1	31.1142	1.36041e+06	397401	839161	2.60019e+06	672918	1.15427e+07	203935	1.82578e+06	1.11771e+06	810449	1.01537e+06	0.34273	0.33004
730	0	PC(20:1_18:1)+HCOO	(20:1_18:1)	(20:1)	(18:1)		858.623	C47 H89 O10 N1 P1	37.2258	3.03142e+06	2.3348e+06	1.35512e+07	6.20245e+06	7.89884e+06	4.0782e+07	4.69195e+06	5.21068e+06	2.78998e+06	7.47485e+06	9.04115e+06	0.474932	0.330089
733	0	PC(20:1_22:5)+HCOO	(20:1_22:5)	(20:1)	(22:5)		906.623	C51 H89 O10 N1 P1	35.8683	26922.9	0	90976.8	395134	0	758574	0	48834.7	16731	48892.7	243580	0.337877	0.33018
840	0	PC(35:2e)+H	(35:2e)	(35:2e)			758.606	C43 H85 O7 N1 P1	36.6919	704851	244711	288385	395023	1.97525e+07	1.46714e+07	3.66553e+06	699549	430381	207682	5.17049e+06	0.338586	0.330464
365	0	Hex2Cer(d18:1_22:0)+H	(d18:1_22:0)	(d18:1)	(22:0)		946.719	C52 H100 O13 N1	38.4325	827284	1.70133e+06	6.04805e+06	2.25012e+06	729835	2.73767e+06	8.16201e+06	1.25834e+06	1.91637e+06	1.01749e+06	2.36293e+07	3.02081	0.330482
714	0	PC(18:2_18:2)+Na	(18:2_18:2)	(18:2)	(18:2)		804.551	C44 H80 O8 N1 P1 Na1	32.117	9.22044e+06	4.59807e+06	1.51098e+07	1.31294e+07	8.00331e+06	1.25455e+07	1.73825e+06	9.6755e+06	6.10721e+06	9.76592e+06	1.23601e+07	0.759927	0.330577
1049	1	PC(44:2)+H	(44:2)	(44:2)			898.726	C52 H101 O8 N1 P1	42.4782	61469.3	14876	297559	1.99949e+06	65046.6	5.97573e+06	38625.1	107782	23038.8	1.41625e+06	98379.8	0.240177	0.330628
230	0	Co(Q10)+H	(Q10)	(Q10)			863.691	C59 H91 O4	45.6352	593129	52998.9	1.82143e+06	1.76413e+06	1.07466e+06	1.79213e+07	1.2274e+06	729189	225395	882743	1.07311e+06	0.213772	0.330771
464	1	LPE(18:1)+H	(18:1)	(18:1)			480.308	C23 H47 O7 N1 P1	15.2934	1.17103e+06	656505	3.64893e+06	4.03752e+06	1.70389e+06	5.87157e+06	1.65596e+06	4.87469e+06	7.62122e+06	4.57936e+06	2.39938e+06	1.48377	0.330877
911	0	PC(38:2)+K	(20:1_18:1)	(20:1)	(18:1)		852.588	C46 H88 O8 N1 P1 K1	37.2058	7.20724e+06	3.61846e+06	3.84532e+07	1.64893e+07	2.11796e+07	1.19275e+08	1.13168e+07	1.34006e+07	5.31269e+06	1.57566e+07	2.93532e+07	0.437234	0.330973
1098	0	PE(16:1_18:2)-H	(16:1_18:2)	(16:1)	(18:2)		712.492	C39 H71 O8 N1 P1	32.0762	442782	125680	1.3046e+06	937381	590638	3.35172e+06	111515	257744	733284	1.55755e+06	124338	0.494805	0.331228
910	1	PC(38:2)+H	(38:2)	(38:2)			814.632	C46 H89 O8 N1 P1	38.3672	107189	209843	1.06012e+06	1.09881e+06	260646	3.88325e+06	362283	37799.5	19123.2	911593	935973	0.410904	0.332308
1477	1	SM(d40:1)+H	(d40:1)	(d40:1)			787.669	C45 H92 O6 N2 P1	38.7002	4.29124e+08	1.27945e+08	6.22744e+07	1.97465e+08	9.43389e+07	7.47059e+08	1.74206e+08	2.0265e+08	1.49501e+08	1.33249e+08	1.38681e+08	0.577699	0.332354
1259	0	PE(40:6)+K	(18:0_22:6)	(18:0)	(22:6)		830.51	C45 H78 O8 N1 P1 K1	35.6792	4.77593e+06	5.6008e+06	1.42085e+07	1.64628e+07	5.96526e+06	6.68399e+07	3.05104e+06	1.32734e+07	4.21421e+06	9.81803e+06	1.13964e+07	0.440073	0.332392
1581	0	TG(16:0_16:0_17:0)+NH4	(16:0_16:0_17:0)	(16:0)	(16:0)	(17:0)	838.786	C52 H104 O6 N1	48.6097	3.63809e+06	3.55757e+06	5.55324e+06	1.34225e+07	5.48481e+06	2.9359e+07	8.41793e+06	4.21879e+06	820365	6.56994e+06	7.96233e+06	0.550473	0.332861
809	1	PC(33:3)+H	(33:3)	(33:3)			742.538	C41 H77 O8 N1 P1	32.1604	2.63562e+08	1.36224e+08	1.65133e+08	2.27027e+08	1.55531e+08	5.73327e+08	2.28237e+08	1.94573e+08	1.24934e+08	9.56783e+07	2.43968e+08	0.700201	0.333027
232	0	Co(Q9)+NH4	(Q9)	(Q9)			812.655	C54 H86 O4 N1	43.86	540487	17982.1	837321	721332	336929	5.06897e+06	528850	512996	236019	484441	368419	0.339873	0.333423
985	1	PC(40:4e)+H	(40:4e)	(40:4e)			824.653	C48 H91 O7 N1 P1	38.1454	812859	18389	1.81467e+06	1.9934e+06	551864	993565	1.74472e+06	1.97586e+06	613655	482616	4.60002e+06	1.82712	0.333427
1682	0	TG(18:1_18:1_18:2)+NH4	(18:1_18:1_18:2)	(18:1)	(18:1)	(18:2)	900.801	C57 H106 O6 N1	47.6735	2.71211e+07	1.37465e+09	1.38317e+08	7.96278e+07	4.05779e+07	2.68717e+08	9.12207e+07	8.42546e+07	1.36579e+07	6.84211e+07	2.00015e+08	0.284644	0.333505
563	0	MePC(39:6)+Na	(39:6)	(39:6)			856.583	C48 H84 O8 N1 P1 Na1	32.1225	1.69767e+06	1.36796e+06	1.40538e+07	3.17545e+07	4.39202e+06	3.98559e+07	3.90345e+06	1.01769e+07	4.567e+06	8.65318e+06	1.33883e+07	0.52433	0.333969
1651	0	TG(18:0_16:0_18:1)+Na	(18:0_16:0_18:1)	(18:0)	(16:0)	(18:1)	883.773	C55 H104 O6 Na1	49.0636	3.02582e+06	1.58052e+07	5.86471e+06	2.11749e+07	5.61013e+06	1.96479e+07	1.27331e+07	3.13552e+06	622146	1.10383e+07	1.1014e+07	0.650254	0.33415
367	0	Hex2Cer(d18:1_22:1)+H	(d18:1_22:1)	(d18:1)	(22:1)		944.703	C52 H98 O13 N1	36.6414	42810.3	668639	854391	99255.2	0	149818	1.48408e+06	76769.4	100955	103311	5.15394e+06	4.5748	0.334209
383	0	Hex2Cer(d40:2)+HCOO	(d18:1_22:1)	(d18:1)	(22:1)		988.694	C53 H98 O15 N1	36.6592	14216.4	268311	357572	32020.8	0	59982.2	542796	21473.3	105779	14331.6	1.67373e+06	3.86522	0.334457
701	0	PC(18:1_22:2)+HCOO	(18:1_22:2)	(18:1)	(22:2)		884.639	C49 H91 O10 N1 P1	37.6765	212568	48516.5	1.21788e+06	518811	309310	774254	178301	33384.9	155216	465144	664341	0.582754	0.334486
854	1	PC(36:1e)+H	(36:1e)	(36:1e)			774.637	C44 H89 O7 N1 P1	39.6426	87558.8	2.95325	140235	53348.1	753328	1.19847e+06	2.68058e+06	61769.7	52725.3	119313	2.29817e+06	2.80126	0.33453
1156	0	PE(18:1_18:3)-H	(18:1_18:3)	(18:1)	(18:3)		738.508	C41 H73 O8 N1 P1	33.2372	544136	48217.2	373307	304933	96128.5	2.38175e+06	180923	11837.6	505573	432556	28816	0.371257	0.334686
238	0	DG(16:0_18:1)+NH4	(16:0_18:1)	(16:0)	(18:1)		612.556	C37 H74 O5 N1	39.2055	1.9767e+07	1.72866e+07	1.03199e+07	4.88726e+07	1.65528e+07	1.98079e+08	2.50865e+07	1.10845e+07	1.49928e+07	1.44814e+07	3.37454e+07	0.383651	0.334946
670	1	PC(18:0_20:3)+HCOO	(18:0_20:3)	(18:0)	(20:3)		856.607	C47 H87 O10 N1 P1	36.7579	844179	196534	1.51921e+06	803955	444276	2.76006e+07	335081	391265	304000	658020	616218	0.0880487	0.335065
1604	0	TG(16:0_18:2_23:0)+NH4	(16:0_18:2_23:0)	(16:0)	(18:2)	(23:0)	946.88	C60 H116 O6 N1	50.1261	14769.6	314289	404342	1.49778e+06	2.17721e+06	5.14866e+06	1.68942e+06	82170.8	20988.7	978083	800075	0.448348	0.335404
545	0	MePC(37:5e)+Na	(37:5e)	(37:5e)			816.588	C46 H84 O7 N1 P1 Na1	34.2215	2.2315e+06	3.28414e+06	3.22476e+07	9.90042e+06	5.47524e+06	9.63704e+07	7.63314e+06	1.4087e+07	4.31069e+06	3.99111e+06	1.41697e+07	0.354693	0.335474
1368	0	PI(18:1_18:2)+NH4	(18:1_18:2)	(18:1)	(18:2)		878.575	C45 H85 O13 N1 P1	31.6035	1.58405e+06	1.16759e+06	2.00883e+06	1.84506e+06	1.1288e+06	5.51564e+06	401835	1.46517e+06	2.46904e+06	1.05323e+06	1.73882e+06	0.645565	0.335698
97	0	Cer(d18:2_20:0)+H	(d18:2_20:0)	(d18:2)	(20:0)		592.566	C38 H74 O3 N1	37.8009	983997	968367	261928	1.00685e+06	269278	2.40835e+06	1.38712e+06	665924	171276	278186	447328	0.600091	0.336429
1631	0	TG(16:1_16:1_18:1)+NH4	(16:1_16:1_18:1)	(16:1)	(16:1)	(18:1)	846.755	C53 H100 O6 N1	46.712	2.46056e+07	8.10445e+08	3.99752e+07	7.31575e+07	1.9912e+07	1.02855e+08	8.19672e+07	2.82688e+07	8.19299e+06	2.76145e+07	6.89671e+07	0.240919	0.336502
947	1	PC(38:7e)+H	(38:7e)	(38:7e)			790.575	C46 H81 O7 N1 P1	33.2401	1.90851e+06	532960	7.78558e+06	8.15559e+06	9.16047e+06	6.70285e+07	6.3702e+06	3.16638e+06	2.02239e+06	3.743e+06	8.29287e+06	0.29939	0.336579
1372	0	PI(18:1_20:4)+NH4	(18:1_20:4)	(18:1)	(20:4)		902.575	C47 H85 O13 N1 P1	31.4482	4.69185e+06	1.96494e+06	5.52621e+06	8.02818e+06	2.62088e+06	3.89954e+07	904404	5.78855e+06	5.64191e+06	3.06928e+06	5.03872e+06	0.396773	0.336611
851	0	PC(36:1)+H	(18:0_18:1)	(18:0)	(18:1)		788.616	C44 H87 O8 N1 P1	37.0848	7.3983e+08	3.55558e+08	1.16018e+09	1.47258e+09	1.33109e+09	1.60343e+10	8.18019e+08	9.908e+08	3.98486e+08	8.07779e+08	1.23209e+09	0.24162	0.336989
1006	1	PC(40:8e)+H	(18:2e_22:6)	(18:2e)	(22:6)		816.59	C48 H83 O7 N1 P1	34.221	2.28765e+06	3.67075e+06	3.24137e+07	9.96789e+06	5.5028e+06	9.93893e+07	7.77906e+06	1.3894e+07	4.65305e+06	3.84774e+06	1.49719e+07	0.353548	0.337082
1107	0	PE(16:1e_20:3)+H	(16:1e_20:3)	(16:1e)	(20:3)		726.543	C41 H77 O7 N1 P1	35.3836	1.63642e+07	6.17029e+06	5.01771e+06	4.82242e+06	7.08826e+06	1.37504e+07	9.55616e+06	1.23595e+07	3.31797e+07	9.28642e+06	7.2734e+06	1.61588	0.337164
1560	0	TG(15:0_14:0_16:0)+NH4	(15:0_14:0_16:0)	(15:0)	(14:0)	(16:0)	782.723	C48 H96 O6 N1	46.8302	4.13314e+06	9.81899e+06	2.47842e+06	4.96471e+06	4.4955e+06	9.4658e+06	1.82659e+06	1.44428e+06	4.26921e+06	5.38971e+06	7.8603e+06	0.705615	0.337188
354	0	Hex1Cer(t44:1+O)+H	(t44:1+O)	(t44:1+O)			872.719	C50 H98 O10 N1	39.6565	0	32724.4	32049.2	11340	4.54011e+06	344838	154660	0	0	12929	15752.5	0.0443473	0.33733
1065	0	PC(46:2)+H	(46:2)	(46:2)			926.757	C54 H105 O8 N1 P1	43.2373	13534	0	97092.9	80623.4	138465	2.10202e+06	53958.6	0	9565.24	76764.7	81705.4	0.109549	0.337375
1263	0	PE(40:8)+H	(18:2_22:6)	(18:2)	(22:6)		788.522	C45 H75 O8 N1 P1	32.1297	2.24131e+06	834641	7.50746e+06	1.46461e+06	2.56446e+06	2.50715e+07	1.89663e+06	3.88325e+06	1.10507e+06	2.31306e+06	3.53063e+06	0.3849	0.337507
930	1	PC(38:5)+H	(18:1_20:4)	(18:1)	(20:4)		808.585	C46 H83 O8 N1 P1	33.5711	5.38623e+08	2.11471e+08	1.61546e+09	1.7728e+09	4.89707e+08	3.70765e+09	2.84576e+08	1.63245e+09	8.18135e+08	4.70109e+08	7.47963e+08	0.569103	0.337621
852	0	PC(36:1)+K	(18:0_18:1)	(18:0)	(18:1)		826.572	C44 H86 O8 N1 P1 K1	37.0805	1.67829e+08	5.65104e+07	2.51332e+08	2.85513e+08	2.57051e+08	1.95226e+09	1.78404e+08	2.02008e+08	6.70997e+07	1.50584e+08	3.14894e+08	0.368823	0.338007
1342	0	PI(16:0_22:6)+NH4	(16:0_22:6)	(16:0)	(22:6)		900.56	C47 H83 O13 N1 P1	30.7674	1.60023e+06	817297	1.27365e+06	2.96154e+06	912379	2.36766e+07	319528	1.73685e+06	1.81654e+06	1.59519e+06	900050	0.244602	0.338038
239	0	DG(16:0_18:2)+NH4	(16:0_18:2)	(16:0)	(18:2)		610.541	C37 H72 O5 N1	37.8356	1.60269e+07	1.40837e+07	8.90576e+06	3.45472e+07	1.10094e+07	1.15501e+08	2.00423e+07	9.59533e+06	8.38389e+06	1.00144e+07	2.8161e+07	0.457013	0.338555
1365	0	PI(18:0_22:4)-H	(18:0_22:4)	(18:0)	(22:4)		913.581	C49 H86 O13 N0 P1	34.8951	391030	69133.5	1.46606e+06	1.02787e+06	205118	7.31015e+06	263013	815767	327226	524958	786483	0.311475	0.339155
719	0	PC(18:2e_20:4)+HCOO	(18:2e_20:4)	(18:2e)	(20:4)		836.581	C47 H83 O9 N1 P1	34.3053	827549	19793.7	1.11603e+06	3.33421e+06	51677.1	2.53588e+06	1.13508e+06	2.402e+06	1.80239e+06	1.7184e+06	2.65174e+06	1.47766	0.339231
15	0	AEA(20:1)+NH4	(20:1)	(20:1)			371.363	C22 H47 O2 N2	15.459	1.5896e+06	1.44318e+06	1.46816e+06	1.62512e+06	1.69908e+06	3.64237e+06	1.09194e+06	1.87775e+06	1.6063e+06	1.74113e+06	1.29694e+06	0.796762	0.339249
1090	0	PE(16:0p_18:1)+H	(16:0p_18:1)	(16:0p)	(18:1)		702.543	C39 H77 O7 N1 P1	36.7029	9.87539e+07	3.30907e+07	9.25811e+07	1.52326e+08	1.28007e+08	8.48071e+08	9.13355e+07	9.75507e+07	4.90896e+07	7.23923e+07	1.50289e+08	0.408616	0.339264
615	0	PC(16:0_18:3)+K	(16:0_18:3)	(16:0)	(18:3)		794.51	C42 H78 O8 N1 P1 K1	32.2823	2.04843e+07	1.49182e+06	1.74708e+07	3.36141e+07	1.16609e+07	8.93727e+07	8.98425e+06	1.61157e+07	2.21892e+07	1.8977e+07	1.03631e+07	0.528191	0.339355
224	0	ChE(26:6)+NH4	(26:6)	(26:6)			770.681	C53 H88 O2 N1	49.088	827268	20379.5	1.97941e+06	1.02501e+07	1.54859e+06	3.32929e+06	732656	1.52921e+06	181743	2.01912e+06	2.30638e+06	0.452405	0.3396
1580	0	TG(16:0_16:0_16:0)+Na	(16:0_16:0_16:0)	(16:0)	(16:0)	(16:0)	829.726	C51 H98 O6 Na1	48.2303	1.92446e+06	2.51979e+06	3.60584e+06	1.17265e+07	1.73267e+06	1.27632e+07	3.97473e+06	2.1735e+06	1.5715e+06	5.11462e+06	4.35843e+06	0.601979	0.33972
548	1	MePC(38:7e)+Na	(38:7e)	(38:7e)			826.572	C47 H82 O7 N1 P1 Na1	37.0819	1.6369e+08	5.53548e+07	2.47343e+08	2.81866e+08	2.50859e+08	1.89784e+09	1.77762e+08	2.00377e+08	6.67192e+07	1.47503e+08	3.09943e+08	0.37376	0.339724
1396	0	PS(18:0_22:6)+H	(18:0_22:6)	(18:0)	(22:6)		836.544	C46 H79 O10 N1 P1	33.4211	2.03612e+07	1.1418e+07	1.80533e+07	3.84423e+07	4.99202e+06	1.68451e+08	5.51863e+06	2.62752e+07	6.90861e+06	1.42392e+07	2.97779e+07	0.379277	0.339916
1021	0	PC(42:2)+H	(18:1_24:1)	(18:1)	(24:1)		870.695	C50 H97 O8 N1 P1	40.5716	816693	408765	6.18046e+06	4.0236e+06	4.15614e+06	2.82274e+07	1.98385e+06	671658	1.20494e+06	4.48223e+06	5.29798e+06	0.373605	0.340015
836	0	PC(35:0)+H	(18:0_17:0)	(18:0)	(17:0)		776.616	C43 H87 O8 N1 P1	37.3716	1.89129e+06	630626	3.03565e+06	4.42483e+06	2.30524e+07	1.40394e+08	6.31904e+06	3.44907e+06	2.28742e+06	6.96088e+06	6.5661e+06	0.177012	0.340068
572	0	MePC(40:9e)+Na	(40:9e)	(40:9e)			850.572	C49 H82 O7 N1 P1 Na1	36.8065	2.54108e+06	380194	1.93165e+06	2.98287e+06	1.96148e+06	1.28585e+08	453740	1.17524e+06	556173	551813	1.33442e+06	0.0353054	0.340092
1011	1	PC(41:2)+H	(41:2)	(41:2)			856.679	C49 H95 O8 N1 P1	42.2694	28103.7	61044.1	254861	278444	147606	1.26888e+06	106779	56909.9	55606.8	274872	188151	0.401573	0.340487
1261	0	PE(40:6e)-H	(40:6e)	(40:6e)			776.56	C45 H79 O7 N1 P1	37.8257	944603	283388	963934	762623	367949	3.05064e+06	472684	884260	333239	407918	963578	0.576484	0.340579
1149	1	PE(18:0p_22:5)+H	(18:0p_22:5)	(18:0p)	(22:5)		778.575	C45 H81 O7 N1 P1	37.835	2.43323e+06	506325	2.63865e+06	2.23165e+06	1.07831e+06	9.00161e+06	1.38681e+06	2.13309e+06	930549	922078	2.77758e+06	0.546688	0.340603
656	1	PC(17:0_20:3)+HCOO	(17:0_20:3)	(17:0)	(20:3)		842.592	C46 H85 O10 N1 P1	35.4733	185797	15603.8	33122.1	42239.5	28751.7	518611	115312	15266.8	9444.75	15135.7	97483.8	0.367871	0.340795
1348	0	PI(18:0_16:1)-H	(18:0_16:1)	(18:0)	(16:1)		835.534	C43 H80 O13 N0 P1	33.4308	3.14523e+06	2.10014e+06	2.6077e+06	5.61161e+06	683091	2.56376e+07	929699	3.74106e+06	1.54595e+06	2.25958e+06	4.22403e+06	0.383065	0.340981
1386	1	PS(18:0_18:1)+Na	(18:0_18:1)	(18:0)	(18:1)		812.541	C42 H80 O10 N1 P1 Na1	35.3465	2.23203e+07	4.17565e+06	6.80133e+06	8.31023e+06	5.183e+06	2.6834e+07	4.2028e+06	7.23502e+06	9.06767e+06	3.56832e+06	1.46287e+07	0.630808	0.341201
346	0	Hex1Cer(t41:1)+HCOO	(t41:1)	(t41:1)			858.668	C48 H92 O11 N1	39.6283	343127	867942	863432	1.72646e+06	1.41464e+06	1.68063e+07	1.46175e+06	1.22345e+06	255393	1.02079e+06	515551	0.243953	0.341351
1429	0	SM(d18:1_16:0)+H	(d18:1_16:0)	(d18:1)	(16:0)		703.575	C39 H80 O6 N2 P1	32.1597	3.09492e+09	1.50527e+09	1.93368e+09	3.0179e+09	1.82657e+09	1.0682e+10	2.88899e+09	2.33618e+09	1.51172e+09	1.17276e+09	2.84264e+09	0.584885	0.341381
1129	1	PE(18:0_20:3)+H	(18:0_20:3)	(18:0)	(20:3)		770.569	C43 H81 O8 N1 P1	37.3535	2.56253e+06	425391	3.22511e+06	3.36945e+06	5.55923e+06	2.05929e+08	483727	1.99691e+06	923712	2.90899e+06	203870	0.0353763	0.34149
983	0	PC(40:4)+Na	(20:1_20:3)	(20:1)	(20:3)		860.614	C48 H88 O8 N1 P1 Na1	36.4873	125296	48145.1	381336	283533	381516	7.99722e+06	20441.5	318873	130167	339602	74123.5	0.114988	0.341643
1727	0	TG(26:1_16:0_18:1)+NH4	(26:1_16:0_18:1)	(26:1)	(16:0)	(18:1)	988.927	C63 H122 O6 N1	51.0674	198615	944515	2.06334e+06	1.38593e+07	3.73737e+06	1.75566e+07	3.5277e+06	531841	102082	6.74156e+06	4.33317e+06	0.476636	0.341796
702	0	PC(18:1_22:6)+HCOO	(18:1_22:6)	(18:1)	(22:6)		876.576	C49 H83 O10 N1 P1	33.1985	2.09325e+06	2.19885e+06	1.03118e+07	8.30067e+06	2.73784e+06	2.28059e+07	2.03389e+06	5.8783e+06	2.96812e+06	5.48896e+06	6.46194e+06	0.565499	0.34183
1231	0	PE(36:1)+Na	(18:0_18:1)	(18:0)	(18:1)		768.551	C41 H80 O8 N1 P1 Na1	37.5916	1.48023e+07	6.7769e+06	2.30289e+07	2.24543e+07	2.01395e+07	1.7865e+08	1.03115e+07	1.58481e+07	1.18496e+07	2.04152e+07	2.12276e+07	0.359533	0.341927
987	1	PC(40:5)+H	(20:2_20:3)	(20:2)	(20:3)		836.616	C48 H87 O8 N1 P1	35.1504	4.31116e+07	1.66995e+07	8.66856e+07	9.45521e+07	3.65177e+07	2.699e+08	3.77799e+07	5.62464e+07	4.26365e+07	4.24089e+07	7.68707e+07	0.561004	0.342207
887	1	PC(37:2)+H	(37:2)	(37:2)			800.616	C45 H87 O8 N1 P1	37.0718	230791	349591	999507	2.01803e+06	1.02385e+06	3.9203e+07	351647	758678	175998	840387	913317	0.0832413	0.342398
271	1	dMePE(16:0_18:1)-H	(16:0_18:1)	(16:0)	(18:1)		744.555	C41 H79 O8 N1 P1	37.5932	3.37763e+07	1.69086e+07	5.24997e+07	5.02324e+07	4.63417e+07	4.58862e+08	2.2888e+07	3.49243e+07	2.70963e+07	4.70323e+07	4.91841e+07	0.330008	0.342413
277	0	dMePE(18:0_18:1)-H	(18:0_18:1)	(18:0)	(18:1)		772.586	C43 H83 O8 N1 P1	37.0781	68943.5	31110.9	213846	362539	229013	2.60161e+06	168412	220841	58062.4	86620.4	253626	0.269477	0.342572
1036	0	PC(42:6)+H	(20:1_22:5)	(20:1)	(22:5)		862.632	C50 H89 O8 N1 P1	35.8487	790503	135591	2.05795e+07	1.40773e+06	141980	9.39374e+07	1.26207e+06	1.1186e+06	5.53594e+06	2.38909e+06	7.17994e+06	0.179351	0.342674
472	0	LPE(20:4)-H	(20:4)	(20:4)			500.278	C25 H43 O7 N1 P1	11.3227	756984	242955	951648	1.85595e+06	504346	2.31341e+06	143861	1.15085e+06	928915	695236	723351	0.659693	0.342729
1082	0	PE(16:0_20:4)-H	(16:0_20:4)	(16:0)	(20:4)		738.508	C41 H73 O8 N1 P1	33.8622	2.48785e+07	5.939e+06	2.29911e+07	5.13569e+07	1.11064e+07	1.58083e+08	9.55894e+06	3.77435e+07	3.12083e+07	1.57552e+07	9.71764e+06	0.454814	0.343107
254	0	DG(18:0_20:4)+NH4	(18:0_20:4)	(18:0)	(20:4)		662.572	C41 H76 O5 N1	39.4802	4.03063e+07	8.15088e+06	7.39415e+06	2.58289e+07	1.76214e+07	6.1033e+07	1.64673e+07	3.26154e+07	1.43433e+07	1.29559e+07	9.47652e+06	0.642594	0.343108
786	1	PC(32:1e)+H	(16:1e_16:0)	(16:1e)	(16:0)		718.575	C40 H81 O7 N1 P1	35.8203	1.98995e+08	4.27992e+07	2.05386e+08	6.07915e+08	1.7343e+08	1.40316e+09	2.14873e+08	2.36639e+08	2.70406e+08	8.7372e+07	2.87008e+08	0.499891	0.343646
1130	0	PE(18:0_20:3)+Na	(18:0_20:3)	(18:0)	(20:3)		792.551	C43 H80 O8 N1 P1 Na1	35.6785	2.63041e+07	2.7378e+07	6.77288e+07	9.00894e+07	2.79684e+07	6.99888e+08	1.45197e+07	6.64881e+07	2.38096e+07	5.03699e+07	5.62918e+07	0.270158	0.344359
958	1	PC(39:4)+H	(39:4)	(39:4)			824.616	C47 H87 O8 N1 P1	37.2117	1.05768e+07	3.09493e+06	351006	3.83705e+06	1.40841e+06	1.22474e+07	4.94122e+06	3.39343e+06	1.44445e+06	2.18605e+06	3.45311e+06	0.587073	0.344429
1138	0	PE(18:0_22:6)+H	(18:0_22:6)	(18:0)	(22:6)		792.554	C45 H79 O8 N1 P1	35.6723	2.77217e+07	3.18182e+07	7.20664e+07	1.03752e+08	2.75723e+07	8.03254e+08	1.71881e+07	6.90726e+07	2.50494e+07	5.1597e+07	6.84055e+07	0.260345	0.344698
1356	0	PI(18:0_20:2)+NH4	(18:0_20:2)	(18:0)	(20:2)		908.622	C47 H91 O13 N1 P1	35.3944	6.08687	0	3.1018e+06	797744	91084.7	4.64495e+07	292178	284262	0	1.53175e+06	149503	0.0537119	0.344718
893	1	PC(37:3)+H	(37:3)	(37:3)			798.601	C45 H85 O8 N1 P1	36.7902	1.26831e+07	5.31671e+06	898098	3.57736e+06	3.29219e+06	2.55422e+07	5.87533e+06	5.38047e+06	3.86363e+06	3.77484e+06	4.116e+06	0.53815	0.344891
225	0	CL(18:2_18:1_18:1_18:2)-H	(18:2_18:1_18:1_18:2)	(18:2)	(18:1)	(18:1)	1452	C81 H145 O17 P2	45.0397	11157.4	24636.8	0	0	0	1.00901e+06	0	0	0	0	0	0	0.344907
1141	0	PE(18:0p_17:1)+H	(18:0p_17:1)	(18:0p)	(17:1)		716.559	C40 H79 O7 N1 P1	37.6703	2.16625e+06	1.0783e+06	1.855e+06	2.64881e+06	5.04319e+06	1.06474e+07	2.24285e+06	2.41723e+06	721727	1.26835e+06	4.73616e+06	0.582944	0.345148
1132	1	PE(18:0_20:3)-H	(18:0_20:3)	(18:0)	(20:3)		768.555	C43 H79 O8 N1 P1	37.3564	1.13901e+06	82343.3	1.27635e+06	1.08821e+06	1.834e+06	6.07284e+07	407133	776340	430584	1.42075e+06	298581	0.0604711	0.345332
1635	0	TG(16:1_17:1_18:2)+NH4	(16:1_17:1_18:2)	(16:1)	(17:1)	(18:2)	858.755	C54 H100 O6 N1	46.4249	902751	1.46468e+07	1.45435e+06	1.64777e+06	1.4194e+06	2.6335e+06	3.42772e+06	628748	89163.3	641452	2.46386e+06	0.383233	0.345755
1125	0	PE(18:0_18:1)-H	(18:0_18:1)	(18:0)	(18:1)		744.555	C41 H79 O8 N1 P1	37.5908	3.23455e+07	1.7135e+07	5.14172e+07	5.06002e+07	4.44336e+07	4.90021e+08	2.28593e+07	3.4546e+07	2.72795e+07	4.69458e+07	4.76167e+07	0.313574	0.345801
1343	0	PI(16:0_22:6)-H	(16:0_22:6)	(16:0)	(22:6)		881.519	C47 H78 O13 N0 P1	30.7588	1.36702e+06	639484	1.11253e+06	2.25347e+06	857265	1.75378e+07	274243	1.74929e+06	1.45417e+06	1.36873e+06	758144	0.282969	0.346239
1230	0	PE(36:1)+K	(18:0_18:1)	(18:0)	(18:1)		784.525	C41 H80 O8 N1 P1 K1	37.5867	1.50776e+07	7.27187e+06	2.44411e+07	2.18814e+07	1.96588e+07	2.56415e+08	1.0801e+07	1.61675e+07	1.16199e+07	1.94799e+07	2.2122e+07	0.279129	0.346839
212	0	ChE(22:5)+NH4	(22:5)	(22:5)			716.634	C49 H82 O2 N1	47.9726	9.38809e+06	0	5.48545e+07	1.48191e+08	2.43474e+07	1.84167e+08	3.11456e+07	2.67301e+07	1.98368e+07	3.57689e+07	6.93607e+07	0.52123	0.346971
773	1	PC(31:1)+H	(31:1)	(31:1)			718.538	C39 H77 O8 N1 P1	32.4034	4.80116e+06	1.06735e+06	7.22013e+06	1.63359e+07	3.73176e+06	1.82101e+07	6.1453e+06	1.21491e+06	8.24411e+06	8.80334e+06	1.9397e+06	0.615516	0.346984
303	1	Hex1Cer(d18:1_24:1)+H	(d18:1_24:1)	(d18:1)	(24:1)		810.682	C48 H92 O8 N1	40.4275	54774.3	142382	119507	923024	482896	1.05632e+07	792896	119672	19425.8	387006	41046.7	0.132841	0.347188
1009	0	PC(41:0)+H	(41:0)	(41:0)			860.71	C49 H99 O8 N1 P1	42.4919	0	19329.5	20866.6	15364.2	412994	1.46559e+06	83556.4	0	8129.22	264693	5599.01	0.224582	0.347265
595	0	PC(15:0_14:0)+HCOO	(15:0_14:0)	(15:0)	(14:0)		736.513	C38 H75 O10 N1 P1	31.0681	529952	36971.8	810479	1.4742e+06	575892	1.21293e+06	403907	483882	873767	634037	300085	0.697095	0.347446
1067	0	PC(46:6)+H	(46:6)	(46:6)			918.695	C54 H97 O8 N1 P1	39.5354	119269	9609.81	291172	130785	18568.6	5.78623e+06	15050.4	46993.1	19170.6	171364	145270	0.0751173	0.348139
1046	0	PC(44:1)+H	(44:1)	(44:1)			900.742	C52 H103 O8 N1 P1	43.4051	55038.1	19046	52747.1	2.42671e+06	1.31339e+06	8.22258e+06	731010	58691.4	26771.7	1.21956e+06	1.21916e+06	0.323109	0.348362
6	1	AcCa(16:1)+H	(16:1)	(16:1)			398.326	C23 H44 O4 N1	10.9256	355782	16224.1	110400	521298	1.3007e+06	2.93423e+06	31590.5	588784	289583	893951	131879	0.443425	0.348514
118	0	Cer(d20:0_26:0+O)+H	(d20:0_26:0+O)	(d20:0)	(26:0+O)		724.718	C46 H94 O4 N1	44.8545	9507.59	0	0	10827.1	67949.5	37071.9	1.57107e+06	63668.2	24717	49066.7	21568.7	16.5617	0.348536
778	1	PC(32:0)+H	(32:0)	(32:0)			734.569	C40 H81 O8 N1 P1	33.0375	1.84602e+07	3.53505e+06	7.32558e+06	3.85484e+07	3.4053e+07	3.43914e+08	3.69041e+06	1.78095e+07	4.86087e+07	1.64357e+07	2.75774e+06	0.240363	0.348655
989	1	PC(40:5)+H	(40:5)	(40:5)			836.616	C48 H87 O8 N1 P1	36.3457	1.00763e+07	3.70191e+06	2.40661e+06	2.79221e+06	4.47139e+06	9.70809e+07	5.53539e+06	4.36984e+06	3.66882e+06	3.8595e+06	3.24485e+06	0.205876	0.348974
135	0	Cer(d42:1)+HCOO	(d18:0_24:1)	(d18:0)	(24:1)		694.635	C43 H84 O5 N1	41.5365	721651	844164	1.66806e+06	1.18239e+06	4.8622e+06	2.05028e+06	1.11487e+07	841222	1.73766e+06	856287	5.65557e+06	2.14387	0.349008
1469	0	SM(d38:1)+HCOO	(d38:1)	(d38:1)			803.628	C44 H88 O8 N2 P1	36.8005	2.23358e+07	9.75336e+06	3.19849e+06	1.0285e+07	4.32289e+06	2.13703e+07	6.87126e+06	1.18626e+07	6.90626e+06	9.71667e+06	6.10424e+06	0.698135	0.349099
1349	0	PI(18:0_18:1)+NH4	(18:0_18:1)	(18:0)	(18:1)		882.607	C45 H89 O13 N1 P1	34.9915	6.60736e+06	3.9373e+06	1.24079e+07	1.1149e+07	4.44638e+06	9.15169e+07	2.60928e+06	5.77124e+06	8.13578e+06	1.07482e+07	8.51514e+06	0.330109	0.349656
1118	0	PE(17:0_20:4)-H	(17:0_20:4)	(17:0)	(20:4)		752.524	C42 H75 O8 N1 P1	34.97	1.57695e+06	365375	2.09866e+06	3.48477e+06	1.80461e+06	5.34924e+06	623532	3.61852e+06	1.22181e+06	1.00042e+06	1.39873e+06	0.64277	0.349753
1624	0	TG(16:1_14:0_18:1)+Na	(16:1_14:0_18:1)	(16:1)	(14:0)	(18:1)	825.694	C51 H94 O6 Na1	46.5718	1.95958e+06	4.37754e+07	3.42066e+06	7.32116e+06	1.23603e+06	5.3505e+06	5.73548e+06	1.83005e+06	1.04976e+06	2.70455e+06	6.37204e+06	0.33665	0.350038
339	0	Hex1Cer(t20:0_24:1)+H	(t20:0_24:1)	(t20:0)	(24:1)		856.724	C50 H98 O9 N1	40.0576	12271.7	13877.9	28935.8	34976.6	4.66309e+06	411060	164279	38573.9	38732	52707.4	78034.9	0.0865171	0.350238
1371	0	PI(18:1_20:4)+Na	(18:1_20:4)	(18:1)	(20:4)		907.531	C47 H81 O13 N0 P1 Na1	31.4515	1.56848e+06	515037	1.5154e+06	2.10155e+06	749074	9.4964e+06	213957	1.52638e+06	1.6587e+06	1.00461e+06	1.65286e+06	0.455778	0.350457
833	0	PC(34:4e)+H	(34:4e)	(34:4e)			740.559	C42 H79 O7 N1 P1	33.3508	1.37162e+06	134439	251942	538486	4.36174e+06	4.3449e+07	3.57568e+06	413975	434362	518587	450044	0.129147	0.350523
469	0	LPE(18:2)+H	(18:2)	(18:2)			478.293	C23 H45 O7 N1 P1	11.446	169578	63340.3	524108	674893	187266	622934	112740	652005	391100	727737	809329	1.44127	0.350953
199	0	ChE(16:0)+NH4	(16:0)	(16:0)			642.618	C43 H80 O2 N1	49.2285	554146	0	399220	682861	384252	3.25075e+06	397204	391751	261061	359701	494746	0.433552	0.351454
785	1	PC(32:1e)+H	(32:1e)	(32:1e)			718.575	C40 H81 O7 N1 P1	35.8188	2.1033e+08	4.28e+07	2.08211e+08	6.0169e+08	1.74675e+08	1.39251e+09	2.135e+08	2.8224e+08	2.69521e+08	9.11059e+07	2.70622e+08	0.514174	0.351725
84	1	Cer(d18:1_25:0+O)+H	(d18:1_25:0+O)	(d18:1)	(25:0+O)		680.655	C43 H86 O4 N1	40.8708	0	0	0	0	8.06657e+06	816422	558641	35177.2	0	0	0	0.0802187	0.351764
1353	1	PI(18:0_18:2)-H	(18:0_18:2)	(18:0)	(18:2)		861.55	C45 H82 O13 N0 P1	34.0294	27548.9	6821.45	46882.1	18211.3	9701.96	1.3863e+06	5226.06	0	16954.6	8418.73	48731.2	0.0636571	0.352178
1126	0	PE(18:0_18:3)-H	(18:0_18:3)	(18:0)	(18:3)		740.524	C41 H75 O8 N1 P1	35.3275	311617	3.48876	466255	65580.8	301099	1.97432e+07	124142	145509	133932	257750	67367.6	0.0418638	0.352239
524	0	MePC(34:7e)+Na	(34:7e)	(34:7e)			770.51	C43 H74 O7 N1 P1 Na1	32.8117	1.73789e+08	3.22082e+07	2.23399e+08	4.875e+08	1.50885e+08	5.43528e+08	1.21411e+08	1.86624e+08	2.01924e+08	2.85139e+08	1.03589e+08	0.669285	0.352254
969	1	PC(40:1e)+H	(40:1e)	(40:1e)			830.7	C48 H97 O7 N1 P1	41.352	210597	56713.7	7.90479e+06	1.33253e+06	3.1813e+06	4.29628e+06	2.19684e+06	597144	1.09415e+07	395981	4.3043e+07	4.04007	0.352298
1169	0	PE(18:1_23:0)-H	(18:1_23:0)	(18:1)	(23:0)		814.633	C46 H89 O8 N1 P1	41.511	0	0	0	29876.8	0	851313	0	0	0	0	11684.5	0.0159119	0.352316
932	1	PC(38:5e)+H	(18:1e_20:4)	(18:1e)	(20:4)		794.606	C46 H85 O7 N1 P1	34.892	2.37981e+08	5.56637e+07	2.96729e+08	4.10349e+08	1.72374e+08	4.05202e+08	1.94905e+08	4.02786e+08	1.05688e+09	1.95511e+08	3.3516e+08	1.66146	0.352352
205	0	ChE(20:2)+NH4	(20:2)	(20:2)			694.65	C47 H84 O2 N1	49.3002	1.90475e+06	0	5.16102e+06	6.63684e+06	2.03866e+06	2.23094e+07	2.48791e+06	2.69101e+06	2.25731e+06	2.33034e+06	4.72126e+06	0.456902	0.352383
1355	0	PI(18:0_18:3)-H	(18:0_18:3)	(18:0)	(18:3)		859.534	C45 H80 O13 N0 P1	32.6135	150153	18791.2	138543	114499	178357	1.85789e+07	27346.2	32917.8	36677.7	75308.1	47700.3	0.0137618	0.352499
1607	0	TG(16:0_20:4_23:0)+NH4	(16:0_20:4_23:0)	(16:0)	(20:4)	(23:0)	970.88	C62 H116 O6 N1	50.1074	0	0	10391.7	52742.6	330624	2.73327e+06	230892	4189.99	8313.24	27785.3	47431.1	0.122268	0.352757
1615	0	TG(16:0_6:0_18:2)+NH4	(16:0_6:0_18:2)	(16:0)	(6:0)	(18:2)	708.614	C43 H82 O6 N1	42.1201	28240.8	9.56014e+06	46240.1	105887	10749.2	1.08391e+06	18008.7	103697	72133.5	74766.6	754531	0.113313	0.352821
1737	0	TG(4:0_16:0_18:2)+NH4	(4:0_16:0_18:2)	(4:0)	(16:0)	(18:2)	680.582	C41 H78 O6 N1	40.8278	0	1.3477e+07	66551.4	178639	51152	1.36295e+06	442834	177914	29245.4	260071	433820	0.106542	0.352958
916	1	PC(38:3)+H	(18:0_20:3)	(18:0)	(20:3)		812.616	C46 H87 O8 N1 P1	36.7894	2.132e+07	1.76647e+06	3.84405e+06	1.91512e+07	6.2669e+06	9.38656e+08	5.31224e+06	1.07188e+07	4.56552e+06	8.90805e+06	4.50258e+06	0.041179	0.353032
19	0	BisMePA(16:2e_20:3)+NH4	(16:2e_20:3)	(16:2e)	(20:3)		726.543	C41 H77 O7 N1 P1	35.8352	1.85059e+07	4.73588e+06	1.53536e+07	3.45691e+07	2.52968e+07	5.61004e+08	1.23134e+07	1.12083e+07	6.03061e+06	1.68663e+07	4.06429e+07	0.158422	0.353291
311	1	Hex1Cer(d20:1_25:0+O)+H	(d20:1_25:0+O)	(d20:1)	(25:0+O)		870.739	C51 H100 O9 N1	40.5289	10891	20880.9	0	0	1.0184e+06	13141.5	12553.2	0	0	0	13306.6	0.0291841	0.353508
770	1	PC(31:0)+H	(31:0)	(31:0)			720.554	C39 H79 O8 N1 P1	37.3076	2.3458e+06	733784	3.94252e+06	2.77411e+06	3.08058e+06	1.87173e+07	1.54548e+06	2.20018e+06	2.44058e+06	3.30908e+06	2.85847e+06	0.469219	0.353648
484	0	MePC(29:0)+Na	(29:0)	(29:0)			728.52	C38 H76 O8 N1 P1 Na1	30.615	2.25272e+06	4.71034e+06	4.36136e+06	7.96277e+06	1.42414e+06	1.35519e+06	1.47552e+06	6.80699e+06	1.67155e+07	9.53475e+06	66596.9	1.88155	0.353698
1099	0	PE(16:1_20:4)-H	(16:1_20:4)	(16:1)	(20:4)		736.492	C41 H71 O8 N1 P1	31.8577	484131	89714.2	761512	1.58351e+06	579344	5.56871e+06	211093	538169	1.45237e+06	710057	277274	0.422057	0.353729
1213	0	PE(22:2_20:4)-H	(22:2_20:4)	(22:2)	(20:4)		818.571	C47 H81 O8 N1 P1	36.8102	13845.7	3650.39	81664.9	208284	12539.3	728123	5010.96	14749.4	42239.4	157612	55571.8	0.315063	0.353775
1662	0	TG(18:0_18:1_18:1)+NH4	(18:0_18:1_18:1)	(18:0)	(18:1)	(18:1)	904.833	C57 H110 O6 N1	49.103	2.94134e+07	2.90918e+08	6.98666e+07	1.72587e+08	6.11038e+07	2.87852e+08	2.06711e+08	4.11018e+07	5.9807e+06	7.33007e+07	1.40398e+08	0.615297	0.353821
750	0	PC(22:1_12:3)+H	(22:1_12:3)	(22:1)	(12:3)		754.538	C42 H77 O8 N1 P1	30.1782	3.25498e+06	820593	3.62254e+06	7.12501e+06	2.16057e+06	4.20293e+06	2.36392e+06	3.72779e+06	1.22385e+07	9.92421e+06	1.30652e+06	1.67432	0.353893
1354	0	PI(18:0_18:3)+NH4	(18:0_18:3)	(18:0)	(18:3)		878.575	C45 H85 O13 N1 P1	32.6082	159478	0	635580	267835	257320	4.89771e+07	151815	63395.6	64986.3	107732	87564.7	0.0113444	0.354195
1537	0	SM(t41:2)+H	(t41:2)	(t41:2)			815.664	C46 H92 O7 N2 P1	34.692	0	9.02242e+06	0	0	156466	0	0	0	0	0	0	0	0.354202
504	0	MePC(33:1e)+Na	(33:1e)	(33:1e)			768.588	C42 H84 O7 N1 P1 Na1	34.3553	1.44474e+07	3.03871e+06	2.68189e+07	5.00226e+07	1.8321e+07	2.20929e+08	1.58483e+07	3.36561e+07	1.79769e+07	1.45411e+07	2.35206e+07	0.379676	0.354283
1120	0	PE(18:0_16:0)+H	(18:0_16:0)	(18:0)	(16:0)		720.554	C39 H79 O8 N1 P1	37.3083	2.34583e+06	712497	3.94219e+06	2.7741e+06	3.08035e+06	1.81317e+07	1.54548e+06	2.19969e+06	2.44052e+06	3.3092e+06	2.85836e+06	0.478396	0.354351
1181	0	PE(18:1p_18:2)+H	(18:1p_18:2)	(18:1p)	(18:2)		726.543	C41 H77 O7 N1 P1	35.8349	1.81671e+07	4.34471e+06	1.53005e+07	3.47783e+07	2.52922e+07	5.63004e+08	1.22968e+07	1.11938e+07	5.55829e+06	1.67516e+07	4.17498e+07	0.158969	0.354406
1068	0	PC(48:7)+H	(48:7)	(48:7)			944.71	C56 H99 O8 N1 P1	40.296	0	0	0	91317.5	0	1.65661e+06	25019.2	7929.59	0	23366	5353.84	0.0423372	0.354478
1357	0	PI(18:0_20:3)+NH4	(18:0_20:3)	(18:0)	(20:3)		906.607	C47 H89 O13 N1 P1	34.7712	523192	74985	949842	783435	1.16533e+06	1.18414e+08	845599	0	0	276275	400715	0.0149872	0.354486
1670	0	TG(18:0_20:3_22:4)+NH4	(18:0_20:3_22:4)	(18:0)	(20:3)	(22:4)	978.848	C63 H112 O6 N1	48.336	1.5186e+06	2.12496e+06	2.98466e+06	3.65032e+06	4.5565e+06	4.15577e+07	5.05296e+06	1.3536e+06	187627	570951	6.56621e+06	0.292194	0.354771
990	0	PC(40:5)+K	(18:0_22:5)	(18:0)	(22:5)		874.572	C48 H86 O8 N1 P1 K1	35.6987	1.27561e+07	5.66693e+06	4.96404e+07	5.31113e+07	1.23993e+07	6.80602e+07	1.17192e+07	3.58547e+07	1.37767e+07	1.52876e+07	3.23506e+07	0.648633	0.354876
1387	1	PS(18:0_18:1)-H	(18:0_18:1)	(18:0)	(18:1)		788.545	C42 H79 O10 N1 P1	35.3419	4.11239e+07	1.41735e+07	4.2764e+07	5.40466e+07	1.27639e+07	1.44844e+08	1.89868e+07	3.41027e+07	2.74081e+07	1.79496e+07	5.48729e+07	0.594042	0.354926
1110	1	PE(16:1e_20:3)-H	(16:1e_20:3)	(16:1e)	(20:3)		724.529	C41 H75 O7 N1 P1	36.3877	643565	84924.4	948377	609164	1.58256e+06	6.96153e+07	966860	407484	232334	747549	412540	0.0451816	0.354944
949	0	PC(38:7e)+K	(16:1e_22:6)	(16:1e)	(22:6)		828.53	C46 H80 O7 N1 P1 K1	33.9273	3.31088e+06	2.00325e+06	1.85162e+07	2.16554e+07	3.95619e+06	1.05861e+08	7.60446e+06	1.76015e+07	3.58855e+06	3.93042e+06	1.26572e+07	0.35066	0.354953
1051	0	PC(44:3)+H	(44:3)	(44:3)			896.71	C52 H99 O8 N1 P1	40.9031	418409	359469	1.75871e+06	2.52337e+06	899723	1.60295e+07	567451	423905	150816	2.02088e+06	2.32865e+06	0.299694	0.35531
508	0	MePC(33:6)+NH4	(33:6)	(33:6)			767.533	C42 H76 O8 N2 P1	33.5666	0	53518.9	607667	2.1806e+06	89960.3	6.26394e+06	16257.6	1.50424e+06	104014	352589	459856	0.318013	0.355418
245	0	DG(17:0_18:1)+NH4	(17:0_18:1)	(17:0)	(18:1)		626.572	C38 H76 O5 N1	40.0824	272122	210364	188993	851084	1.0974e+06	2.58018e+06	802160	266029	142967	316957	806955	0.538847	0.355518
627	0	PC(16:0e_18:2)+HCOO	(16:0e_18:2)	(16:0e)	(18:2)		788.581	C43 H83 O9 N1 P1	34.8677	3.37016e+06	1.05975e+06	3.97779e+06	3.59433e+06	3.20911e+06	7.46937e+06	5.96681e+06	2.22246e+06	2.45194e+06	5.99403e+06	1.27475e+07	1.55461	0.355667
906	0	PC(38:1)+H	(38:1)	(38:1)			816.648	C46 H91 O8 N1 P1	38.8736	1.16016e+07	2.90153e+06	2.79853e+07	1.37138e+07	2.23856e+07	2.01953e+08	7.01336e+06	1.98953e+06	346513	2.74812e+07	3.54698e+07	0.309261	0.355717
280	0	dMePE(38:4e)-H	(38:4e)	(38:4e)			780.591	C45 H83 O7 N1 P1	39.1112	341621	212284	1.24016e+06	343658	417434	886454	815371	529400	829781	308070	2.77429e+06	1.83295	0.355952
673	0	PC(18:0_20:4)+HCOO	(18:0_20:4)	(18:0)	(20:4)		854.592	C47 H85 O10 N1 P1	35.5052	5.23107e+07	2.10743e+07	6.08453e+07	8.06325e+07	2.90462e+07	1.5356e+08	2.21812e+07	9.13378e+07	3.50407e+07	2.47655e+07	4.4175e+07	0.656655	0.355958
1094	0	PE(16:0p_20:3)+H	(16:0p_20:3)	(16:0p)	(20:3)		726.543	C41 H77 O7 N1 P1	36.4025	875751	145605	2.27208e+06	830102	2.71605e+06	2.0854e+08	1.35421e+06	390415	446646	1.45851e+06	306137	0.0220406	0.355976
1364	0	PI(18:0_22:3)-H	(18:0_22:3)	(18:0)	(22:3)		915.597	C49 H88 O13 N0 P1	35.9047	0	0	48131.9	0	0	3.49129e+06	0	0.162098	0	0	0	5.49573e-08	0.356029
1359	1	PI(18:0_20:3)-H	(18:0_20:3)	(18:0)	(20:3)		887.566	C47 H84 O13 N0 P1	34.8018	433145	48884.6	789882	598238	892660	6.15523e+07	416565	111770	142604	694486	553839	0.0358099	0.356035
1376	0	PMe(18:0_18:1)-H	(18:0_18:1)	(18:0)	(18:1)		715.528	C40 H76 O8 N0 P1	36.019	0	0	0	10669.2	0	774977	0	0	0	0	0	0	0.356039
229	0	CmE(20:5)+NH4	(20:5)	(20:5)			702.618	C48 H80 O2 N1	47.5241	121281	0	67461.2	1.44158e+06	113910	2.09268e+06	71739.7	383732	62600.5	208862	566520	0.40453	0.356196
1240	0	PE(38:1)+H	(18:0_20:1)	(18:0)	(20:1)		774.601	C43 H85 O8 N1 P1	39.3236	1.95617e+06	1.14857e+06	4.31336e+06	3.95612e+06	2.82714e+06	2.54348e+07	1.91435e+06	2.06487e+06	1.99327e+06	3.55149e+06	4.13019e+06	0.413385	0.356221
923	1	PC(38:4)+H	(18:0_20:4)	(18:0)	(20:4)		810.601	C46 H85 O8 N1 P1	35.4929	1.35553e+09	3.47696e+08	1.51767e+09	1.76363e+09	7.00264e+08	7.05347e+09	4.94061e+08	2.36248e+09	8.32143e+08	6.01469e+08	1.015e+09	0.499769	0.356417
756	0	PC(26:0)+H	(12:0_14:0)	(12:0)	(14:0)		650.476	C34 H69 O8 N1 P1	26.8053	1.60523e+07	1.40928e+07	1.56739e+07	1.36686e+07	1.49727e+07	1.50291e+07	1.42684e+07	1.49434e+07	1.20933e+07	1.4666e+07	1.52785e+07	0.955415	0.356642
791	0	PC(32:2e)+H	(16:1e_16:1)	(16:1e)	(16:1)		716.559	C40 H79 O7 N1 P1	34.1239	2.03236e+07	5.21719e+06	4.18897e+07	1.22167e+08	6.53423e+07	4.56815e+08	9.76594e+07	2.99561e+07	4.67695e+07	2.77567e+07	3.35939e+07	0.397444	0.356701
376	0	Hex2Cer(d18:2_24:0+O)+H	(d18:2_24:0+O)	(d18:2)	(24:0+O)		988.729	C54 H102 O14 N1	37.8713	153134	733180	318291	586045	911818	1.74137e+07	1.32518e+06	122005	188721	324172	496114	0.14652	0.356731
1204	0	PE(20:1_18:1)+H	(20:1_18:1)	(20:1)	(18:1)		772.585	C43 H83 O8 N1 P1	37.6838	3.68826e+06	1.84122e+06	1.40183e+07	7.62577e+06	7.82258e+06	3.36475e+07	2.50578e+06	6.17183e+06	4.65238e+06	9.1121e+06	9.96638e+06	0.566551	0.356822
742	0	PC(20:3_22:1)+HCOO	(20:3_22:1)	(20:3)	(22:1)		910.654	C51 H93 O10 N1 P1	38.2256	7975.85	0	26930	57452	4988.83	1.68955e+06	14592.4	15920.1	19432.9	17384.8	10183.6	0.0520547	0.357215
136	0	Cer(d42:2)+HCOO	(d18:0_24:2)	(d18:0)	(24:2)		692.62	C43 H82 O5 N1	40.3004	63911.3	223764	281391	221999	434155	466985	1.16403e+06	103324	162743	97689.5	1.36694e+06	2.05275	0.357455
1520	1	SM(t33:1)+H	(t33:1)	(t33:1)			705.554	C38 H78 O7 N2 P1	29.8935	133990	1.37459e+07	53426.1	146565	206397	132817	18085.2	328086	41401.9	0.0711541	148397	0.044605	0.358046
1507	1	SM(d44:1)+H	(d44:1)	(d44:1)			843.731	C49 H100 O6 N2 P1	42.4782	161145	112504	1.31579e+06	1.06235e+06	74208.6	1.65884e+06	1.0303e+06	107945	97060.3	126580	630272	0.545195	0.358291
777	0	PC(31:6e)+H	(31:6e)	(31:6e)			694.481	C39 H69 O7 N1 P1	31.1438	0	0	0	18611.6	0.0106798	863231	0	0	0	0	10672.4	0.0145228	0.358503
1089	0	PE(16:0e_18:1)+Na	(16:0e_18:1)	(16:0e)	(18:1)		726.541	C39 H78 O7 N1 P1 Na1	36.4059	712824	172606	2.29157e+06	1.80584e+06	2.53296e+06	2.09903e+08	1.95586e+06	1.02472e+06	451821	1.93504e+06	286879	0.031208	0.358572
1553	0	SPH(t20:0)+H	(t20:0)	(t20:0)			346.332	C20 H44 O3 N1	13.8124	21894.2	0	0	0	2.8742e+06	651474	461778	0	0	0	102145	0.190753	0.358994
1015	0	PC(42:1)+H	(18:1_24:0)	(18:1)	(24:0)		872.71	C50 H99 O8 N1 P1	41.9394	1.09414e+06	318005	3.4157e+06	5.67099e+06	4.21598e+06	2.6516e+07	2.85055e+06	691166	511607	5.43397e+06	4.25401e+06	0.399933	0.358997
1698	0	TG(18:1_20:3_23:0)+NH4	(18:1_20:3_23:0)	(18:1)	(20:3)	(23:0)	998.911	C64 H120 O6 N1	50.3929	0	5156.18	42523	64145.9	213728	2.96701e+06	150207	0	0	28020.1	116282	0.107337	0.359115
207	0	ChE(20:4)+NH4	(20:4)	(20:4)			690.618	C47 H80 O2 N1	47.9025	5.17146e+07	575837	5.02434e+07	7.84058e+07	5.70599e+07	4.10589e+08	4.14665e+07	5.19979e+07	5.60648e+07	3.31227e+07	4.7759e+07	0.4263	0.35936
1625	0	TG(16:1_14:0_18:1)+NH4	(16:1_14:0_18:1)	(16:1)	(14:0)	(18:1)	820.739	C51 H98 O6 N1	46.5809	1.71476e+07	5.13592e+08	3.25057e+07	6.06588e+07	1.10063e+07	5.48019e+07	6.75987e+07	1.4902e+07	7.54233e+06	2.27238e+07	5.51705e+07	0.292187	0.359412
965	1	PC(40:1)+H	(18:1_22:0)	(18:1)	(22:0)		844.679	C48 H95 O8 N1 P1	40.3528	1.88769e+06	976489	5.61418e+06	5.91049e+06	5.37056e+06	3.89628e+07	4.29567e+06	1.46474e+06	1.80996e+06	2.58039e+06	8.60398e+06	0.383257	0.359645
355	0	Hex1Cer(t45:1+O)+H	(t45:1+O)	(t45:1+O)			886.734	C51 H100 O10 N1	40.318	0	0	0	7090.76	1.04713e+06	0	0	0	0	0	0	0	0.359667
525	0	MePC(35:0)+Na	(35:0)	(35:0)			812.614	C44 H88 O8 N1 P1 Na1	35.5971	2.16538e+08	3.39755e+07	1.44355e+08	3.66158e+08	1.92084e+08	1.74376e+09	1.13377e+08	4.08014e+08	1.50895e+08	1.70674e+08	6.15835e+07	0.402487	0.360342
1026	0	PC(42:3e)+H	(42:3e)	(42:3e)			854.7	C50 H97 O7 N1 P1	40.4358	1.75533e+06	773758	2.24852e+07	5.62087e+06	2.81842e+06	3.6308e+06	9.9178e+06	2.76256e+06	1.23627e+07	2.83322e+06	7.81401e+07	3.43054	0.360563
1176	1	PE(18:1e_20:3)-H	(18:1e_20:3)	(18:1e)	(20:3)		752.56	C43 H79 O7 N1 P1	38.2997	178974	66129.2	229328	138008	579809	1.12775e+07	531557	140256	27811.9	242283	184748	0.108421	0.360719
1628	0	TG(16:1_16:1_16:1)+NH4	(16:1_16:1_16:1)	(16:1)	(16:1)	(16:1)	818.723	C51 H96 O6 N1	45.7176	4.04653e+06	1.45495e+08	1.47123e+07	1.24061e+07	3.92298e+06	2.19944e+07	1.17453e+07	3.91811e+06	1.60562e+06	4.16972e+06	3.19835e+07	0.316456	0.360893
1693	0	TG(18:1_18:2_22:1)+NH4	(18:1_18:2_22:1)	(18:1)	(18:2)	(22:1)	956.864	C61 H114 O6 N1	49.2292	1.31528e+06	7.10494e+06	7.84529e+06	1.4691e+07	5.87234e+06	3.34433e+07	1.28064e+07	2.71674e+06	453970	3.99989e+06	1.25963e+07	0.556238	0.361609
1080	0	PE(16:0_20:4)+K	(16:0_20:4)	(16:0)	(20:4)		778.478	C41 H74 O8 N1 P1 K1	33.8628	1.38792e+07	2.9957e+06	1.32396e+07	2.70915e+07	5.65034e+06	6.59532e+07	5.18513e+06	1.98119e+07	1.79693e+07	9.83925e+06	5.06915e+06	0.539165	0.361903
1350	0	PI(18:0_18:1)-H	(18:0_18:1)	(18:0)	(18:1)		863.566	C45 H84 O13 N0 P1	34.9966	4.17149e+06	2.47086e+06	7.76131e+06	6.30692e+06	2.9167e+06	4.17514e+07	1.98003e+06	3.51478e+06	5.72403e+06	6.73022e+06	5.13847e+06	0.423763	0.361927
1103	0	PE(16:1e_18:1)+Na	(16:1e_18:1)	(16:1e)	(18:1)		724.525	C39 H76 O7 N1 P1 Na1	36.7062	1.92972e+07	7.03202e+06	1.96938e+07	2.54918e+07	2.30655e+07	8.60614e+07	1.69456e+07	2.028e+07	1.15575e+07	1.41337e+07	2.88808e+07	0.609811	0.362819
482	0	MePC(27:2e)+NH4	(27:2e)	(27:2e)			677.523	C36 H74 O7 N2 P1	26.912	0	787100	0	0	0	0	0	0	0	0	0	0	0.363217
1375	0	PMe(16:0_18:1)-H	(16:0_18:1)	(16:0)	(18:1)		687.497	C38 H72 O8 N0 P1	34.396	0	0	0	0	0	2.37036e+06	0	0	0	0	0	0	0.363217
1465	0	SM(d36:6)+Li	(d36:6)	(d36:6)			727.536	C41 H73 O6 N2 P1 Li1	29.4393	0	1.3665e+06	0	0	0	0	0	0	0	0	0	0	0.363217
1643	0	TG(17:0_18:1_18:1)+Na	(17:0_18:1_18:1)	(17:0)	(18:1)	(18:1)	895.773	C56 H104 O6 Na1	48.3429	0	0	0	0	0	4.79453	0	0	0	0	0	0	0.363217
1144	1	PE(18:0p_20:3)+H	(18:0p_20:3)	(18:0p)	(20:3)		754.575	C43 H81 O7 N1 P1	37.8141	8.31185e+06	1.79851e+06	7.82558e+06	7.83243e+06	7.27659e+06	9.96026e+07	8.02523e+06	4.05094e+06	2.26975e+06	6.14947e+06	1.21617e+07	0.295433	0.363541
1413	0	PS(20:2_20:3)-H	(20:2_20:3)	(20:2)	(20:3)		836.545	C46 H79 O10 N1 P1	37.3264	22137.3	0	7481.57	6937.22	155766	5.62698e+06	16931.8	12351.9	32159	100451	34657.1	0.0405307	0.363802
500	1	MePC(32:4e)+Na	(32:4e)	(32:4e)			748.525	C41 H76 O7 N1 P1 Na1	36.4758	162144	17919.5	195525	36354.6	532715	2.4185e+07	359283	144938	142047	233234	100845	0.0468138	0.364099
1102	0	PE(16:1e_16:1)-H	(16:1e_16:1)	(16:1e)	(16:1)		672.497	C37 H71 O7 N1 P1	34.6364	1.05017e+06	264743	1.37966e+06	3.07843e+06	2.01851e+06	1.76931e+07	1.75664e+06	521033	1.09014e+06	2.91263e+06	1.32229e+06	0.357992	0.364527
1346	0	PI(18:0_16:0)+NH4	(18:0_16:0)	(18:0)	(16:0)		856.591	C43 H87 O13 N1 P1	34.55	9897.37	4995.4	74563.6	82204.6	14272	1.18165e+07	0	38197.6	113131	28918.5	35571.1	0.0215774	0.36458
1369	0	PI(18:1_18:2)-H	(18:1_18:2)	(18:1)	(18:2)		859.534	C45 H80 O13 N0 P1	31.6063	1.54449e+06	1.0727e+06	1.68152e+06	1.56018e+06	1.13833e+06	4.17282e+06	344787	1.24737e+06	2.24911e+06	1.0781e+06	1.66346e+06	0.707194	0.364715
1632	0	TG(16:1_16:1_20:5)+H	(16:1_16:1_20:5)	(16:1)	(16:1)	(20:5)	849.697	C55 H93 O6	45.9213	504267	1.81505e+07	925998	1.20312e+06	362797	1.82487e+06	1.81333e+06	452614	20541.7	395622	2.06232e+06	0.247842	0.364873
424	1	LPC(18:1)+HCOO	(18:1)	(18:1)			566.346	C27 H53 O9 N1 P1	13.8759	280365	199727	2.01007e+06	3.02817e+06	998015	1.32177e+06	479968	2.87872e+06	2.12032e+06	2.25164e+06	1.64117e+06	1.43481	0.365285
74	1	Cer(d18:1_24:0+O)+H	(d18:1_24:0+O)	(d18:1)	(24:0+O)		666.639	C42 H84 O4 N1	40.0915	400783	994437	871331	434579	2.08869e+07	6.78445e+06	4.71792e+06	1.10716e+06	847025	479445	1.36389e+06	0.33644	0.365393
325	0	Hex1Cer(m38:0+O)+HCOO	(m38:0+O)	(m38:0+O)			802.641	C45 H88 O10 N1	38.0723	38454.1	17439.1	11287.5	88210	343468	40407.4	755117	60048	18906.2	107097	224917	2.59483	0.36555
1601	0	TG(16:0_18:1_23:0)+NH4	(16:0_18:1_23:0)	(16:0)	(18:1)	(23:0)	948.895	C60 H118 O6 N1	50.7971	28981.1	97887.3	255876	1.15366e+06	1.45757e+06	5.06704e+06	1.0378e+06	131249	58223	1.04076e+06	467032	0.407155	0.365696
1640	0	TG(16:1_18:2_18:2)+NH4	(16:1_18:2_18:2)	(16:1)	(18:2)	(18:2)	870.755	C55 H100 O6 N1	46.1889	6.27505e+06	2.29344e+08	7.95443e+06	1.45071e+07	4.90614e+06	2.17917e+07	1.86031e+07	6.86448e+06	747480	6.69771e+06	2.2496e+07	0.233482	0.365916
1331	0	PI(16:0_16:1)+NH4	(16:0_16:1)	(16:0)	(16:1)		826.544	C41 H81 O13 N1 P1	30.5317	439022	241391	152987	2.59218e+06	605837	5.16086e+06	52922.6	790537	892521	1.10657e+06	709201	0.463662	0.36594
1715	0	TG(20:1_18:1_18:1)+Na	(20:1_18:1_18:1)	(20:1)	(18:1)	(18:1)	935.804	C59 H108 O6 Na1	49.1005	469591	6.99577e+06	2.02669e+06	2.70879e+06	1.47983e+06	1.54374e+06	2.78495e+06	988063	120353	1.40885e+06	2.31941e+06	0.600743	0.367056
352	0	Hex1Cer(t42:2)+HCOO	(t42:2)	(t42:2)			870.668	C49 H92 O11 N1	38.7622	607406	682617	1.12887e+06	2.30166e+06	1.53583e+06	1.12576e+07	1.11508e+06	952434	1.13443e+06	991874	2.00741e+06	0.424888	0.367161
357	0	Hex2Cer(d17:1_16:0)+H	(d17:1_16:0)	(d17:1)	(16:0)		848.609	C45 H86 O13 N1	30.7655	16055.4	180390	225428	0	0	22689.5	336891	0.232211	24732.8	0	993777	3.65861	0.367232
301	0	Hex1Cer(d18:1_24:0+O)+H	(d18:1_24:0+O)	(d18:1)	(24:0+O)		828.692	C48 H94 O9 N1	40.437	2.20692e+06	2.07845e+06	4.8937e+06	1.12027e+07	9.58619e+06	1.10561e+08	1.34614e+07	2.47096e+06	767419	5.77616e+06	7.56428e+06	0.256519	0.367445
640	0	PC(16:1e_14:0)+HCOO	(16:1e_14:0)	(16:1e)	(14:0)		734.534	C39 H77 O9 N1 P1	33.5642	497548	70404.6	726039	2.84431e+06	555795	5.86151e+06	1.82154e+06	226800	627505	462758	1.00614e+06	0.47119	0.367608
190	0	Cer(t41:0+O)+HCOO	(t18:0_23:0+O)	(t18:0)	(23:0+O)		714.625	C42 H84 O7 N1	40.2493	28527.6	42611	94692	41793.5	3.02853e+06	772107	600054	93913.4	68552.2	59074.7	74407.8	0.268246	0.367631
391	0	Hex2Cer(t42:2)+HCOO	(t42:2)	(t42:2)			1032.72	C55 H102 O16 N1	37.876	56974	335234	53050.5	223693	318883	6.37479e+06	553927	87930	48940.6	147894	183055	0.16653	0.367673
1070	0	PE(14:0_20:4)-H	(14:0_20:4)	(14:0)	(20:4)		710.477	C39 H69 O8 N1 P1	31.4249	184009	0	89680.5	230703	41278.7	837036	49708.6	92507.7	246014	117436	0	0.438849	0.367962
384	0	Hex2Cer(d41:1+O)+HCOO	(d18:1_23:0+O)	(d18:1)	(23:0+O)		1020.72	C54 H102 O16 N1	38.6549	0	386412	41469.4	62000.7	241437	8.55391e+06	577523	52800.8	0	118138	47244.9	0.102835	0.368441
164	0	Cer(t18:0_23:0)+H	(t18:0_23:0)	(t18:0)	(23:0)		654.639	C41 H84 O4 N1	40.9196	79724.6	124697	104965	105228	1.29087e+07	3.5036e+06	2.90572e+06	193016	55553.9	204680	82592.7	0.245433	0.368664
1412	0	PS(20:2_20:2)-H	(20:2_20:2)	(20:2)	(20:2)		838.56	C46 H81 O10 N1 P1	38.1219	52437.8	25596.6	35173.7	246457	32765.7	2.82753e+06	13101.8	11265.9	12168.4	263102	107446	0.15171	0.368812
553	0	MePC(39:0e)+Na	(39:0e)	(39:0e)			854.697	C48 H98 O7 N1 P1 Na1	40.4355	1.76356e+06	722967	2.16639e+07	5.48606e+06	2.79599e+06	3.64008e+06	8.90401e+06	2.59328e+06	1.19257e+07	2.53982e+06	7.65869e+07	3.41145	0.368859
1145	1	PE(18:0p_20:3)+H	(18:0p_20:3)	(18:0p)	(20:3)		754.575	C43 H81 O7 N1 P1	38.3209	487000	31174.9	239798	48344.8	1.72646e+06	3.23378e+07	916175	526846	35518.7	1.09316e+06	283341	0.0982505	0.369288
1363	0	PI(18:0_22:3)+NH4	(18:0_22:3)	(18:0)	(22:3)		934.638	C49 H93 O13 N1 P1	36.1403	0	0	0	0	0	6.30978e+06	0	54630.5	18724.4	0	0	0.0139507	0.369403
663	0	PC(18:0)+H	(18:0)	(18:0)			538.35	C26 H53 O8 N1 P1	15.2576	49594.9	24673.2	62693.2	398569	202215	3.27244e+06	16447.4	271444	12032	394816	46464.8	0.221797	0.36945
1187	0	PE(18:2_22:6)-H	(18:2_22:6)	(18:2)	(22:6)		786.508	C45 H73 O8 N1 P1	32.1225	95195.8	207466	963215	1.49353e+06	380258	4.62722e+06	98312.4	936644	321593	826022	783242	0.458224	0.369972
514	1	MePC(34:4)+Na	(34:4)	(34:4)			790.536	C43 H78 O8 N1 P1 Na1	37.5949	3.83582e+06	2.0668e+06	6.53776e+06	5.33544e+06	5.54207e+06	1.56831e+07	3.14542e+06	4.26088e+06	3.31808e+06	5.96647e+06	5.93834e+06	0.696264	0.370283
226	0	CL(18:2_18:1_18:2_18:2)-H	(18:2_18:1_18:2_18:2)	(18:2)	(18:1)	(18:2)	1449.98	C81 H143 O17 P2	44.1104	0	0	0	0	0	2.34467e+06	0	0.162741	0	0	32697.8	0.0167348	0.370669
1100	0	PE(16:1_22:6)-H	(16:1_22:6)	(16:1)	(22:6)		760.492	C43 H71 O8 N1 P1	31.4635	93639.3	39791.8	453765	375897	80016.8	2.06767e+06	51904.6	171214	275995	328747	192621	0.393656	0.370771
1241	0	PE(38:1)+Na	(18:0_20:1)	(18:0)	(20:1)		796.583	C43 H84 O8 N1 P1 Na1	39.3383	180483	180487	341703	891928	533779	3.79757e+06	158328	448918	241510	623952	627847	0.425361	0.370868
320	1	Hex1Cer(d44:0+O)+HCOO	(d44:0+O)	(d44:0+O)			902.73	C51 H100 O11 N1	41.5516	15773.7	35457.7	4926.72	40462.6	4.45389e+06	245483	256342	0.0591785	8400.67	37120.6	98812.2	0.100252	0.371427
368	0	Hex2Cer(d18:1_23:0+O)+H	(d18:1_23:0+O)	(d18:1)	(23:0+O)		976.729	C53 H102 O14 N1	38.6759	27683.4	831520	0	155332	461903	2.36897e+07	1.53031e+06	99116.4	0	142061	26969.7	0.085756	0.371537
829	0	PC(34:3e)+H	(16:1e_18:2)	(16:1e)	(18:2)		742.575	C42 H81 O7 N1 P1	34.5837	5.23642e+07	4.31663e+07	1.43522e+08	1.88942e+08	2.31675e+08	9.33595e+08	2.90079e+08	7.65843e+07	2.12585e+07	7.86126e+07	1.63386e+08	0.474437	0.371596
729	0	PC(20:0_20:4)+HCOO	(20:0_20:4)	(20:0)	(20:4)		882.623	C49 H89 O10 N1 P1	37.4752	312747	84971.3	235966	85698.7	83072.9	1.45999e+06	142119	145451	97631.3	196036	221310	0.425672	0.371668
816	0	PC(34:1)+K	(16:0_18:1)	(16:0)	(18:1)		798.541	C42 H82 O8 N1 P1 K1	35.0295	8.40238e+08	3.54274e+08	1.43288e+09	1.78748e+09	1.11945e+09	1.45947e+09	5.63566e+08	1.28314e+09	9.05419e+08	1.04091e+09	9.00279e+08	0.805282	0.371995
322	0	Hex1Cer(d44:1)+HCOO	(d18:1_26:0)	(d18:1)	(26:0)		884.72	C51 H98 O10 N1	42.2946	25580.9	23444.8	41904.2	2.074e+06	2.58418e+06	840907	661765	27901	0	640667	930416	0.485312	0.372342
177	0	Cer(t18:0_25:1)+HCOO	(t18:0_25:1)	(t18:0)	(25:1)		724.646	C44 H86 O6 N1	40.8963	22555.1	25045.4	64511.8	40861.1	6.6281e+06	555337	603900	53436.8	18279.9	31753.9	78879.1	0.128605	0.372389
43	0	Cer(d18:0_22:0)+HCOO	(d18:0_22:0)	(d18:0)	(22:0)		668.62	C41 H82 O5 N1	41.5562	534835	287012	398161	596886	2.12671e+06	1.36748e+06	1.39431e+07	422677	194527	600758	2.51498e+06	3.99377	0.372762
237	0	DG(16:0_17:0)+NH4	(16:0_17:0)	(16:0)	(17:0)		600.556	C36 H74 O5 N1	39.5715	275722	84952.5	116036	314429	99190.9	1.64568e+06	117015	196251	178974	243508	163587	0.425551	0.373066
204	0	ChE(20:1)+NH4	(20:1)	(20:1)			696.665	C47 H86 O2 N1	50.1601	8732.82	1591.62	95587.1	241404	82252	1.64076e+06	67818.9	11406.6	53416.4	77371.2	231334	0.255813	0.374068
489	0	MePC(30:2e)+NH4	(30:2e)	(30:2e)			719.57	C39 H80 O7 N2 P1	29.5909	101821	32207.4	49762.1	0	410350	1.05098e+06	200680	0	0	0	314634	0.375884	0.374279
1022	0	PC(42:2)+K	(18:1_24:1)	(18:1)	(24:1)		908.651	C50 H96 O8 N1 P1 K1	40.4485	7726.87	0	390923	248109	222654	4.71819e+06	164153	32705.2	0.108686	281492	460262	0.201577	0.374435
977	1	PC(40:3)+H	(18:1_22:2)	(18:1)	(22:2)		840.648	C48 H91 O8 N1 P1	37.6442	2.98005e+06	1.75542e+06	1.97765e+07	7.20849e+06	5.56838e+06	1.05125e+08	4.6397e+06	5.20204e+06	2.49978e+06	8.13806e+06	1.72484e+07	0.317901	0.374632
1193	0	PE(18:2e_22:6)-H	(18:2e_22:6)	(18:2e)	(22:6)		772.529	C45 H75 O7 N1 P1	34.8472	7.53031e+06	1.0563e+07	1.85868e+07	1.72722e+07	6.87945e+06	4.21943e+07	5.15678e+06	2.05959e+07	7.61394e+06	9.14243e+06	1.47147e+07	0.666516	0.374673
1734	0	TG(4:0_16:0_16:0)+NH4	(4:0_16:0_16:0)	(4:0)	(16:0)	(16:0)	656.582	C39 H78 O6 N1	41.887	654779	3.15854e+06	1.05125e+06	778866	708150	1.0873e+06	469492	1.03393e+06	965878	1.1372e+06	623616	0.682378	0.374712
1723	0	TG(26:0_18:0_18:1)+NH4	(26:0_18:0_18:1)	(26:0)	(18:0)	(18:1)	1018.97	C65 H128 O6 N1	52.1942	0	0	11003.6	1.38861e+06	266164	1.08823e+06	273305	0	0	517470	214580	0.438061	0.375356
580	0	MePC(43:3e)+Na	(43:3e)	(43:3e)			904.713	C52 H100 O7 N1 P1 Na1	40.446	336660	118575	4.88644e+06	1.29468e+06	1.64661e+06	2.05997e+06	3.69703e+06	1.3353e+06	1.38285e+06	743071	1.79635e+07	2.91465	0.375683
42	0	Cer(d18:0_22:0)+H	(d18:0_22:0)	(d18:0)	(22:0)		624.629	C40 H82 O3 N1	41.5716	937877	514977	556464	1.47447e+06	4.34173e+06	2.54424e+06	2.51126e+07	838660	833215	1.10802e+06	4.31814e+06	3.72744	0.375747
1186	0	PE(18:2_20:4)-H	(18:2_20:4)	(18:2)	(20:4)		762.508	C43 H73 O8 N1 P1	32.5112	1.00065e+06	265399	1.34416e+06	2.38536e+06	90375.8	7.00014e+06	419909	1.53561e+06	677337	1.0683e+06	1.2001e+06	0.486634	0.375749
1106	0	PE(16:1e_18:3)-H	(16:1e_18:3)	(16:1e)	(18:3)		696.497	C39 H71 O7 N1 P1	34.0918	148306	12644	125223	131371	198257	6.63419e+06	84902.9	63346.7	128668	368263	121723	0.126936	0.376087
338	0	Hex1Cer(t18:0_26:0+O)+H	(t18:0_26:0+O)	(t18:0)	(26:0+O)		874.734	C50 H100 O10 N1	41.0955	0.127943	8970.81	0	0	2.75172e+06	175967	189679	0	0	21621.3	30461.4	0.0987907	0.376103
70	1	Cer(d18:1_23:0+O)+H	(d18:1_23:0+O)	(d18:1)	(23:0+O)		652.624	C41 H82 O4 N1	39.0726	0	63493	0	0	2.68363e+06	212233	283609	19270.9	0	0	20958.9	0.131314	0.376391
592	0	PC(14:0e_16:0)+HCOO	(14:0e_16:0)	(14:0e)	(16:0)		736.55	C39 H79 O9 N1 P1	33.8572	654465	81817	901258	1.7601e+06	568936	1.72076e+06	1.04171e+06	505026	2.08469e+06	644077	3.2352e+06	1.58472	0.376775
539	0	MePC(37:0)+Na	(37:0)	(37:0)			840.645	C46 H92 O8 N1 P1 Na1	39.5868	5.19333e+06	2.01436e+06	482761	5.14468e+06	2.7978e+06	2.76283e+07	3.92267e+06	4.64089e+06	3.19453e+06	2.50073e+06	1.58146e+06	0.439385	0.377164
948	1	PC(38:7e)+H	(16:1e_22:6)	(16:1e)	(22:6)		790.575	C46 H81 O7 N1 P1	33.9378	2.14808e+07	1.63073e+07	9.78878e+07	1.15414e+08	2.76739e+07	6.15688e+08	6.02566e+07	9.90526e+07	2.47401e+07	2.80937e+07	7.08385e+07	0.379649	0.37745
693	0	PC(18:1_20:4)+K	(18:1_20:4)	(18:1)	(20:4)		846.541	C46 H82 O8 N1 P1 K1	33.5649	7.73583e+07	2.85095e+07	2.53035e+08	2.50878e+08	7.98314e+07	3.48785e+08	4.36117e+07	2.16746e+08	1.30114e+08	7.44288e+07	1.1959e+08	0.675454	0.377758
28	0	Cer(d17:1_14:0)+H	(d17:1_14:0)	(d17:1)	(14:0)		496.472	C31 H62 O3 N1	31.374	22816.5	1.25718e+06	0	13938.7	22533.7	17181.9	89789.4	0	0	0	20503.4	0.0992398	0.378832
342	0	Hex1Cer(t20:0_26:1)+H	(t20:0_26:1)	(t20:0)	(26:1)		884.755	C52 H102 O9 N1	41.4946	4689.09	339.426	20863.9	0	898978	0	16819.6	0	0.0338619	0	34573.9	0.0666821	0.378916
1093	0	PE(16:0p_18:3)+H	(16:0p_18:3)	(16:0p)	(18:3)		698.512	C39 H73 O7 N1 P1	34.1002	647163	54163.7	198725	623308	255232	1.28123e+07	289670	122743	436415	958923	313676	0.174473	0.379088
241	0	DG(16:0_20:4)+NH4	(16:0_20:4)	(16:0)	(20:4)		634.541	C39 H72 O5 N1	37.5986	1.00281e+07	1.99539e+06	4.73415e+06	1.50928e+07	4.70549e+06	6.33025e+07	7.37519e+06	1.19839e+07	5.24465e+06	3.87684e+06	8.49886e+06	0.444383	0.379219
523	0	MePC(34:6e)+Na	(34:6e)	(34:6e)			772.525	C43 H76 O7 N1 P1 Na1	37.1771	428403	436793	4.38845e+06	527189	4.40608e+06	5.99304e+06	1.7554e+06	554502	89633.4	1.50944e+06	3.90602e+06	0.579605	0.379381
723	0	PC(18:3e_18:1)+HCOO	(18:3e_18:1)	(18:3e)	(18:1)		812.581	C45 H83 O9 N1 P1	35.8337	21955.9	0	89845.6	107820	588171	6.93052e+06	869840	33422.9	18238.9	24158.3	13274.1	0.148704	0.379581
999	0	PC(40:6e)+H	(18:0e_22:6)	(18:0e)	(22:6)		820.621	C48 H87 O7 N1 P1	36.4327	9.76494e+06	930847	4.68095e+06	6.94672e+06	1.08062e+07	1.94267e+06	7.61712e+06	1.07738e+07	639815	4.41951e+06	6.47219e+07	3.01681	0.379785
1097	0	PE(16:1_18:2)+H	(16:1_18:2)	(16:1)	(18:2)		714.507	C39 H73 O8 N1 P1	32.0684	874224	214670	3.23502e+06	2.37959e+06	1.77348e+06	9.32199e+06	376659	663019	2.23888e+06	3.81108e+06	760241	0.529236	0.37983
912	1	PC(38:2e)+H	(20:1e_18:1)	(20:1e)	(18:1)		800.653	C46 H91 O7 N1 P1	38.4935	437390	53815.4	8.57259e+06	987359	593274	2.89895e+07	1.88715e+07	1.26038e+06	1.42403e+07	237557	3.5792e+07	2.13156	0.380073
1127	0	PE(18:0_20:1)-H	(18:0_20:1)	(18:0)	(20:1)		772.586	C43 H83 O8 N1 P1	39.3132	894056	566002	1.79789e+06	1.50045e+06	1.07288e+06	8.18967e+06	745850	941340	845130	1.59255e+06	1.80328e+06	0.507368	0.380096
8	1	AcCa(18:2)+H	(18:2)	(18:2)			424.342	C25 H46 O4 N1	11.8804	716843	249324	216993	632654	1.80715e+06	2.52811e+06	167745	751287	675604	1.19093e+06	372829	0.616166	0.380256
227	0	CL(18:2_18:2_18:2_18:2)-H	(18:2_18:2_18:2_18:2)	(18:2)	(18:2)	(18:2)	1447.96	C81 H141 O17 P2	43.6948	49982.1	28338.3	0	0	0	1.29042e+06	20122.4	46421.2	51676.3	0	0	0.103646	0.380733
1246	0	PE(38:4)+Na	(16:0_22:4)	(16:0)	(22:4)		790.536	C43 H78 O8 N1 P1 Na1	36.0376	3.21524e+07	8.21199e+06	4.00008e+07	5.2244e+07	2.26823e+07	8.22164e+07	1.12581e+07	5.0981e+07	3.14309e+07	2.58803e+07	2.09877e+07	0.710063	0.381304
979	1	PC(40:3e)+H	(40:3e)	(40:3e)			826.668	C48 H93 O7 N1 P1	38.7831	2.539e+06	1.12147e+06	1.76925e+07	7.04539e+06	5.04657e+06	2.25291e+07	1.82725e+07	4.28095e+06	1.28417e+07	3.51849e+06	6.77042e+07	2.28573	0.381656
1290	1	PG(18:1_18:1)-H	(18:1_18:1)	(18:1)	(18:1)		773.534	C42 H78 O10 N0 P1	32.9348	661920	173444	214108	100311	121637	370328	372782	166242	1.68447e+06	388164	190603	2.04825	0.381674
385	0	Hex2Cer(d42:1)+HCOO	(d18:1_24:0)	(d18:1)	(24:0)		1018.74	C55 H104 O15 N1	40.0853	804136	1.01405e+06	2.96942e+06	1.8214e+06	656392	2.08553e+06	4.47582e+06	732997	1.01952e+06	678821	8.59687e+06	1.98963	0.38185
754	0	PC(24:1_18:2)+HCOO	(24:1_18:2)	(24:1)	(18:2)		912.67	C51 H95 O10 N1 P1	39.2871	26468.1	0	151831	160608	32514	835994	15335.6	40595.1	0	184467	128205	0.366339	0.381961
1652	0	TG(18:0_16:0_18:1)+NH4	(18:0_16:0_18:1)	(18:0)	(16:0)	(18:1)	878.817	C55 H108 O6 N1	49.0755	3.29941e+07	1.72675e+08	5.85273e+07	2.73973e+08	5.37488e+07	3.28991e+08	1.92001e+08	3.21439e+07	5.4827e+06	1.23319e+08	1.29802e+08	0.629051	0.382037
380	1	Hex2Cer(d31:1)+CH3COO	(d31:1)	(d31:1)			878.585	C45 H84 O15 N1	35.1363	4.70518e+06	4.92718e+06	7.65398e+06	1.05029e+07	3.8168e+06	3.58081e+07	6.06158e+06	8.80104e+06	2.37135e+06	5.34905e+06	9.10656e+06	0.564088	0.382135
369	0	Hex2Cer(d18:1_24:0)+H	(d18:1_24:0)	(d18:1)	(24:0)		974.75	C54 H104 O13 N1	40.086	1.73041e+06	2.0718e+06	7.7236e+06	4.38763e+06	1.69569e+06	6.58004e+06	1.16698e+07	1.90828e+06	2.28733e+06	1.72023e+06	2.59988e+07	2.16218	0.382378
1614	0	TG(16:0_6:0_18:1)+NH4	(16:0_6:0_18:1)	(16:0)	(6:0)	(18:1)	710.629	C43 H84 O6 N1	43.2322	7983.6	1.20679e+07	336647	264560	104205	547777	131630	302101	151089	73537.4	998852	0.149196	0.382608
242	0	DG(16:0_20:5)+NH4	(16:0_20:5)	(16:0)	(20:5)		632.525	C39 H70 O5 N1	36.3314	425599	348855	223528	3.21464e+06	453027	9.01414e+06	1.24983e+06	909275	283464	655160	1.44232e+06	0.398256	0.382918
584	0	MGDG(14:0e_24:0)+CH3COO	(14:0e_24:0)	(14:0e)	(24:0)		859.688	C49 H95 O11	40.4029	3.85683e+07	1.37651e+07	1.72372e+07	3.10745e+07	2.15235e+07	9.14851e+07	2.88255e+07	2.70863e+07	2.2078e+07	1.95721e+07	2.38419e+07	0.681873	0.383236
1426	0	SM(d17:1_17:1)+H	(d17:1_17:1)	(d17:1)	(17:1)		701.559	C39 H78 O6 N2 P1	30.0945	8.39214e+07	5.61051e+07	2.93908e+07	5.23393e+07	2.40034e+07	1.35715e+08	5.00465e+07	5.75154e+07	2.5195e+07	2.35046e+07	7.22917e+07	0.718955	0.383281
1038	1	PC(42:7)+H	(42:7)	(42:7)			860.616	C50 H87 O8 N1 P1	34.3007	855978	603389	9.23224e+06	2.96784e+06	563025	3.46774e+07	915417	3.50356e+06	1.08323e+06	632280	7.96346e+06	0.345963	0.383991
517	1	MePC(34:4e)+Na	(34:4e)	(34:4e)			776.556	C43 H80 O7 N1 P1 Na1	38.4669	43235.5	5682.36	46889.8	65998.4	123959	5.72393e+06	277799	80238.4	31316.7	57714.6	53154.5	0.0998833	0.383999
172	0	Cer(t18:0_24:1)+HCOO	(t18:0_24:1)	(t18:0)	(24:1)		710.63	C43 H84 O6 N1	40.0904	464280	1.25507e+06	752946	483444	1.93086e+07	3.6036e+06	3.70265e+06	937945	711984	509593	1.04471e+06	0.320407	0.384313
240	0	DG(16:0_20:3)+NH4	(16:0_20:3)	(16:0)	(20:3)		636.556	C39 H74 O5 N1	38.867	120721	59625.5	19633.1	75363.1	138530	6.26397e+06	267326	46139.2	94047.7	145557	101765	0.117673	0.384498
624	0	PC(16:0e_16:0)+HCOO	(16:0e_16:0)	(16:0e)	(16:0)		764.581	C41 H83 O9 N1 P1	36.0794	1.26755e+07	1.71623e+06	9.86077e+06	1.685e+07	7.97167e+06	1.72651e+07	1.17436e+07	9.595e+06	2.21336e+07	5.32617e+06	3.10588e+07	1.44452	0.385634
588	0	PC(12:0_13:0)+HCOO	(12:0_13:0)	(12:0)	(13:0)		680.451	C34 H67 O10 N1 P1	25.2108	1.03625e+06	1.03752e+06	876769	998752	1.06775e+06	1.03721e+06	985176	945279	1.00479e+06	900547	1.04085e+06	0.96659	0.38574
366	0	Hex2Cer(d18:1_22:0+O)+H	(d18:1_22:0+O)	(d18:1)	(22:0+O)		962.714	C52 H100 O14 N1	37.9066	75407.2	881809	90341	222839	532615	2.65754e+07	1.78422e+06	194433	63601.8	667009	143247	0.12062	0.385756
1521	1	SM(t34:0)+H	(t34:0)	(t34:0)			721.585	C39 H82 O7 N2 P1	29.5427	0	207064	215741	0	1.2689e+06	219363	112811	20739.3	0	0	467721	0.37755	0.386038
1288	0	PG(18:1_18:1)+NH4	(18:1_18:1)	(18:1)	(18:1)		792.575	C42 H83 O10 N1 P1	33.7034	4.7355e+06	5.51508e+06	529970	1.89536e+06	518103	5.67455e+07	720117	777612	1.06214e+07	1.50811e+06	1.04873e+06	0.251806	0.386196
165	0	Cer(t18:0_23:0)+HCOO	(t18:0_23:0)	(t18:0)	(23:0)		698.63	C42 H84 O6 N1	40.9226	54460.4	71928.5	76414	53226.7	1.08546e+07	2.21019e+06	2.14386e+06	165463	73918.6	110605	103927	0.23402	0.386272
1114	0	PE(16:1e_22:6)-H	(16:1e_22:6)	(16:1e)	(22:6)		746.513	C43 H73 O7 N1 P1	34.5943	2.76709e+07	2.26373e+07	5.22616e+07	1.03897e+08	2.41639e+07	2.56523e+08	2.29567e+07	8.78176e+07	2.00963e+07	3.83513e+07	5.36459e+07	0.548988	0.386487
1367	0	PI(18:0_22:6)+NH4	(18:0_22:6)	(18:0)	(22:6)		928.591	C49 H87 O13 N1 P1	33.0782	2.07232e+06	1.38266e+06	4.11223e+06	4.1588e+06	1.24034e+06	6.21826e+07	755234	3.34254e+06	2.22044e+06	5.06794e+06	4.04757e+06	0.24645	0.386979
804	1	PC(33:1e)+H	(33:1e)	(33:1e)			732.59	C41 H83 O7 N1 P1	36.4539	1.95601e+06	267033	2.38666e+06	5.1566e+06	1.66054e+07	3.50488e+07	7.577e+06	2.53669e+06	6.55e+06	1.38062e+06	6.61307e+06	0.481742	0.38713
382	0	Hex2Cer(d40:1+O)+HCOO	(d18:1_22:0+O)	(d18:1)	(22:0+O)		1006.7	C53 H100 O16 N1	37.9492	0	479658	19998	69573.8	209105	9.6946e+06	769992	68705.5	5845.99	279369	52571.1	0.134803	0.387323
1391	0	PS(18:0_20:3)+Na	(18:0_20:3)	(18:0)	(20:3)		836.541	C44 H80 O10 N1 P1 Na1	33.4385	1.99306e+07	1.1178e+07	1.70723e+07	4.32625e+06	4.58698e+06	1.6038e+08	5.0541e+06	2.33667e+07	6.66799e+06	1.01181e+07	1.72078e+07	0.344398	0.387441
722	0	PC(18:3e_18:1)+H	(18:3e_18:1)	(18:3e)	(18:1)		768.59	C44 H83 O7 N1 P1	35.7975	630166	267256	2.42596e+06	471286	1.03814e+07	2.40187e+08	1.81736e+07	1.99062e+06	1.57959e+06	1.02331e+06	1.57844e+06	0.114854	0.387709
683	0	PC(18:0e_17:0)+H	(18:0e_17:0)	(18:0e)	(17:0)		762.637	C43 H89 O7 N1 P1	38.5663	48477.7	0	51972	59515.8	3.1208e+06	1.51245e+06	839220	31474.5	36618.8	71452.9	468570	0.362346	0.388109
1435	0	SM(d18:1_24:1)+H	(d18:1_24:1)	(d18:1)	(24:1)		813.684	C47 H94 O6 N2 P1	38.6699	6.51013e+08	3.44315e+08	3.57739e+08	3.70142e+08	3.11089e+08	1.70349e+09	4.09355e+08	4.19468e+08	5.29157e+08	2.41437e+08	4.51765e+08	0.658523	0.38811
103	0	Cer(d18:2_26:0)+H	(d18:2_26:0)	(d18:2)	(26:0)		676.66	C44 H86 O3 N1	41.74	74143.8	33419	61503.1	103641	2.63203e+06	70345.1	261981	23763	4538.07	15214.5	147747	0.182816	0.388467
159	1	Cer(t18:0_18:0)+HCOO	(t18:0_18:0)	(t18:0)	(18:0)		628.552	C37 H74 O6 N1	36.9567	0	1941.35	0	0	99956.3	0	2.42936e+06	0	0	0	769.708	28.6185	0.389128
1000	0	PC(40:7)+H	(18:1_22:6)	(18:1)	(22:6)		832.585	C48 H83 O8 N1 P1	33.2027	4.39296e+07	4.00641e+07	2.06685e+08	1.95561e+08	5.89985e+07	7.15279e+08	4.67413e+07	1.37438e+08	7.62055e+07	1.0888e+08	1.7594e+08	0.51903	0.389163
971	1	PC(40:2)+H	(18:1_22:1)	(18:1)	(22:1)		842.663	C48 H93 O8 N1 P1	38.9585	2.33662e+06	1.44063e+06	1.30104e+07	7.4073e+06	6.44434e+06	7.51525e+07	5.4203e+06	3.04458e+06	3.39303e+06	7.82253e+06	1.32309e+07	0.373314	0.389169
1119	0	PE(17:1_18:1)-H	(17:1_18:1)	(17:1)	(18:1)		728.524	C40 H75 O8 N1 P1	34.9031	72846.7	60161.5	39523	145096	2.73051e+06	357439	74448.8	132434	0	469414	87617.5	0.269176	0.389232
1559	0	TG(14:0_18:2_18:3)+NH4	(14:0_18:2_18:3)	(14:0)	(18:2)	(18:3)	842.723	C53 H96 O6 N1	45.1419	175115	1.6805e+07	341054	594329	326722	1.27512e+06	719188	172448	14356.3	65840.4	2.40519e+06	0.207632	0.389879
939	1	PC(38:6)+H	(18:1_20:5)	(18:1)	(20:5)		806.569	C46 H81 O8 N1 P1	32.1369	1.15094e+07	2.79183e+07	2.231e+06	2.08754e+08	1.12217e+08	7.01498e+08	6.69979e+07	2.15308e+08	1.57591e+06	6.42796e+07	1.47452e+06	0.39428	0.390303
491	1	MePC(31:1)+Na	(31:1)	(31:1)			754.536	C40 H78 O8 N1 P1 Na1	30.1638	3.12526e+06	819086	3.38489e+06	7.01066e+06	2.07515e+06	3.72806e+06	2.28461e+06	3.60789e+06	1.02107e+07	8.64662e+06	1.20952e+06	1.54649	0.391095
735	0	PC(20:1e_18:1)+HCOO	(20:1e_18:1)	(20:1e)	(18:1)		844.644	C47 H91 O9 N1 P1	38.4598	16363.1	2645.98	21664	1016.69	13068.7	41971.4	19017.8	1189.58	31142.8	15117.4	103396	2.10727	0.391458
905	0	PC(38:0e)+H	(38:0e)	(38:0e)			804.684	C46 H95 O7 N1 P1	41.4501	833321	57794.1	977803	513290	1.07986e+06	1.95725e+06	1.83691e+06	589643	659429	351801	9.57229e+06	2.88083	0.391952
1121	0	PE(18:0_16:0)-H	(18:0_16:0)	(18:0)	(16:0)		718.539	C39 H77 O8 N1 P1	37.3027	855680	389280	1.59272e+06	1.06531e+06	1.21861e+06	5.97458e+06	631227	939493	1.06055e+06	1.45049e+06	1.19555e+06	0.570716	0.392116
522	0	MePC(34:6)+Na	(34:6)	(34:6)			786.504	C43 H74 O8 N1 P1 Na1	33.495	3.43237e+06	3.2969e+06	6.56764e+06	8.27106e+06	2.54946e+06	1.13757e+07	2.43137e+06	7.93093e+06	3.31526e+06	4.10234e+06	4.13255e+06	0.740846	0.392327
695	0	PC(18:1_20:5)+HCOO	(18:1_20:5)	(18:1)	(20:5)		850.56	C47 H81 O10 N1 P1	32.1493	1.67307e+06	1.49187e+06	5.08264e+06	9.04863e+06	2.89146e+06	1.20165e+06	3.16003e+06	2.73564e+06	2.52172e+06	3.16249e+06	22212.9	0.65091	0.395055
116	0	Cer(d20:0_26:0)+H	(d20:0_26:0)	(d20:0)	(26:0)		708.723	C46 H94 O3 N1	45.4798	58590.2	62959.8	127915	159854	921675	68269.2	7.99105e+06	184188	125135	147420	184911	7.40335	0.395234
40	0	Cer(d18:0_18:0)+HCOO	(d18:0_18:0)	(d18:0)	(18:0)		612.557	C37 H74 O5 N1	38.0943	343193	406831	163607	307120	1.75716e+06	721752	1.35412e+07	314929	374730	312057	991813	5.03875	0.395287
140	0	Cer(d44:0+O)+HCOO	(d20:0_24:0+O)	(d20:0)	(24:0+O)		740.677	C45 H90 O6 N1	43.6166	18988.6	0	60458.2	32386.4	394432	33431.3	6.43586e+06	72878.7	0	0	29522	14.5376	0.39628
39	0	Cer(d18:0_18:0)+H	(d18:0_18:0)	(d18:0)	(18:0)		568.566	C36 H74 O3 N1	38.0981	636557	540459	332531	626165	3.52162e+06	1.25539e+06	2.58228e+07	445571	573025	680433	1.94035e+06	5.11443	0.397021
1252	1	PE(38:6e)+Na	(18:1e_20:5)	(18:1e)	(20:5)		772.525	C43 H76 O7 N1 P1 Na1	35.8486	4.28153e+07	5.08704e+06	1.15296e+07	1.90524e+07	3.01331e+06	1.78416e+07	6.88685e+06	817818	348108	3.28946e+07	4.20461e+06	0.545427	0.397391
1610	0	TG(16:0_22:5_23:0)+NH4	(16:0_22:5_23:0)	(16:0)	(22:5)	(23:0)	996.895	C64 H118 O6 N1	49.9626	10616.5	0	24936	54489.8	908476	3.91064e+06	877016	0	0	63030	150380	0.266545	0.398013
115	0	Cer(d20:0_25:0+O)+H	(d20:0_25:0+O)	(d20:0)	(25:0+O)		710.702	C45 H92 O4 N1	44.1655	0	0	0	0	147195	0	1.57242e+06	31493.6	0	0	0	13.0758	0.398158
166	0	Cer(t18:0_23:0+O)+H	(t18:0_23:0+O)	(t18:0)	(23:0+O)		670.634	C41 H84 O5 N1	40.2642	15276.3	27817.9	49754.8	29845	3.17167e+06	710861	623569	67381.5	110070	72491.7	62665.1	0.280487	0.39855
944	0	PC(38:6e)+K	(18:2e_20:4)	(18:2e)	(20:4)		830.546	C46 H82 O7 N1 P1 K1	34.3128	1.83162e+06	23045	1.76928e+06	7.55377e+06	906773	5.0235e+06	1.86898e+06	5.0455e+06	5.84001e+06	2.46438e+06	5.34865e+06	1.44266	0.398613
47	0	Cer(d18:0_24:0)+H	(d18:0_24:0)	(d18:0)	(24:0)		652.66	C42 H86 O3 N1	43.0034	1.34804e+06	572497	1.10938e+06	2.21671e+06	9.65045e+06	4.32512e+06	6.1676e+07	1.09797e+06	830220	1.36858e+06	7.20829e+06	4.50611	0.399163
109	0	Cer(d20:0_23:0+O)+H	(d20:0_23:0+O)	(d20:0)	(23:0+O)		682.671	C43 H88 O4 N1	42.8254	0	0	0	0.431545	271258	6916.9	3.69559e+06	0	19362.4	0	0	16.0257	0.399168
1629	0	TG(16:1_16:1_17:1)+NH4	(16:1_16:1_17:1)	(16:1)	(16:1)	(17:1)	832.739	C52 H98 O6 N1	46.2286	544385	1.17717e+07	1.68148e+06	1.0149e+06	1.60617e+06	2.71435e+06	2.85593e+06	422220	346624	921985	3.22797e+06	0.482578	0.399189
208	0	ChE(20:5)+NH4	(20:5)	(20:5)			688.603	C47 H78 O2 N1	47.1052	1.59362e+07	653990	4.07381e+07	8.39303e+07	3.15496e+07	2.21525e+08	4.24076e+07	3.35099e+07	1.91285e+07	3.66684e+07	4.31742e+07	0.532206	0.399605
1414	0	PS(20:2_22:6)-H	(20:2_22:6)	(20:2)	(22:6)		858.529	C48 H77 O10 N1 P1	35.6835	1.05794e+06	1.48489e+06	2.93039e+06	3.38621e+06	1.10064e+06	7.64327e+06	679970	2.89995e+06	986326	2.48411e+06	2.59474e+06	0.657496	0.399749
470	1	LPE(18:2)-H	(18:2)	(18:2)			476.278	C23 H43 O7 N1 P1	11.4594	65581.6	7647.07	261727	467405	88296.2	377147	70124.7	300524	251003	421956	471021	1.43362	0.399843
1175	1	PE(18:1e_20:3)-H	(18:1e_20:3)	(18:1e)	(20:3)		752.56	C43 H79 O7 N1 P1	37.809	3.02646e+06	844675	2.4819e+06	3.2119e+06	3.08902e+06	3.21489e+07	3.07067e+06	2.5201e+06	1.03417e+06	2.95514e+06	4.88277e+06	0.387373	0.399921
978	1	PC(40:3)+H	(40:3)	(40:3)			840.648	C48 H91 O8 N1 P1	39.5867	4.03403e+06	1.90859e+06	400424	4.76261e+06	3.43986e+06	2.76023e+07	4.65027e+06	4.60496e+06	3.05642e+06	2.19276e+06	1.31558e+06	0.450414	0.399997
370	0	Hex2Cer(d18:1_24:0+O)+H	(d18:1_24:0+O)	(d18:1)	(24:0+O)		990.745	C54 H104 O14 N1	39.5772	229487	1.47415e+06	22157.9	1.03068e+06	2.53356e+06	5.72129e+07	6.11741e+06	531612	0	1.4102e+06	778702	0.16968	0.400104
1616	0	TG(16:0e_16:0_16:0)+NH4	(16:0e_16:0_16:0)	(16:0e)	(16:0)	(16:0)	810.791	C51 H104 O5 N1	49.4572	317502	61925.7	458652	4.47478e+06	442293	3.73936e+06	1.36278e+06	295369	462025	890923	1.12533e+06	0.522798	0.40057
578	0	MePC(42:8)+Na	(42:8)	(42:8)			894.598	C51 H86 O8 N1 P1 Na1	30.765	14574.3	384971	627817	995192	1.02993e+06	1.79767e+06	224413	680809	123187	294606	1.27136e+06	0.641886	0.400959
247	0	DG(18:0_16:0)+NH4	(18:0_16:0)	(18:0)	(16:0)		614.572	C37 H76 O5 N1	40.7565	4.98049e+06	2.11087e+06	5.26362e+06	1.44006e+07	3.76443e+06	2.50506e+07	7.40185e+06	4.23433e+06	2.12237e+06	4.37159e+06	1.06667e+07	0.621844	0.401428
1621	0	TG(16:1_12:0_14:1)+NH4	(16:1_12:0_14:1)	(16:1)	(12:0)	(14:1)	736.645	C45 H86 O6 N1	43.3196	37113.9	1.20918e+07	1.64561e+06	223712	65013.7	830804	257494	353503	28954.7	41475.9	2.65389e+06	0.268723	0.401461
1322	1	PG(22:5_22:6)-H	(22:5_22:6)	(22:5)	(22:6)		867.518	C50 H76 O10 N0 P1	28.7323	27398.4	155089	285795	735247	116083	2.28263e+06	33486.2	382021	93593	496646	352230	0.452377	0.40172
490	0	MePC(31:0e)+Na	(31:0e)	(31:0e)			742.572	C40 H82 O7 N1 P1 Na1	34.5862	5.38702e+07	4.2434e+07	1.43037e+08	1.81689e+08	1.69781e+08	8.67387e+08	2.99096e+08	7.66337e+07	2.14737e+07	7.86838e+07	1.29376e+08	0.498091	0.401803
188	0	Cer(t20:0_25:1)+H	(t20:0_25:1)	(t20:0)	(25:1)		708.686	C45 H90 O4 N1	42.2978	0	9603.24	0	0	2.35273e+06	0	171772	0	0	0.105891	0.0161814	0.0872557	0.40218
1738	0	TG(4:0_18:1_18:2)+NH4	(4:0_18:1_18:2)	(4:0)	(18:1)	(18:2)	706.598	C43 H80 O6 N1	40.9956	70491.1	3.6728e+06	26399.4	40201.4	167295	745195	592072	71052.6	33008.6	83399	434560	0.308512	0.402206
146	0	Cer(m18:0_24:0)+H	(m18:0_24:0)	(m18:0)	(24:0)		636.665	C42 H86 O2 N1	43.724	332658	201042	700472	1.26655e+06	999584	2.46157e+06	3.93502e+06	419776	850497	685341	2.44967e+06	1.67872	0.402299
740	0	PC(20:3_20:4)+H	(20:3_20:4)	(20:3)	(20:4)		832.585	C48 H83 O8 N1 P1	32.1972	2.10557e+06	1.97174e+06	1.84202e+07	2.70298e+07	5.43381e+06	3.07772e+07	4.50218e+06	7.90029e+06	2.75327e+06	7.36158e+06	2.15002e+07	0.616072	0.402638
189	0	Cer(t20:0_25:1)+HCOO	(t20:0_25:1)	(t20:0)	(25:1)		752.677	C46 H90 O6 N1	42.2974	16798.4	32968.2	0	15039	2.42087e+06	43392.6	173580	30151.6	51720.9	21080.6	0.123608	0.13121	0.402652
1432	0	SM(d18:1_22:1)+H	(d18:1_22:1)	(d18:1)	(22:1)		785.653	C45 H90 O6 N2 P1	36.8495	3.92097e+07	3.3641e+07	2.76403e+07	2.14033e+07	1.15631e+07	9.56833e+07	2.38746e+07	3.18918e+07	2.93563e+07	1.47537e+07	3.41129e+07	0.701696	0.403126
703	0	PC(18:1_22:6)+Na	(18:1_22:6)	(18:1)	(22:6)		854.567	C48 H82 O8 N1 P1 Na1	33.1939	1.57966e+06	1.5351e+06	8.82404e+06	6.96309e+06	2.25224e+06	2.3485e+07	1.59958e+06	2.82064e+06	3.32038e+06	5.75312e+06	7.50414e+06	0.564469	0.403706
1278	1	PG(16:0_22:6)+NH4	(16:0_22:6)	(16:0)	(22:6)		812.544	C44 H79 O10 N1 P1	31.3685	1.10343e+06	314556	171830	600342	159323	1.00473e+06	483362	558421	1.48004e+06	933728	469812	1.40434	0.403845
724	0	PC(18:3e_22:3)+H	(18:3e_22:3)	(18:3e)	(22:3)		820.621	C48 H87 O7 N1 P1	35.1588	1.19175e+07	5.9002e+06	4.34802e+07	4.44751e+07	1.04521e+07	3.45219e+07	2.05512e+07	2.87121e+07	6.21382e+07	1.27453e+07	5.46303e+07	1.42313	0.403938
1361	0	PI(18:0_20:4)-H	(18:0_20:4)	(18:0)	(20:4)		885.55	C47 H82 O13 N0 P1	33.4126	3.10293e+07	1.0968e+07	3.75553e+07	4.75917e+07	1.70106e+07	1.47506e+08	7.78625e+06	5.47391e+07	2.35025e+07	2.13451e+07	3.75138e+07	0.596117	0.404562
1550	0	SPH(d20:0)+H	(d20:0)	(d20:0)			330.337	C20 H44 O2 N1	15.6013	4548.18	0	0	9836.93	485368	70549.4	3.06303e+06	33215.3	43192.7	18008.7	129866	6.917	0.404871
110	0	Cer(d20:0_24:0)+H	(d20:0_24:0)	(d20:0)	(24:0)		680.692	C44 H90 O3 N1	44.31	97850.7	105122	98618.9	228223	3.10985e+06	528007	2.9379e+07	89586.8	91915.2	110124	910374	8.8052	0.404963
1311	1	PG(20:3_22:6)+NH4	(20:3_22:6)	(20:3)	(22:6)		862.559	C48 H81 O10 N1 P1	28.5915	25039.6	18338	151003	309808	73351.2	2.05792e+06	23395.9	141882	86245	245637	206737	0.320505	0.40499
29	0	Cer(d17:1_16:0)+H	(d17:1_16:0)	(d17:1)	(16:0)		524.504	C33 H66 O3 N1	34.0095	1.3073e+06	1.38314e+07	836765	2.23952e+06	1.8164e+06	1.39651e+06	4.41863e+06	1.33194e+06	694819	300645	1.355e+06	0.453673	0.40535
1297	1	PG(18:1_20:4)+NH4	(18:1_20:4)	(18:1)	(20:4)		814.559	C44 H81 O10 N1 P1	32.0193	998442	234411	169678	295387	52786	905959	324450	282271	3.82755e+06	785330	251578	2.4713	0.405547
379	1	Hex2Cer(d31:1)+CH3COO	(d31:1)	(d31:1)			878.585	C45 H84 O15 N1	33.9609	1.9822e+06	42007.5	1.19208e+07	7.70158e+06	1.91013e+06	1.65076e+07	1.52718e+06	6.75597e+06	2.66095e+06	3.14075e+06	6.52372e+06	0.617264	0.405556
795	0	PC(32:4)+H	(32:4)	(32:4)			726.507	C40 H73 O8 N1 P1	28.3437	37140.1	10350.5	74394.9	23217.3	147350	13218.7	10936.9	25398.9	2.15697e+06	29262.5	13593	8.77867	0.406644
112	0	Cer(d20:0_24:0+O)+H	(d20:0_24:0+O)	(d20:0)	(24:0+O)		696.686	C44 H90 O4 N1	43.6797	10813.6	22485.7	23403.4	42868.1	683502	21302.5	7.73889e+06	18217.1	27821.3	23230.7	20394.9	11.679	0.406684
364	0	Hex2Cer(d18:1_20:0)+H	(d18:1_20:0)	(d18:1)	(20:0)		918.688	C50 H96 O13 N1	36.5875	102682	679181	376851	231487	17159	234691	672310	79728.5	121061	174717	2.30659e+06	2.45137	0.406694
519	1	MePC(34:5e)+Na	(34:5e)	(34:5e)			774.541	C43 H78 O7 N1 P1 Na1	34.3222	935780	546751	1.42869e+06	343934	429212	2.47919e+06	373877	820742	327317	224739	1.57785e+06	0.647262	0.407722
1282	0	PG(16:1_18:1)-H	(16:1_18:1)	(16:1)	(18:1)		745.503	C40 H74 O10 N0 P1	31.5604	381153	270880	208915	224425	176205	1.1125e+06	330048	300732	2.78012e+06	828695	73387.9	2.18004	0.409636
183	0	Cer(t20:0_18:0)+HCOO	(t20:0_18:0)	(t20:0)	(18:0)		656.583	C39 H78 O6 N1	38.9978	0	4116.35	0	0	118472	35468.8	1.66177e+06	0	0	0	0	12.6165	0.409684
108	0	Cer(d20:0_18:0)+HCOO	(d20:0_18:0)	(d20:0)	(18:0)		640.589	C39 H78 O5 N1	39.941	145816	164256	38030.7	70259.4	1.77551e+06	356006	1.05669e+07	104959	137464	184125	655563	5.48214	0.409906
1558	0	TG(14:0_18:2_18:2)+NH4	(14:0_18:2_18:2)	(14:0)	(18:2)	(18:2)	844.739	C53 H98 O6 N1	45.9093	4.64969e+06	1.7111e+08	9.17742e+06	1.07215e+07	5.03881e+06	1.4054e+07	2.45106e+07	4.41776e+06	1.0657e+06	4.69801e+06	2.12601e+07	0.312653	0.410168
48	0	Cer(d18:0_24:0)+HCOO	(d18:0_24:0)	(d18:0)	(24:0)		696.651	C43 H86 O5 N1	43.0134	773792	291205	672425	1.63604e+06	4.91197e+06	3.52893e+06	3.04962e+07	729525	498394	869944	4.11316e+06	3.7284	0.410672
645	0	PC(16:1e_18:1)+H	(16:1e_18:1)	(16:1e)	(18:1)		744.59	C42 H83 O7 N1 P1	36.0913	7.07863e+07	2.99178e+07	1.91227e+08	2.16033e+08	5.75431e+08	1.96988e+09	6.50031e+08	9.21041e+07	4.01338e+07	8.34275e+07	2.57844e+08	0.441574	0.410955
1091	1	PE(16:0p_18:2)+H	(16:0p_18:2)	(16:0p)	(18:2)		700.528	C39 H75 O7 N1 P1	35.214	2.99571e+07	1.38528e+07	3.21921e+07	6.07022e+07	3.03169e+07	3.27793e+08	3.72726e+07	2.20281e+07	8.38655e+06	5.62488e+07	6.35838e+07	0.454765	0.411084
144	0	Cer(d46:1)+HCOO	(d20:0_26:1)	(d20:0)	(26:1)		750.698	C47 H92 O5 N1	44.0651	14172.6	33215.7	23369.2	0	343275	20432.9	2.24381e+06	24170	28577.9	90495.5	7273.04	6.61316	0.411096
1313	1	PG(20:3_22:6)-H	(20:3_22:6)	(20:3)	(22:6)		843.518	C48 H76 O10 N0 P1	28.5152	12491.9	28761.7	46416.9	273225	15301	1.97296e+06	0	77352	65635.3	214860	164061	0.266602	0.41116
49	0	Cer(d18:0_24:0+O)+H	(d18:0_24:0+O)	(d18:0)	(24:0+O)		668.655	C42 H86 O4 N1	42.3024	0	0	0	11414.9	1.17398e+06	152906	1.12583e+07	16260.7	11682	15195.6	115024	10.2367	0.411337
30	0	Cer(d17:1_16:0)+HCOO	(d17:1_16:0)	(d17:1)	(16:0)		568.495	C34 H66 O5 N1	34.0024	781288	8.61172e+06	656032	1.23569e+06	1.36149e+06	926095	2.82402e+06	885184	479227	193428	965328	0.472773	0.411372
1314	1	PG(20:3_22:6)-H	(20:3_22:6)	(20:3)	(22:6)		843.518	C48 H76 O10 N0 P1	29.2959	79535.4	0	145575	214509	30824.6	1.60262e+06	20045.3	150004	134864	209739	71737	0.339433	0.411423
18	0	BisMePA(16:2e_18:2)+NH4	(16:2e_18:2)	(16:2e)	(18:2)		700.528	C39 H75 O7 N1 P1	35.2143	2.99561e+07	1.38528e+07	3.21917e+07	6.058e+07	3.039e+07	3.2321e+08	3.72728e+07	2.20286e+07	8.38647e+06	5.59365e+07	6.35815e+07	0.458294	0.411441
1468	0	SM(d38:1)+H	(d38:1)	(d38:1)			759.637	C43 H88 O6 N2 P1	36.8135	1.4984e+08	7.59888e+07	3.63937e+07	1.09766e+08	5.22943e+07	4.05902e+08	5.80977e+07	1.27543e+08	7.11086e+07	1.03374e+08	7.66199e+07	0.631296	0.411461
940	1	PC(38:6)+H	(16:0_22:6)	(16:0)	(22:6)		806.569	C46 H81 O8 N1 P1	32.9047	2.41088e+08	1.89572e+08	4.00867e+08	8.54032e+08	1.97423e+08	2.38789e+09	2.90655e+08	6.97125e+08	2.45497e+08	3.46219e+08	3.8847e+08	0.552946	0.412912
1437	0	SM(d18:1_24:2)+H	(d18:1_24:2)	(d18:1)	(24:2)		811.669	C47 H92 O6 N2 P1	37.2279	2.03383e+08	9.59418e+07	1.38114e+08	9.05951e+07	5.77625e+07	4.08193e+08	1.32896e+08	1.51313e+08	8.05903e+07	4.72503e+07	1.66601e+08	0.698578	0.413051
1433	0	SM(d18:1_23:0)+H	(d18:1_23:0)	(d18:1)	(23:0)		801.684	C46 H94 O6 N2 P1	39.5945	6.39586e+07	2.2343e+07	3.21479e+07	6.41808e+07	5.13236e+07	3.35704e+08	6.23199e+07	6.60314e+07	5.80097e+07	4.46156e+07	2.51294e+07	0.539494	0.413276
883	1	PC(36:6)+H	(36:6)	(36:6)			778.538	C44 H77 O8 N1 P1	30.3969	3.39674e+06	1.03498e+06	5.75581e+06	9.31678e+06	87358.9	1.83693e+07	2.92818e+06	3.73401e+06	4.23934e+06	4.71607e+06	3.63291e+06	0.608536	0.413527
1269	0	PG(16:0_16:1)-H	(16:0_16:1)	(16:0)	(16:1)		719.487	C38 H72 O10 N0 P1	31.2039	1.21165e+06	241619	129726	631625	228754	1.94925e+06	767302	558933	3.18233e+06	1.50909e+06	263932	1.71604	0.413956
1684	0	TG(18:1_18:1_22:6)+NH4	(18:1_18:1_22:6)	(18:1)	(18:1)	(22:6)	948.801	C61 H106 O6 N1	47.0324	1.40204e+06	5.81533e+07	8.4622e+06	395132	663964	2.7312e+06	1.00603e+06	97485.5	23430	1.46076e+07	1.40011e+06	0.286342	0.41445
1585	0	TG(16:0_16:0_23:0)+NH4	(16:0_16:0_23:0)	(16:0)	(16:0)	(23:0)	922.88	C58 H116 O6 N1	50.7911	50432.9	96393.5	424261	620826	496747	2.01638e+06	402857	36998.8	306915	539160	454195	0.563598	0.414556
1648	0	TG(18:0_16:0_16:0)+NH4	(18:0_16:0_16:0)	(18:0)	(16:0)	(16:0)	852.801	C53 H106 O6 N1	49.0564	9.77049e+06	1.97392e+07	1.72593e+07	1.04013e+08	1.11353e+07	1.42075e+08	4.59398e+07	1.06219e+07	2.43944e+06	4.37645e+07	4.10512e+07	0.567713	0.415845
765	1	PC(30:1)+H	(16:1_14:0)	(16:1)	(14:0)		704.522	C38 H75 O8 N1 P1	30.2471	1.16073e+07	3.77466e+06	2.29751e+07	8.52477e+07	2.65201e+07	5.62215e+07	3.47248e+07	1.08137e+07	1.983e+08	7.42643e+07	1.69802e+07	1.94866	0.415953
107	0	Cer(d20:0_18:0)+H	(d20:0_18:0)	(d20:0)	(18:0)		596.598	C38 H78 O3 N1	39.9327	270720	298534	175231	276739	2.92491e+06	680097	1.8477e+07	253235	231398	376196	930580	5.25743	0.416126
700	0	PC(18:1_22:1)+HCOO	(18:1_22:1)	(18:1)	(22:1)		886.654	C49 H93 O10 N1 P1	38.9805	96891.2	31939.7	597881	223637	224618	3.62569e+06	245756	53282.1	121931	372652	650913	0.361084	0.416351
293	0	Hex1Cer(d18:1_18:0)+H	(d18:1_18:0)	(d18:1)	(18:0)		728.603	C42 H82 O8 N1	35.3743	1.55661e+06	859248	144829	2.64019e+06	759279	561614	1.33907e+06	1.03264e+06	922883	2.56986e+06	1.55863e+06	1.36584	0.416764
520	1	MePC(34:5e)+Na	(34:5e)	(34:5e)			774.541	C43 H78 O7 N1 P1 Na1	37.0605	2.83561e+07	9.40348e+06	2.74281e+07	2.91229e+07	1.7645e+07	4.2739e+07	1.29356e+07	3.31314e+07	1.76751e+07	1.58851e+07	2.43188e+07	0.806332	0.417221
442	1	LPC(20:4)+H	(20:4)	(20:4)			544.34	C28 H51 O7 N1 P1	10.8237	1.2142e+06	477309	9.59918e+06	9.95856e+06	2.67276e+06	4.09696e+06	1.20846e+06	1.32404e+07	1.02906e+07	6.71278e+06	3.67572e+06	1.50447	0.417496
884	0	PC(36:6e)+H	(36:6e)	(36:6e)			764.559	C44 H79 O7 N1 P1	36.2808	323793	1.28058e+06	2.85154e+06	4.932e+06	1.75704e+06	8.49749e+06	1.99404e+06	2.95943e+06	904709	1.63874e+06	3.22808e+06	0.655214	0.417601
341	0	Hex1Cer(t20:0_26:0)+H	(t20:0_26:0)	(t20:0)	(26:0)		886.771	C52 H104 O9 N1	42.9551	17059.1	31371	8623.47	40734.3	828324	26581.2	135886	8952.48	13430	10145.6	27432.2	0.246686	0.41762
234	0	DG(16:0_14:0)+NH4	(16:0_14:0)	(16:0)	(14:0)		558.509	C33 H68 O5 N1	37.0265	1.47749e+06	1.59656e+06	1.42363e+06	3.90363e+06	1.4546e+06	5.77503e+06	1.70228e+06	2.05855e+06	1.50643e+06	1.92709e+06	2.47954e+06	0.742672	0.417692
1627	0	TG(16:1_16:1_16:1)+Na	(16:1_16:1_16:1)	(16:1)	(16:1)	(16:1)	823.679	C51 H92 O6 Na1	45.7	494249	1.59292e+07	1.70847e+06	1.35299e+06	355171	1.59051e+06	2.33489e+06	258799	112505	557538	3.38557e+06	0.372326	0.417712
1608	0	TG(16:0_20:4_24:0)+NH4	(16:0_20:4_24:0)	(16:0)	(20:4)	(24:0)	984.895	C63 H118 O6 N1	50.4127	12410	0	148361	383782	691347	6.07127e+06	635630	17468.8	0	158886	917310	0.283989	0.417814
815	0	PC(34:1)+H	(16:0_18:1)	(16:0)	(18:1)		760.585	C42 H83 O8 N1 P1	35.9873	1.11216e+06	3.7775e+07	8.5216e+06	1.95133e+06	1.85775e+06	3.87061e+08	1.14697e+06	6.98102e+07	9.8414e+06	1.88197e+06	545375	0.227871	0.418558
622	0	PC(16:0_22:6)+HCOO	(16:0_22:6)	(16:0)	(22:6)		850.56	C47 H81 O10 N1 P1	32.8957	1.31932e+07	1.09865e+07	1.92748e+07	4.87379e+07	9.76947e+06	7.84251e+07	1.76757e+07	2.9627e+07	1.30413e+07	1.88738e+07	2.01578e+07	0.661082	0.418672
138	0	Cer(d43:0+O)+HCOO	(d20:0_23:0+O)	(d20:0)	(23:0+O)		726.662	C44 H88 O6 N1	42.9007	16506.5	0	0	30056	263928	39771	2.7673e+06	0	0	0	16035.3	9.53576	0.418916
100	0	Cer(d18:2_22:1)+H	(d18:2_22:1)	(d18:2)	(22:1)		618.582	C40 H76 O3 N1	39.9298	51614	40868.7	30759.2	47776.6	808781	131024	4.97111e+06	20930.4	29834.7	89795.9	225642	5.76579	0.419339
200	0	ChE(16:1)+NH4	(16:1)	(16:1)			640.603	C43 H78 O2 N1	48.1951	849699	0	453164	1.0612e+06	118478	5.09741e+06	926241	514021	982965	318544	68271.2	0.444864	0.419592
430	1	LPC(18:2)+H	(18:2)	(18:2)			520.34	C26 H51 O7 N1 P1	10.9534	1.9004e+06	1.30433e+06	1.3359e+07	1.38162e+07	4.31476e+06	3.8223e+06	2.47671e+06	1.43682e+07	7.5252e+06	1.37531e+07	7.5234e+06	1.42212	0.419714
235	0	DG(16:0_16:0)+NH4	(16:0_16:0)	(16:0)	(16:0)		586.541	C35 H72 O5 N1	38.9892	7.26595e+06	3.12557e+06	4.03136e+06	1.67208e+07	4.54391e+06	4.34919e+07	7.1646e+06	6.04389e+06	5.83432e+06	7.57116e+06	1.11418e+07	0.572206	0.420729
1320	1	PG(22:5_22:6)+NH4	(22:5_22:6)	(22:5)	(22:6)		886.559	C50 H81 O10 N1 P1	28.7365	54470.3	161844	370359	998403	181666	2.6198e+06	73703	443952	169808	681283	480819	0.505974	0.421139
1463	0	SM(d36:2)+H	(d36:2)	(d36:2)			729.591	C41 H82 O6 N2 P1	32.7674	5.31252e+07	3.52627e+07	7.23263e+06	1.79369e+07	3.9805e+06	4.92553e+07	3.07789e+07	2.46825e+07	1.23642e+07	1.28375e+07	1.82665e+07	0.711753	0.421385
444	1	LPC(20:4)+H	(20:4)	(20:4)			544.34	C28 H51 O7 N1 P1	14.7835	175694	172617	1.3629e+06	916189	302874	964714	365487	1.048e+06	1.33706e+06	975188	635283	1.34358	0.421955
1742	0	TG(64:7)+NH4	(64:7)	(64:7)			1034.91	C67 H120 O6 N1	50.0858	6996.35	11304.4	187652	1.11676e+06	390887	4.69227e+06	479335	29261.5	0.0873857	430823	1.0745e+06	0.377263	0.422447
1444	0	SM(d32:0)+H	(d32:0)	(d32:0)			677.559	C37 H78 O6 N2 P1	30.5718	2.30901e+06	3.51616e+06	1.81122e+06	1.23889e+06	2.88606e+06	8.17822e+06	4.38871e+06	1.02452e+06	960182	803106	3.97644e+06	0.671206	0.422648
1570	0	TG(16:0_12:0_18:2)+NH4	(16:0_12:0_18:2)	(16:0)	(12:0)	(18:2)	792.708	C49 H94 O6 N1	45.6359	2.81331e+06	1.26721e+08	1.39528e+07	1.02791e+07	3.24219e+06	1.4298e+07	1.43005e+07	3.12105e+06	1.75255e+06	4.04358e+06	3.13485e+07	0.382237	0.424057
1310	0	PG(20:2_22:6)-H	(20:2_22:6)	(20:2)	(22:6)		845.534	C48 H78 O10 N0 P1	30.741	13251	15881.9	29655.7	60029.2	0	653021	0	0	79687.9	48567.5	54032.2	0.283408	0.424218
996	1	PC(40:6)+H	(18:0_22:6)	(18:0)	(22:6)		834.601	C48 H85 O8 N1 P1	35.1283	1.4993e+08	1.08155e+08	1.81469e+08	2.92869e+08	9.37341e+07	1.42993e+09	1.90181e+08	2.75172e+08	7.28963e+07	1.46778e+08	2.60843e+08	0.503103	0.424432
488	1	MePC(30:1e)+NH4	(30:1e)	(30:1e)			721.585	C39 H82 O7 N2 P1	32.3883	404823	1.31064e+06	227399	280557	7.59414e+06	750545	390148	728439	0	43049.9	2.29927e+06	0.392983	0.424542
492	1	MePC(31:1)+Na	(31:1)	(31:1)			754.536	C40 H78 O8 N1 P1 Na1	30.8202	1.42469e+07	3.22479e+06	1.68578e+07	3.29246e+07	8.5772e+06	4.66302e+07	9.21453e+06	1.45842e+07	2.54274e+07	1.41766e+07	7.46421e+06	0.694426	0.42463
111	0	Cer(d20:0_24:0)+HCOO	(d20:0_24:0)	(d20:0)	(24:0)		724.682	C45 H90 O5 N1	44.3016	51326.8	66726.7	44212.9	157178	2.32899e+06	257399	1.6366e+07	33426.8	43498.3	0.165839	451093	6.97661	0.42474
623	0	PC(16:0_22:6)+Na	(16:0_22:6)	(16:0)	(22:6)		828.551	C46 H80 O8 N1 P1 Na1	32.8925	1.1887e+07	8.74101e+06	1.83611e+07	4.2809e+07	9.5838e+06	8.99789e+07	1.46486e+07	3.21348e+07	1.31977e+07	1.61239e+07	1.71145e+07	0.6168	0.424801
1105	0	PE(16:1e_18:2)-H	(16:1e_18:2)	(16:1e)	(18:2)		698.513	C39 H73 O7 N1 P1	35.2124	1.32035e+07	6.32356e+06	1.09071e+07	2.61744e+07	1.16711e+07	9.09819e+07	1.47306e+07	8.96816e+06	3.68258e+06	2.40226e+07	2.2479e+07	0.556691	0.425206
307	0	Hex1Cer(d18:1_26:0)+H	(d18:1_26:0)	(d18:1)	(26:0)		840.729	C50 H98 O8 N1	42.2979	103796	44244.7	200840	2.60597e+06	3.14967e+06	1.22472e+06	1.09069e+06	116763	43945.9	856969	1.38806e+06	0.572463	0.425403
195	0	Cer(t45:1+O)+HCOO	(t45:1+O)	(t45:1+O)			768.672	C46 H90 O7 N1	41.6684	1686.65	13739.1	26386.5	17160.3	1.63108e+06	20850.3	210374	28064.5	2277.88	0	8872.91	0.175057	0.425411
1312	1	PG(20:3_22:6)+NH4	(20:3_22:6)	(20:3)	(22:6)		862.559	C48 H81 O10 N1 P1	29.3522	54690.7	0	242157	230888	26813.9	2.55095e+06	14510.8	127660	289724	333891	37743.5	0.310493	0.426287
1025	0	PC(42:3)+H	(24:1_18:2)	(24:1)	(18:2)		868.679	C50 H95 O8 N1 P1	39.3406	1.08189e+06	486180	5.29688e+06	1.42675e+06	1.21059e+06	3.48619e+07	2.07653e+06	1.06305e+06	665078	3.44221e+06	5.54869e+06	0.346105	0.42629
425	1	LPC(18:1)+HCOO	(18:1)	(18:1)			566.346	C27 H53 O9 N1 P1	14.787	873398	983193	4.75704e+06	3.65451e+06	1.40336e+06	4.2183e+06	1.80215e+06	4.22271e+06	5.49595e+06	3.64282e+06	2.17881e+06	1.3097	0.426744
154	0	Cer(t17:0_22:0)+H	(t17:0_22:0)	(t17:0)	(22:0)		626.608	C39 H80 O4 N1	39.3008	0	0	0	0	1.12589e+06	128151	187878	19354.2	30426.9	0	0	0.227418	0.42698
114	0	Cer(d20:0_25:0)+H	(d20:0_25:0)	(d20:0)	(25:0)		694.707	C45 H92 O3 N1	44.899	17493.4	65919.6	33928.7	30406.9	645198	40496.6	4.81457e+06	31835.1	20474.3	0	63323.5	7.09855	0.427487
769	1	PC(31:0)+H	(15:0_16:0)	(15:0)	(16:0)		720.554	C39 H79 O8 N1 P1	33.5449	1.73784e+08	5.33836e+07	2.381e+08	5.23813e+08	2.35182e+08	5.37781e+08	1.13311e+08	2.88864e+08	3.68187e+08	1.55663e+08	1.52429e+08	0.734457	0.427586
696	0	PC(18:1_20:5)+K	(18:1_20:5)	(18:1)	(20:5)		844.525	C46 H80 O8 N1 P1 K1	32.1476	6.6188e+06	5.6492e+06	2.82519e+07	3.3278e+07	1.25087e+07	6.15203e+06	2.14701e+06	2.46161e+06	8.43323e+06	1.41307e+07	2.33357e+07	0.655535	0.427843
528	0	MePC(35:4)+Na	(35:4)	(35:4)			804.551	C44 H80 O8 N1 P1 Na1	30.4024	3.50724e+06	2.67089e+06	7.48613e+06	2.44104e+07	5.64044e+06	1.94418e+07	3.93752e+06	9.35062e+06	3.15316e+06	8.2791e+06	1.09305e+07	0.677379	0.428554
134	0	Cer(d42:0+O)+HCOO	(d18:0_24:0+O)	(d18:0)	(24:0+O)		712.646	C43 H86 O6 N1	42.4665	13403.7	10344.8	8584.26	109275	752635	375747	7.56404e+06	29491.9	6796.14	19686.6	70237.5	7.26643	0.429145
646	0	PC(16:1e_18:1)+HCOO	(16:1e_18:1)	(16:1e)	(18:1)		788.581	C43 H83 O9 N1 P1	36.0914	3.62306e+06	2.05274e+06	6.93563e+06	8.86045e+06	2.88036e+07	6.76787e+07	2.86728e+07	4.42249e+06	2.12766e+06	4.64954e+06	1.03754e+07	0.511193	0.42948
1057	1	PC(44:5)+H	(44:5)	(44:5)			892.679	C52 H95 O8 N1 P1	40.3637	9867.5	19797.5	226069	353412	1.6118e+06	2.04027e+06	549936	31748.1	36112.2	174826	1.04819e+06	0.518391	0.42991
641	0	PC(16:1e_16:0)+HCOO	(16:1e_16:0)	(16:1e)	(16:0)		762.565	C41 H81 O9 N1 P1	35.8085	9.39427e+06	2.05376e+06	1.32072e+07	2.20826e+07	7.73724e+06	4.93934e+07	1.23882e+07	1.28117e+07	1.03738e+07	6.09939e+06	1.4653e+07	0.650738	0.431449
1295	1	PG(18:1_18:2)-H	(18:1_18:2)	(18:1)	(18:2)		771.518	C42 H76 O10 N0 P1	32.2015	1.5452e+06	1.04663e+06	683555	800038	599093	2.85897e+06	1.34325e+06	988944	4.06862e+06	1.92e+06	825377	1.45689	0.432167
748	0	PC(22:0)+K	(10:0_12:0)	(10:0)	(12:0)		632.369	C30 H60 O8 N1 P1 K1	20.0965	2.22982e+06	2.02623e+06	1.88712e+06	2.15841e+06	1.96783e+06	1.67043e+06	2.05493e+06	2.13027e+06	2.30706e+06	1.79009e+06	2.15147e+06	1.04864	0.43271
647	0	PC(16:1e_18:2)+HCOO	(16:1e_18:2)	(16:1e)	(18:2)		786.565	C43 H81 O9 N1 P1	34.5714	2.2791e+06	1.74227e+06	5.13188e+06	7.24691e+06	9.98376e+06	3.24951e+07	1.37095e+07	3.0169e+06	374590	2.92827e+06	7.20591e+06	0.555074	0.432787
347	0	Hex1Cer(t42:0)+HCOO	(t42:0)	(t42:0)			874.699	C49 H96 O11 N1	41.195	246891	22693.6	16193.6	408579	5.42588e+06	2.43679e+06	2.57125e+06	55959.1	7093.27	11913.1	288052	0.411489	0.432822
35	0	Cer(d18:0_14:0)+H	(d18:0_14:0)	(d18:0)	(14:0)		512.504	C32 H66 O3 N1	33.5382	0	346750	0	0	301983	0	3.14526e+06	0	0	0	119208	6.03848	0.433058
1491	0	SM(d42:1)+H	(d42:1)	(d42:1)			815.7	C47 H96 O6 N2 P1	41.6243	2.29139e+06	801358	525572	1.27617e+06	163069	4.32268e+06	255125	5.91959e+06	1.62726e+06	4.09926e+06	1.02421e+06	1.65353	0.433644
1664	1	TG(18:0_18:1_20:3)+NH4	(18:0_18:1_20:3)	(18:0)	(18:1)	(20:3)	928.833	C59 H110 O6 N1	49.0308	1.94787e+06	66188.6	3.53879e+06	1.55712e+07	5.31732e+06	6.61799e+07	1.50487e+07	2.485e+06	158793	3.14597e+06	1.10685e+07	0.413385	0.434065
451	0	LPC(24:0)+H	(24:0)	(24:0)			608.465	C32 H67 O7 N1 P1	29.4785	481895	211609	447493	1.47051e+06	605949	3.16046e+06	532391	703183	330470	846775	931867	0.6293	0.434427
1081	0	PE(16:0_20:4)+Na	(16:0_20:4)	(16:0)	(20:4)		762.504	C41 H74 O8 N1 P1 Na1	33.863	1.05281e+07	2.41898e+06	9.68521e+06	2.04306e+07	5.25733e+06	3.73412e+07	4.493e+06	1.62134e+07	1.42116e+07	8.2382e+06	4.18227e+06	0.663147	0.434476
90	1	Cer(d18:1_26:0+O)+H	(d18:1_26:0+O)	(d18:1)	(26:0+O)		694.671	C44 H88 O4 N1	41.5765	4891.46	35816.8	13063.3	17667.6	1.10638e+07	625892	1.78117e+06	0	4332.96	0	188730	0.201434	0.435103
811	1	PC(33:3)+H	(33:3)	(33:3)			742.538	C41 H77 O8 N1 P1	35.302	161838	136863	800272	692231	865222	1.42483e+07	67947.1	1.2294e+06	340798	2.4718e+06	147391	0.302211	0.435473
692	0	PC(18:1_20:4)+HCOO	(18:1_20:4)	(18:1)	(20:4)		852.576	C47 H83 O10 N1 P1	33.5751	2.37445e+07	1.02746e+07	6.88662e+07	6.62341e+07	2.35645e+07	1.01511e+08	1.27117e+07	6.79934e+07	3.78806e+07	2.35656e+07	3.28729e+07	0.713911	0.436478
1419	0	PS(38:6)-H	(38:6)	(38:6)			806.498	C44 H73 O10 N1 P1	33.8566	3.60851e+06	843277	2.69326e+06	6.03735e+06	1.85273e+06	1.1358e+07	1.31314e+06	5.42121e+06	4.3695e+06	2.42427e+06	1.14752e+06	0.667249	0.436618
79	0	Cer(d18:1_24:1)+HCOO	(d18:1_24:1)	(d18:1)	(24:1)		692.62	C43 H82 O5 N1	40.9669	1.82925e+07	2.2263e+07	1.50375e+07	1.86029e+07	1.38271e+07	4.696e+07	3.19897e+07	1.25386e+07	1.68338e+07	8.94315e+06	1.61932e+07	0.768972	0.43767
705	0	PC(18:1_24:1)+HCOO	(18:1_24:1)	(18:1)	(24:1)		914.686	C51 H97 O10 N1 P1	40.5596	12625.5	0	113106	120309	88114.9	842726	38619	19415	30294.2	175908	152583	0.425007	0.437891
77	1	Cer(d18:1_24:1)+H	(d18:1_24:1)	(d18:1)	(24:1)		648.629	C42 H82 O3 N1	40.9656	2.24424e+07	3.96471e+07	2.38916e+07	2.86176e+07	2.03022e+07	1.13125e+08	4.96766e+07	2.38897e+07	2.84137e+07	1.23229e+07	2.70817e+07	0.684048	0.438183
921	1	PC(38:3e)+H	(38:3e)	(38:3e)			798.637	C46 H89 O7 N1 P1	38.3371	80731.1	47485.8	5.39874e+06	1.93608e+06	1.05821e+06	582514	1.43833e+06	1.31084e+06	988273	1.19807e+06	1.38549e+07	2.47684	0.438624
209	0	ChE(22:2)+NH4	(22:2)	(22:2)			722.681	C49 H88 O2 N1	50.1907	220557	64616.1	670766	736411	276569	2.84864e+06	272813	423535	166983	439565	883808	0.544684	0.439145
538	1	MePC(36:7e)+Na	(36:7e)	(36:7e)			798.541	C45 H78 O7 N1 P1 Na1	37.8155	211479	77334.3	482593	471313	425564	1.30037e+07	359189	1.76491e+06	184666	443828	546410	0.26982	0.439149
180	0	Cer(t18:0_26:1)+HCOO	(t18:0_26:1)	(t18:0)	(26:1)		738.662	C45 H88 O6 N1	41.6407	36285.2	63309.6	62762.5	79842.8	8.67274e+06	620868	1.41219e+06	132863	94112	57723.4	226820	0.242082	0.43965
796	1	PC(33:0)+H	(33:0)	(33:0)			748.585	C41 H83 O8 N1 P1	33.437	116923	1.46715e+06	481397	357786	5.72565e+06	6.61846e+06	2.22951e+06	629968	430320	407088	3.19958e+06	0.560409	0.439863
1673	0	TG(18:0_20:4_22:2)+NH4	(18:0_20:4_22:2)	(18:0)	(20:4)	(22:2)	980.864	C63 H114 O6 N1	49.0107	638973	110665	1.55077e+06	7.57372e+06	2.08836e+06	2.11324e+07	709867	637101	38576.8	185422	1.03187e+07	0.431113	0.440036
1360	0	PI(18:0_20:4)+NH4	(18:0_20:4)	(18:0)	(20:4)		904.591	C47 H87 O13 N1 P1	33.4122	5.01874e+07	1.72603e+07	6.46357e+07	8.64899e+07	2.52499e+07	2.79709e+08	1.18754e+07	9.76826e+07	4.03263e+07	3.54677e+07	7.54357e+07	0.597757	0.440451
479	0	LPS(18:0)-H	(18:0)	(18:0)			524.299	C24 H47 O9 N1 P1	16.6144	162022	0	230899	376845	49522.4	1.50653e+06	112770	84188.3	281104	112355	364431	0.492652	0.440694
1139	0	PE(18:0_22:6)+Na	(18:0_22:6)	(18:0)	(22:6)		814.536	C45 H78 O8 N1 P1 Na1	35.6796	2.50816e+06	5.02589e+06	6.0139e+06	1.03439e+07	1.86279e+06	2.96569e+07	1.86768e+06	8.27079e+06	2.40385e+06	7.71567e+06	7.4236e+06	0.599476	0.441249
1030	1	PC(42:4e)+H	(42:4e)	(42:4e)			852.684	C50 H95 O7 N1 P1	40.3096	2.22285e+06	773508	5.4792e+06	5.83002e+06	1.06361e+07	1.42815e+07	5.73583e+06	3.27769e+06	1.72898e+07	2.97028e+06	2.12592e+07	1.54601	0.4425
308	0	Hex1Cer(d18:1_26:0+O)+H	(d18:1_26:0+O)	(d18:1)	(26:0+O)		856.724	C50 H98 O9 N1	41.8924	8811.6	42400	1.41707e+06	1.53593e+06	4.06201e+06	3.70477e+06	2.07699e+06	39057.9	856869	1.14133e+06	2.77176e+07	3.54639	0.443014
1605	0	TG(16:0_20:3_20:3)+NH4	(16:0_20:3_20:3)	(16:0)	(20:3)	(20:3)	924.801	C59 H106 O6 N1	47.1373	3.93281e+06	3.06033e+07	1.4154e+07	2.19059e+07	8.8768e+06	4.23543e+07	2.54568e+07	6.20812e+06	1.23147e+06	8.73586e+06	2.79955e+07	0.685834	0.443366
286	0	Hex1Cer(d18:0_24:0)+H	(d18:0_24:0)	(d18:0)	(24:0)		814.713	C48 H96 O8 N1	41.3902	21900.4	99392.2	71945.8	771746	2.22581e+06	524721	2.81272e+06	100560	292282	224988	2.49234e+06	1.91292	0.443774
593	0	PC(14:1e_22:5)+H	(14:1e_22:5)	(14:1e)	(22:5)		764.559	C44 H79 O7 N1 P1	35.8949	969198	235905	1.38082e+06	2.13658e+06	394405	5.46106e+06	365364	869222	547415	584290	2.78499e+06	0.584378	0.444139
1446	0	SM(d32:1)+H	(d32:1)	(d32:1)			675.544	C37 H76 O6 N2 P1	29.4809	5.2881e+07	5.26578e+07	4.52164e+07	4.65204e+07	2.64361e+07	1.75261e+08	4.46383e+07	4.80611e+07	3.13126e+07	2.92635e+07	8.16966e+07	0.706731	0.444888
1222	0	PE(34:1e)+Na	(18:1e_16:0)	(18:1e)	(16:0)		726.541	C39 H78 O7 N1 P1 Na1	38.3964	345675	139763	72031.3	117192	896169	1.72794e+06	375936	439360	208605	124844	471728	0.589482	0.445212
215	0	ChE(24:2)+NH4	(24:2)	(24:2)			750.712	C51 H92 O2 N1	50.9565	126674	8782.72	662950	564926	186619	1.72933e+06	108914	244078	166398	274678	784574	0.577678	0.445431
1541	1	SM(t42:1)+H	(t42:1)	(t42:1)			831.695	C47 H96 O7 N2 P1	39.7565	1.03509e+06	69404.3	600346	1.19031e+06	846073	1.02253e+07	3.1052e+06	746913	403553	304888	240014	0.412464	0.445534
132	0	Cer(d41:0+O)+HCOO	(d18:0_23:0+O)	(d18:0)	(23:0+O)		698.63	C42 H84 O6 N1	41.5397	11204.3	0	0	13706.8	228332	41815.8	1.62154e+06	0	0	0.117656	0	6.59478	0.445555
552	0	MePC(39:0)+Na	(39:0)	(39:0)			868.677	C48 H96 O8 N1 P1 Na1	39.3399	1.07162e+06	471098	5.16828e+06	1.41449e+06	172958	3.20758e+07	1.87414e+06	1.02508e+06	626974	3.32971e+06	5.41124e+06	0.364603	0.446135
1620	0	TG(16:1_12:0_14:0)+NH4	(16:1_12:0_14:0)	(16:1)	(12:0)	(14:0)	738.661	C45 H88 O6 N1	44.3167	661147	2.30613e+07	2.80461e+06	1.07387e+06	586296	2.55946e+06	2.17887e+06	1.24035e+06	613374	972558	5.45817e+06	0.408368	0.447739
772	1	PC(31:1)+H	(15:0_16:1)	(15:0)	(16:1)		718.538	C39 H77 O8 N1 P1	31.6552	1.07937e+07	2.51391e+06	2.48462e+07	4.71483e+07	3.14313e+07	2.29318e+07	186725	1.77733e+06	4.67022e+07	1.61258e+07	9.21724e+06	0.635886	0.44791
267	0	dMePE(16:0_14:0)-H	(16:0_14:0)	(16:0)	(14:0)		690.508	C37 H73 O8 N1 P1	32.3765	765130	54735.7	351046	1.2686e+06	296994	1.83689e+06	590158	349267	1.04562e+06	318719	256569	0.671797	0.448091
1249	0	PE(38:5e)+Na	(18:1e_20:4)	(18:1e)	(20:4)		774.541	C43 H78 O7 N1 P1 Na1	37.059	2.7075e+07	9.93121e+06	2.84462e+07	2.84054e+07	1.78046e+07	4.39141e+07	1.29567e+07	3.24424e+07	1.76737e+07	1.64485e+07	2.66685e+07	0.819068	0.448203
1374	0	PI(18:1_22:6)-H	(18:1_22:6)	(18:1)	(22:6)		907.534	C49 H80 O13 N0 P1	31.0881	146352	122657	332420	221843	110307	2.1071e+06	18676.3	203634	451811	367795	148648	0.469855	0.450258
1566	0	TG(16:0_10:0_18:1)+NH4	(16:0_10:0_18:1)	(16:0)	(10:0)	(18:1)	766.692	C47 H92 O6 N1	45.4141	1.51656e+06	5.20739e+07	9.36481e+06	6.58931e+06	1.81667e+06	1.0149e+07	7.46638e+06	1.92407e+06	1.49414e+06	3.13774e+06	1.97469e+07	0.497154	0.451519
432	1	LPC(18:2)+HCOO	(18:2)	(18:2)			564.331	C27 H51 O9 N1 P1	10.9495	91828.1	120762	1.82e+06	1.96042e+06	558515	425733	322808	1.90964e+06	957681	1.8253e+06	926614	1.4326	0.451537
31	0	Cer(d17:1_22:0)+H	(d17:1_22:0)	(d17:1)	(22:0)		608.598	C39 H78 O3 N1	40.2039	755473	1.41799e+06	300260	894894	947628	2.32702e+06	2.00429e+06	635823	328844	303755	590635	0.697853	0.451903
283	0	dMePE(50:2)-H	(50:2)	(50:2)			966.79	C57 H109 O8 N1 P1	43.6398	0.165199	0	0	0	377500	0	1.75868e+06	0	0	0	26957.9	5.67621	0.452389
926	1	PC(38:4e)+H	(16:0e_22:4)	(16:0e)	(22:4)		796.621	C46 H87 O7 N1 P1	35.7518	1.12306e+07	2.5463e+06	1.87241e+07	1.40117e+07	1.57733e+07	8.04818e+07	1.47351e+07	9.90304e+06	8.79547e+06	6.32536e+06	2.99862e+07	0.586226	0.452993
131	0	Cer(d40:0+O)+HCOO	(d40:0+O)	(d40:0+O)			684.615	C41 H82 O6 N1	40.9156	2280.63	9876.39	4218.09	63613.3	161607	214960	2.00387e+06	5257.65	0	11669.8	15073	5.35104	0.454576
686	0	PC(18:0e_22:6)+HCOO	(18:0e_22:6)	(18:0e)	(22:6)		864.612	C49 H87 O9 N1 P1	36.5111	175086	52868	758560	1.07972e+06	46036.2	107401	429531	29125.3	116721	425591	57278.1	0.57211	0.454984
1730	0	TG(26:1_18:1_18:2)+NH4	(26:1_18:1_18:2)	(26:1)	(18:1)	(18:2)	1012.93	C65 H122 O6 N1	50.4866	75793.9	274427	1.24007e+06	4.02572e+06	1.13001e+06	2.50918e+06	1.35494e+06	277316	0	896732	2.30907e+06	0.627289	0.455106
1726	0	TG(26:1_16:0_18:0)+NH4	(26:1_16:0_18:0)	(26:1)	(16:0)	(18:0)	990.942	C63 H124 O6 N1	51.6491	37049	124136	337362	5.97204e+06	1.20139e+06	6.89071e+06	1.54278e+06	170737	0	3.60105e+06	1.15755e+06	0.533318	0.455261
980	1	PC(40:3e)+H	(40:3e)	(40:3e)			826.668	C48 H93 O7 N1 P1	39.7686	156361	78443.8	1.86759e+06	365202	1.9721e+06	2.8481e+06	2.06867e+06	446265	1.0975e+06	365468	8.96904e+06	2.13183	0.455795
680	0	PC(18:0_22:6)+HCOO	(18:0_22:6)	(18:0)	(22:6)		878.592	C49 H85 O10 N1 P1	35.1401	5.55253e+06	5.18146e+06	7.30805e+06	1.04525e+07	4.05655e+06	3.42762e+07	7.58506e+06	1.1092e+07	2.58334e+06	4.63933e+06	9.99067e+06	0.644474	0.456226
1281	0	PG(16:1_18:1)+NH4	(16:1_18:1)	(16:1)	(18:1)		764.544	C40 H79 O10 N1 P1	31.5567	708277	416999	197361	285475	137578	1.21956e+06	238517	330308	4.05788e+06	820467	137046	2.25986	0.456368
46	0	Cer(d18:0_23:0+O)+H	(d18:0_23:0+O)	(d18:0)	(23:0+O)		654.639	C41 H84 O4 N1	41.4824	0	0	0	14704.5	413383	66567.3	2.35874e+06	1.81138	4783.89	0	0	5.73375	0.456865
793	1	PC(32:3)+H	(32:3)	(32:3)			728.522	C40 H75 O8 N1 P1	29.7765	615027	44196.9	1.53633e+06	125802	925050	127993	2.44602e+06	546733	1.18119e+06	45116.6	488643	1.67415	0.458828
52	0	Cer(d18:0_25:0)+H	(d18:0_25:0)	(d18:0)	(25:0)		666.676	C43 H88 O3 N1	43.6659	75676.4	29459	129489	150823	2.17717e+06	487982	1.08081e+07	74483.1	98832.1	138303	225094	4.46267	0.459067
163	0	Cer(t18:0_22:0)+HCOO	(t18:0_22:0)	(t18:0)	(22:0)		684.615	C41 H82 O6 N1	40.0927	175328	142841	140592	162171	9.12022e+06	2.57879e+06	2.87138e+06	356150	135933	345130	425738	0.402696	0.459431
192	0	Cer(t43:1+O)+HCOO	(t43:1+O)	(t43:1+O)			740.641	C44 H86 O7 N1	40.1222	11763.5	21763.2	59993	15286.2	4.77716e+06	54868.3	657168	62503.2	72285.2	37920.5	98995.1	0.225599	0.459842
609	0	PC(16:0_17:0)+HCOO	(16:0_17:0)	(16:0)	(17:0)		792.576	C42 H83 O10 N1 P1	35.3513	3.07623e+06	705401	2.03544e+06	6.11268e+06	8.55158e+06	1.62643e+07	2.94397e+06	4.9161e+06	6.06785e+06	4.06035e+06	3.07747e+06	0.687944	0.4601
919	1	PC(38:3e)+H	(38:3e)	(38:3e)			798.637	C46 H89 O7 N1 P1	37.0085	414312	276800	2.27378e+07	357609	140962	6.39198e+06	6.83698e+06	1.56397e+06	8.11845e+06	4.80278e+06	2.54552e+07	1.85138	0.460103
387	0	Hex2Cer(d44:2)+HCOO	(d18:1_26:1)	(d18:1)	(26:1)		1044.76	C57 H106 O15 N1	40.0107	0	543915	249550	72658.7	59523.5	134834	506632	18054.2	87945.9	17628.7	1.26788e+06	2.14786	0.460191
1617	0	TG(16:0e_16:0_18:1)+NH4	(16:0e_16:0_18:1)	(16:0e)	(16:0)	(18:1)	836.807	C53 H106 O5 N1	49.4639	842651	341084	1.47513e+06	8.27249e+06	1.39524e+06	9.70069e+06	3.31202e+06	1.15826e+06	1.14889e+06	1.78902e+06	3.89238e+06	0.615631	0.46047
501	0	MePC(32:5)+Na	(32:5)	(32:5)			760.489	C41 H72 O8 N1 P1 Na1	31.7725	21322.4	0	113130	171181	136009	1.62627e+06	9523.74	54627.5	390837	208346	2244.07	0.386231	0.461308
287	0	Hex1Cer(d18:0_24:0+O)+H	(d18:0_24:0+O)	(d18:0)	(24:0+O)		830.708	C48 H96 O9 N1	41.2315	2.17278e+06	740542	2.37905e+06	2.92898e+06	7.87513e+06	1.34685e+07	4.49898e+06	1.99733e+06	8.66744e+06	1.00391e+06	3.50767e+07	2.07993	0.461328
1123	0	PE(18:0_18:0)+H	(18:0_18:0)	(18:0)	(18:0)		748.585	C41 H83 O8 N1 P1	39.1299	268211	22528.1	288182	154519	131415	3.45493e+06	147285	148752	100512	472374	526176	0.387547	0.46183
914	1	PC(38:3)+H	(18:0_20:3)	(18:0)	(20:3)		812.616	C46 H87 O8 N1 P1	35.7523	1.95323e+07	3.32276e+07	2.90559e+08	1.19339e+07	1.90636e+08	7.50094e+08	4.87856e+07	1.13925e+08	1.64239e+06	9.49985e+07	3.20975e+08	0.537347	0.462025
157	0	Cer(t18:0_16:0)+HCOO	(t18:0_16:0)	(t18:0)	(16:0)		600.521	C35 H70 O6 N1	33.9001	10549.2	231430	12987.3	0	2.73361e+06	758122	792433	295321	89918.8	15393.5	122811	0.421451	0.462198
1597	0	TG(16:0_18:1_21:0)+NH4	(16:0_18:1_21:0)	(16:0)	(18:1)	(21:0)	920.864	C58 H114 O6 N1	50.1423	68197.7	283038	361953	1.35299e+06	1.40503e+06	5.63095e+06	1.79407e+06	229840	119525	1.23545e+06	642865	0.530215	0.462452
797	1	PC(33:0)+H	(16:0_17:0)	(16:0)	(17:0)		748.585	C41 H83 O8 N1 P1	35.3444	5.86697e+07	1.38802e+07	6.28964e+07	1.29503e+08	6.16518e+07	5.79587e+08	5.47353e+07	9.93012e+07	1.08572e+08	7.99204e+07	6.5448e+07	0.540255	0.463069
126	0	Cer(d21:1_23:0+O)+H	(d21:1_23:0+O)	(d21:1)	(23:0+O)		694.671	C44 H88 O4 N1	42.3551	31673.9	5238.25	7407.31	5806.81	668342	144724	3.60088e+06	7216.64	6747.93	11299.4	20348.3	5.06932	0.463335
1623	0	TG(16:1_13:0_18:1)+NH4	(16:1_13:0_18:1)	(16:1)	(13:0)	(18:1)	806.723	C50 H96 O6 N1	46.1502	717541	1.17616e+07	2.29799e+06	1.76222e+06	1.30198e+06	2.03875e+06	3.03144e+06	1.45096e+06	814806	1.30485e+06	3.02561e+06	0.581143	0.463395
105	0	Cer(d19:0_18:0)+H	(d19:0_18:0)	(d19:0)	(18:0)		582.582	C37 H76 O3 N1	39.0415	0	32923.8	0	0	479275	0	1.76202e+06	26315.9	0	15602.2	52907.8	4.35029	0.463533
191	0	Cer(t42:1+O)+HCOO	(t42:1+O)	(t42:1+O)			726.625	C43 H84 O7 N1	39.3615	39521.8	76141.1	46475	25315	1.16298e+07	634829	2.07803e+06	109399	87559.5	218147	192194	0.258783	0.463786
137	0	Cer(d43:0)+HCOO	(d18:0_25:0)	(d18:0)	(25:0)		710.667	C44 H88 O5 N1	43.6439	26903.6	24806.8	36448.2	62659.9	1.46294e+06	212440	6.98369e+06	0	0	62965.3	134426	4.71871	0.463839
1243	0	PE(38:3e)+Na	(20:2e_18:1)	(20:2e)	(18:1)		778.572	C43 H82 O7 N1 P1 Na1	38.7555	304944	183856	42807.1	456400	156559	625542	215735	394814	216749	186671	69762.2	0.734688	0.464941
823	0	PC(34:2e)+Na	(16:1e_18:1)	(16:1e)	(18:1)		766.572	C42 H82 O7 N1 P1 Na1	36.0861	2.08713e+06	1.11964e+06	7.29999e+06	1.87137e+07	2.96938e+07	7.60773e+07	3.84903e+07	3.71272e+06	814081	5.84828e+06	1.21156e+07	0.542087	0.46657
697	0	PC(18:1_20:5)+Na	(18:1_20:5)	(18:1)	(20:5)		828.551	C46 H80 O8 N1 P1 Na1	32.118	1.51804e+06	436622	8.15722e+06	1.07935e+06	198645	1.21103e+07	1.44583e+06	1.70492e+06	168309	6.55316e+06	763745	0.543109	0.466616
174	0	Cer(t18:0_25:0)+HCOO	(t18:0_25:0)	(t18:0)	(25:0)		726.662	C44 H88 O6 N1	42.3642	18142.9	0	0	0	6.85909e+06	1.00134e+06	1.82432e+06	24994.7	40715	54841.8	60617.6	0.305461	0.467653
435	0	LPC(20:0)+H	(20:0)	(20:0)			552.402	C28 H59 O7 N1 P1	22.4933	712953	97192.6	436256	663765	390947	1.17924e+06	517076	968816	681150	954549	472527	1.23923	0.468656
813	1	PC(34:0e)+H	(18:0e_16:0)	(18:0e)	(16:0)		748.621	C42 H87 O7 N1 P1	38.0819	2.4782e+07	3.68746e+06	3.10838e+07	2.12635e+07	2.28581e+07	4.09258e+07	2.63898e+07	2.96762e+07	2.29776e+07	9.05701e+06	9.3053e+07	1.50334	0.46892
282	0	dMePE(48:2)-H	(48:2)	(48:2)			938.758	C55 H105 O8 N1 P1	42.5707	0	0	0	0	423098	0	1.54947e+06	0	0	0	51083.9	4.53953	0.469137
310	0	Hex1Cer(d20:0_24:0+O)+H	(d20:0_24:0+O)	(d20:0)	(24:0+O)		858.739	C50 H100 O9 N1	42.4008	11208.8	18848.6	20567.1	0	372228	39196	1.6205e+06	0	10690.3	17022.3	31730.5	4.36304	0.469503
837	0	PC(35:1e)+H	(35:1e)	(35:1e)			760.621	C43 H87 O7 N1 P1	37.3724	124417	22449.2	2.15733e+06	796208	4.2023e+06	1.60259e+06	3.19238e+06	510594	573793	521710	1.08273e+07	2.1056	0.469841
374	0	Hex2Cer(d18:1_26:1)+H	(d18:1_26:1)	(d18:1)	(26:1)		1000.77	C56 H106 O13 N1	39.9899	23406.4	1.31622e+06	742692	132791	164623	556252	1.36363e+06	38574.4	238207	54964.8	3.36547e+06	2.06848	0.470742
21	0	BisMePA(18:1_18:1)+NH4	(18:1_18:1)	(18:1)	(18:1)		746.569	C41 H81 O8 N1 P1	43.6427	106322	97810	26381.3	4510.86	369133	58349.8	1.55955e+06	61001.6	40657.9	32010.8	70977.6	3.19549	0.470822
1571	0	TG(16:0_12:0_20:5)+H	(16:0_12:0_20:5)	(16:0)	(12:0)	(20:5)	797.665	C51 H89 O6	45.6084	408150	1.4409e+07	927317	1.18754e+06	321986	1.71495e+06	1.87985e+06	448944	102156	499160	3.79927e+06	0.42571	0.471502
964	0	PC(40:0e)+H	(40:0e)	(40:0e)			832.715	C48 H99 O7 N1 P1	42.9085	159769	15819.9	738047	794389	1.05772e+06	1.89052e+06	1.17187e+06	365030	569714	251240	5.78833e+06	2.09941	0.471506
1160	0	PE(18:1_20:4)+Na	(18:1_20:4)	(18:1)	(20:4)		788.52	C43 H76 O8 N1 P1 Na1	34.1663	6.31503e+06	2.38154e+06	1.27513e+07	1.65409e+07	7.73672e+06	2.53375e+07	2.76063e+06	1.66148e+07	1.23186e+07	6.93386e+06	4.66851e+06	0.731123	0.471556
155	0	Cer(t17:0_23:0+O)+HCOO	(t17:0_23:0+O)	(t17:0)	(23:0+O)		700.61	C41 H82 O7 N1	39.4086	86206.2	16236.8	87786.4	60970	1.74713e+06	507571	572969	102734	90563.8	112515	93434.7	0.465565	0.472449
1452	0	SM(d34:0)+H	(d34:0)	(d34:0)			705.591	C39 H82 O6 N2 P1	33.1578	1.42956e+08	8.64183e+07	1.22674e+08	1.35303e+08	2.24213e+08	5.68532e+08	2.31098e+08	1.28766e+08	1.33126e+08	7.66986e+07	1.98248e+08	0.719886	0.472964
1055	1	PC(44:4e)+H	(44:4e)	(44:4e)			880.715	C52 H99 O7 N1 P1	41.5624	45319.1	7362.26	110794	102915	2.22177e+06	118921	109452	100797	254994	19840.4	291250	0.357334	0.47345
651	0	PC(16:1e_22:6)+HCOO	(16:1e_22:6)	(16:1e)	(22:6)		834.565	C47 H81 O9 N1 P1	33.9366	881843	782681	3.28664e+06	3.55881e+06	1.05307e+06	1.9055e+07	2.46884e+06	4.584e+06	555509	1.25854e+06	3.49523e+06	0.518363	0.473578
745	0	PC(20:5_18:2)+HCOO	(20:5_18:2)	(20:5)	(18:2)		848.545	C47 H79 O10 N1 P1	30.4157	183547	118816	522721	1.16382e+06	410344	1.44442e+06	243883	642857	17998.5	679708	648530	0.697139	0.474538
741	0	PC(20:3_20:4)+HCOO	(20:3_20:4)	(20:3)	(20:4)		876.576	C49 H83 O10 N1 P1	32.173	0	0	922816	969292	106294	635743	59033.7	240673	66923.7	281700	717222	0.622085	0.47594
298	0	Hex1Cer(d18:1_23:0)+HCOO	(d18:1_23:0)	(d18:1)	(23:0)		842.673	C48 H92 O10 N1	40.0789	1.38715e+06	388017	1.04708e+06	3.1918e+06	1.83414e+06	6.49676e+06	1.25075e+06	1.14549e+06	2.85525e+06	1.99339e+06	1.04584e+06	0.693545	0.476522
570	1	MePC(40:7e)+Na	(40:7e)	(40:7e)			854.603	C49 H86 O7 N1 P1 Na1	38.7576	1.20646e+06	530736	3.69412e+06	2.29501e+06	1.87716e+06	3.20229e+07	3.37966e+06	1.54276e+06	1.29338e+06	2.97466e+06	5.96221e+06	0.436819	0.476877
1001	0	PC(40:7)+K	(18:1_22:6)	(18:1)	(22:6)		870.541	C48 H82 O8 N1 P1 K1	33.1942	6.27047e+06	5.33836e+06	3.39489e+07	3.10552e+07	8.13574e+06	6.60012e+07	8.2978e+06	2.04438e+07	1.2039e+07	1.75676e+07	2.83266e+07	0.68995	0.476882
556	1	MePC(39:1e)+Na	(39:1e)	(39:1e)			852.682	C48 H96 O7 N1 P1 Na1	40.309	1.82078e+06	757296	5.35874e+06	4.9669e+06	9.91342e+06	1.44485e+07	5.87106e+06	3.11753e+06	1.59971e+07	2.93218e+06	1.73545e+07	1.45782	0.47781
251	0	DG(18:0_18:2)+NH4	(18:0_18:2)	(18:0)	(18:2)		638.572	C39 H76 O5 N1	39.4077	7.92359e+06	1.53931e+07	5.87077e+06	1.58166e+07	1.01646e+07	6.62053e+07	2.24821e+07	4.99014e+06	1.32202e+07	5.94686e+06	1.70963e+07	0.63014	0.477851
1692	0	TG(18:1_18:2_20:5)+NH4	(18:1_18:2_20:5)	(18:1)	(18:2)	(20:5)	920.77	C59 H102 O6 N1	46.0455	233865	6.99063e+06	7.94945e+06	1.58063e+06	146439	7.02746e+06	1.52587e+07	163264	376105	84860.5	2.39811e+07	1.99916	0.47799
1299	1	PG(18:1_20:4)-H	(18:1_20:4)	(18:1)	(20:4)		795.518	C44 H76 O10 N0 P1	32.0173	651200	216303	238100	195342	78987.4	1.10392e+06	278523	311483	2.78369e+06	576237	127301	1.96979	0.477994
34	0	Cer(d17:1_24:2)+H	(d17:1_24:2)	(d17:1)	(24:2)		632.598	C41 H78 O3 N1	38.686	0	1.04782e+06	132598	139015	47610.2	203336	266755	225491	0	0	177219	0.511569	0.47866
612	1	PC(16:0_18:1)+HCOO	(16:0_18:1)	(16:0)	(18:1)		804.576	C43 H83 O10 N1 P1	36.0932	176852	21363.6	215692	938887	133006	1.70852e+06	447463	499458	223301	266958	170239	0.603854	0.479145
297	0	Hex1Cer(d18:1_23:0)+H	(d18:1_23:0)	(d18:1)	(23:0)		798.682	C47 H92 O8 N1	40.0806	1.80608e+06	626753	1.45702e+06	4.25533e+06	2.95761e+06	1.10474e+07	2.0575e+06	1.80236e+06	4.12014e+06	2.54222e+06	1.83255e+06	0.669327	0.480251
168	0	Cer(t18:0_24:0)+H	(t18:0_24:0)	(t18:0)	(24:0)		668.655	C42 H86 O4 N1	41.7013	449571	364887	379518	702949	2.7348e+07	7.81939e+06	1.00821e+07	753970	151938	691115	1.33154e+06	0.421234	0.48035
173	0	Cer(t18:0_25:0)+H	(t18:0_25:0)	(t18:0)	(25:0)		682.671	C43 H88 O4 N1	42.4197	0	48999.4	38679	79133	8.93577e+06	1.05736e+06	2.4352e+06	99211.2	37932.3	63549.3	76923.4	0.320413	0.4811
1285	0	PG(18:0_20:4)-H	(18:0_20:4)	(18:0)	(20:4)		797.534	C44 H78 O10 N0 P1	33.9267	761910	143000	219003	155128	86619.6	804758	182913	294205	1.45193e+06	511981	359533	1.5484	0.481166
1445	0	SM(d32:0)+HCOO	(d32:0)	(d32:0)			721.55	C38 H78 O8 N2 P1	30.5671	213338	512890	328617	204062	702964	1.83749e+06	1.03136e+06	95917.8	92276.8	124876	656382	0.631942	0.481357
892	1	PC(37:3)+H	(17:0_20:3)	(17:0)	(20:3)		798.601	C45 H85 O8 N1 P1	35.6695	744435	257140	1.46821e+06	1.06588e+06	1.49487e+06	3.48583e+07	1.66496e+06	6.43354e+06	251781	201501	2.92177e+06	0.345166	0.481444
721	0	PC(18:3e_18:0)+HCOO	(18:3e_18:0)	(18:3e)	(18:0)		814.597	C45 H85 O9 N1 P1	35.1165	166961	465141	2.65163e+06	1.5281e+06	1.25109e+06	3.28983e+06	1.9698e+06	1.3645e+06	1.79058e+06	975055	4.79574e+06	1.39796	0.481967
784	1	PC(32:1e)+H	(32:1e)	(32:1e)			718.575	C40 H81 O7 N1 P1	34.9364	3.98671e+06	2.69744e+06	1.03298e+07	3.92852e+06	7.99432e+06	5.14668e+06	3.50821e+06	3.54469e+06	2.91872e+06	1.57541e+07	1.44902e+07	1.41591	0.482588
11	0	AcCa(22:5)+H	(22:5)	(22:5)			474.358	C29 H48 O4 N1	10.933	194943	46021	65131.2	715400	174889	717271	142568	147726	122456	325900	346935	0.68074	0.48364
994	0	PC(40:5e)+Na	(20:1e_20:4)	(20:1e)	(20:4)		844.619	C48 H88 O7 N1 P1 Na1	36.4673	117894	27373.6	330926	95023.6	347836	554963	254166	240196	181489	47943.3	173469	0.730464	0.483647
1654	0	TG(18:0_16:0_20:4)+NH4	(18:0_16:0_20:4)	(18:0)	(16:0)	(20:4)	900.801	C57 H106 O6 N1	48.242	9.31848e+06	1.9374e+06	1.88023e+07	5.04699e+07	1.66735e+07	1.55822e+08	4.79763e+07	1.19583e+07	1.51829e+06	1.24426e+07	4.24317e+07	0.551697	0.483715
314	0	Hex1Cer(d36:1)+HCOO	(d18:1_18:0)	(d18:1)	(18:0)		772.594	C43 H82 O10 N1	35.3766	866372	587150	194578	995064	709873	517441	507298	763540	495093	1.03905e+06	1.02169e+06	1.18642	0.485489
704	0	PC(18:1_24:0)+HCOO	(18:1_24:0)	(18:1)	(24:0)		916.701	C51 H99 O10 N1 P1	41.9302	22131	46882.1	101011	92183.5	118696	412195	30357.7	58897.3	33955.2	59581.1	227631	0.620992	0.485855
1073	0	PE(16:0_16:0)+H	(16:0_16:0)	(16:0)	(16:0)		692.522	C37 H75 O8 N1 P1	35.2474	5.16776e+06	1.40907e+06	4.2363e+06	6.69648e+06	4.17211e+06	1.84945e+07	2.78229e+06	4.02875e+06	8.85151e+06	4.69917e+06	3.21022e+06	0.704057	0.486108
124	0	Cer(d20:1_26:0+O)+H	(d20:1_26:0+O)	(d20:1)	(26:0+O)		722.702	C46 H92 O4 N1	43.005	9704.16	67190.6	58894.8	38109.7	2.16048e+06	36479.1	509251	31156.7	6063.82	31608.3	35762.8	0.310694	0.486306
45	0	Cer(d18:0_23:0)+HCOO	(d18:0_23:0)	(d18:0)	(23:0)		682.635	C42 H84 O5 N1	42.2986	199434	66315.4	119337	195272	1.9106e+06	843616	7.26975e+06	204799	196328	171643	384140	2.9605	0.487355
585	0	MGMG(34:0)+CH3COO	(34:0)	(34:0)			803.625	C45 H87 O11	36.7986	1.6505e+07	9.76511e+06	3.19993e+06	1.02835e+07	4.31031e+06	2.13257e+07	8.76384e+06	1.18626e+07	6.90682e+06	9.71666e+06	6.07133e+06	0.795011	0.488294
1148	1	PE(18:0p_22:5)+H	(18:0p_22:5)	(18:0p)	(22:5)		778.575	C45 H81 O7 N1 P1	37.242	1.62788e+07	8.45556e+06	4.52954e+07	4.32977e+07	1.06625e+07	1.00899e+08	1.60015e+07	4.06157e+07	2.13058e+07	1.14079e+07	4.11067e+07	0.696009	0.489409
434	0	LPC(18:2e)+H	(18:2e)	(18:2e)			506.361	C26 H53 O6 N1 P1	16.4243	215303	122929	1.78097e+06	621861	1.33128e+06	2.46161e+06	741284	853325	1.26408e+06	462325	643094	0.728032	0.489417
160	0	Cer(t18:0_18:1)+HCOO	(t18:0_18:1)	(t18:0)	(18:1)		626.537	C37 H72 O6 N1	36.3995	11602.9	138263	45940.5	23731.4	392117	22438.6	1.31117e+06	66648	25784.6	64135.5	37482.9	2.84857	0.489766
1013	0	PC(41:4)+H	(41:4)	(41:4)			852.648	C49 H91 O8 N1 P1	38.6615	9.31445e+07	5.0628e+07	3.12056e+07	4.62896e+07	2.6957e+07	2.79221e+08	6.16545e+07	6.86499e+07	6.48797e+07	3.35343e+07	6.25691e+07	0.662713	0.489766
963	0	PC(40:0)+H	(40:0)	(40:0)			846.695	C48 H97 O8 N1 P1	41.8435	624305	140357	1.24813e+06	2.09017e+06	1.6394e+06	7.32431e+06	1.52229e+06	347568	254693	2.5039e+06	2.03589e+06	0.612031	0.490645
1568	0	TG(16:0_10:1_18:1)+NH4	(16:0_10:1_18:1)	(16:0)	(10:1)	(18:1)	764.676	C47 H90 O6 N1	44.5374	642363	3.15413e+07	4.59018e+06	1.56252e+06	1.2055e+06	2.90021e+06	3.07568e+06	1.347e+06	476857	844106	1.04004e+07	0.456454	0.491088
747	0	PC(22:0)+H	(10:0_12:0)	(10:0)	(12:0)		594.413	C30 H61 O8 N1 P1	20.0971	6.31545e+07	5.30516e+07	5.31924e+07	5.67626e+07	5.84745e+07	5.68545e+07	5.54739e+07	4.76383e+07	5.58016e+07	5.41429e+07	6.1696e+07	0.965484	0.491774
1668	0	TG(18:0_20:0_20:4)+NH4	(18:0_20:0_20:4)	(18:0)	(20:0)	(20:4)	956.864	C61 H114 O6 N1	49.7484	53726	0	124553	646802	605644	6.39715e+06	1.10382e+06	73631	0	242728	1.22456e+06	0.405434	0.492791
44	0	Cer(d18:0_23:0)+H	(d18:0_23:0)	(d18:0)	(23:0)		638.645	C41 H84 O3 N1	42.3047	273686	150332	273037	391404	3.49676e+06	1.41819e+06	1.35314e+07	252819	320940	347182	597004	3.00817	0.49281
130	0	Cer(d37:0)+HCOO	(d19:0_18:0)	(d19:0)	(18:0)		626.573	C38 H76 O5 N1	39.07	0	0	0	13206.8	292024	20650.4	919706	0	0	11228.4	38617.5	3.57021	0.493692
1461	0	SM(d36:0)+HCOO	(d36:0)	(d36:0)			777.613	C42 H86 O8 N2 P1	35.4978	1.95724e+06	671599	121270	736920	1.89902e+06	1.45406e+06	4.02413e+06	444543	928273	988953	1.88801e+06	1.45154	0.493887
1305	0	PG(18:2_18:2)-H	(18:2_18:2)	(18:2)	(18:2)		769.503	C42 H74 O10 N0 P1	29.0281	876696	104797	560744	469008	248814	1.21138e+06	289006	525996	1.54512e+06	1.09165e+06	468774	1.35524	0.494659
1124	0	PE(18:0_18:0)-H	(18:0_18:0)	(18:0)	(18:0)		746.571	C41 H81 O8 N1 P1	39.1177	23713	20656	65281.9	56699	58106.8	1.10619e+06	63949	16424.6	33080.9	150611	185150	0.405109	0.494746
125	0	Cer(d20:1_26:1)+H	(d20:1_26:1)	(d20:1)	(26:1)		704.692	C46 H90 O3 N1	43.7457	0	58856.8	152416	29715.3	1.44404e+06	51927.3	484767	12730.3	0	19403.5	27025.8	0.375779	0.495108
1077	0	PE(16:0_16:1)-H	(16:0_16:1)	(16:0)	(16:1)		688.492	C37 H71 O8 N1 P1	33.4035	2.98134e+06	387195	2.91125e+06	4.53396e+06	2.62998e+06	1.1636e+07	1.29511e+06	1.45597e+06	5.42985e+06	5.06593e+06	989092	0.681154	0.495523
1677	0	TG(18:0e_16:0_16:0)+NH4	(18:0e_16:0_16:0)	(18:0e)	(16:0)	(16:0)	838.822	C53 H108 O5 N1	50.1989	218012	33979.9	233490	2.43532e+06	332186	2.72411e+06	985022	245089	107013	678454	1.02804e+06	0.611057	0.4968
1687	0	TG(18:1_18:1_24:1)+NH4	(18:1_18:1_24:1)	(18:1)	(18:1)	(24:1)	986.911	C63 H120 O6 N1	50.4642	300513	1.67753e+06	3.10533e+06	1.12002e+07	4.94915e+06	8.17227e+06	4.47979e+06	1.03245e+06	145555	4.09903e+06	7.25153e+06	0.6941	0.496818
445	0	LPC(20:4)+HCOO	(20:4)	(20:4)			588.331	C29 H51 O9 N1 P1	10.8215	125773	32080.7	1.44329e+06	1.59237e+06	335190	520860	160411	1.81403e+06	1.34566e+06	921765	550333	1.42007	0.497573
37	0	Cer(d18:0_16:0)+HCOO	(d18:0_16:0)	(d18:0)	(16:0)		584.526	C35 H70 O5 N1	36.0129	1.51784e+06	2.5027e+06	2.57702e+06	2.65354e+06	1.045e+07	4.29898e+06	3.40749e+07	1.95259e+06	1.66048e+06	1.19249e+06	5.13219e+06	2.20062	0.497584
36	0	Cer(d18:0_16:0)+H	(d18:0_16:0)	(d18:0)	(16:0)		540.535	C34 H70 O3 N1	36.0143	3.21572e+06	4.63733e+06	4.15377e+06	5.81751e+06	1.92609e+07	1.15995e+07	7.11153e+07	3.63859e+06	3.34637e+06	2.31913e+06	1.02472e+07	2.23478	0.49834
423	1	LPC(18:1)+H	(18:1)	(18:1)			522.355	C26 H53 O7 N1 P1	14.7812	7.89387e+06	8.90829e+06	3.91454e+07	2.13146e+07	1.64662e+07	3.43483e+07	1.41148e+07	3.59166e+07	3.20457e+07	3.00554e+07	1.84461e+07	1.22344	0.4984
951	0	PC(39:0e)+H	(39:0e)	(39:0e)			818.7	C47 H97 O7 N1 P1	38.6831	275492	119269	116419	69284.3	81935.1	314329	87787.8	249419	298409	111807	283726	1.26686	0.499115
1481	0	SM(d40:4)+H	(d40:4)	(d40:4)			781.622	C45 H86 O6 N2 P1	36.8185	1.6764e+07	8.31359e+06	2.49928e+06	1.11578e+07	5.24171e+06	2.21369e+07	7.88606e+06	1.25144e+07	6.36988e+06	9.84545e+06	7.03923e+06	0.792368	0.500036
1653	0	TG(18:0_16:0_20:0)+NH4	(18:0_16:0_20:0)	(18:0)	(16:0)	(20:0)	908.864	C57 H114 O6 N1	50.4757	819109	558465	1.55195e+06	3.38787e+06	1.52582e+06	1.24055e+07	2.57981e+06	832932	387069	4.00558e+06	2.06711e+06	0.585075	0.501057
258	0	DG(18:1_20:4)+NH4	(18:1_20:4)	(18:1)	(20:4)		660.556	C41 H74 O5 N1	37.8122	6.84121e+06	1.87583e+06	3.58909e+06	1.119e+07	3.88603e+06	3.47078e+07	7.7037e+06	6.91271e+06	4.79315e+06	3.26461e+06	1.03967e+07	0.639153	0.501517
674	0	PC(18:0_20:4)+K	(18:0_20:4)	(18:0)	(20:4)		848.557	C46 H84 O8 N1 P1 K1	35.4971	2.73611e+08	5.37129e+07	2.33401e+08	3.57537e+08	1.26844e+08	5.1224e+08	8.46557e+07	4.60436e+08	1.5629e+08	1.13023e+08	1.48762e+08	0.742159	0.501562
1325	0	PG(22:6_22:6)+NH4	(22:6_22:6)	(22:6)	(22:6)		884.544	C50 H79 O10 N1 P1	28.0071	528611	1.59424e+06	1.5056e+06	6.04164e+06	1.81824e+06	1.40837e+07	443079	4.19501e+06	1.09011e+06	5.34758e+06	2.04978e+06	0.615933	0.502321
672	1	PC(18:0_20:3)+Na	(18:0_20:3)	(18:0)	(20:3)		834.598	C46 H86 O8 N1 P1 Na1	36.8034	259593	38339.9	359366	675437	313747	2.27309e+07	277717	1.89435e+06	1.60697e+06	216905	2.78751e+06	0.333922	0.503634
1284	0	PG(18:0_18:1)-H	(18:0_18:1)	(18:0)	(18:1)		775.549	C42 H80 O10 N0 P1	34.391	1.23796e+06	347228	138550	209631	91535.1	798963	353208	309382	3.25746e+06	594965	74237.6	1.9502	0.503841
762	1	PC(30:0)+H	(16:0_14:0)	(16:0)	(14:0)		706.538	C38 H77 O8 N1 P1	32.3655	1.29162e+09	2.27133e+08	1.02326e+09	2.27918e+09	7.28528e+08	3.53311e+09	8.80009e+08	9.43675e+08	2.17669e+09	1.07093e+09	5.22922e+08	0.739095	0.504846
328	0	Hex1Cer(m44:0+O)+HCOO	(m44:0+O)	(m44:0+O)			886.735	C51 H100 O10 N1	42.6195	0	0	0	42688.2	578516	0	1.31941e+06	0	0	0	181196	2.89876	0.505061
1612	0	TG(16:0_22:6_24:0)+NH4	(16:0_22:6_24:0)	(16:0)	(22:6)	(24:0)	1008.9	C65 H118 O6 N1	50.1422	0	0	61770.8	508702	146810	3.55759e+06	348262	16747.9	0	374648	727093	0.411731	0.506097
506	0	MePC(33:2e)+Na	(33:2e)	(33:2e)			766.572	C42 H82 O7 N1 P1 Na1	33.3304	1.34208e+07	7.29075e+06	2.4534e+07	8.03639e+07	3.31715e+07	7.15948e+07	2.6147e+07	3.23637e+07	1.6837e+07	2.79186e+07	4.22593e+07	0.758026	0.506167
1647	0	TG(18:0_16:0_16:0)+Na	(18:0_16:0_16:0)	(18:0)	(16:0)	(16:0)	857.757	C53 H102 O6 Na1	49.0523	1.20526e+06	2.26267e+06	1.84411e+06	7.86145e+06	1.2787e+06	8.80947e+06	3.77528e+06	1.14902e+06	234937	4.76168e+06	3.67695e+06	0.701474	0.506509
313	0	Hex1Cer(d34:0)+HCOO	(d34:0)	(d34:0)			746.579	C41 H80 O10 N1	33.9335	61500.3	26476.3	182939	401935	1.39355e+06	466352	1.24778e+06	59249.8	568502	251388	1.03472e+06	1.49796	0.51069
1388	1	PS(18:0_18:1)-H	(18:0_18:1)	(18:0)	(18:1)		788.545	C42 H79 O10 N1 P1	35.4369	1.34179e+06	1.41597e+07	432042	5.39433e+07	2.24296e+06	3.60266e+08	1.89881e+07	3.4115e+07	2.73902e+07	1.7952e+07	5.49333e+07	0.425671	0.510951
549	1	MePC(38:7e)+Na	(38:7e)	(38:7e)			826.572	C47 H82 O7 N1 P1 Na1	38.5759	599744	213436	1.09738e+06	507907	100765	9.0745e+06	839664	528793	312273	413206	2.36783e+06	0.461812	0.5113
119	0	Cer(d20:0_26:1)+H	(d20:0_26:1)	(d20:0)	(26:1)		706.707	C46 H92 O3 N1	44.201	39708.6	68624.2	45860.7	47648.4	832242	22025.1	2.45839e+06	43988.3	69309.2	67023.3	12912.6	3.01289	0.512632
1567	0	TG(16:0_10:0_22:6)+NH4	(16:0_10:0_22:6)	(16:0)	(10:0)	(22:6)	812.676	C51 H90 O6 N1	43.8844	50456.8	889200	203375	84366.1	130064	797607	885729	55649.6	25940.1	58146.3	2.61555e+06	2.02742	0.513052
1725	0	TG(26:1_16:0_16:0)+NH4	(26:1_16:0_16:0)	(26:1)	(16:0)	(16:0)	962.911	C61 H120 O6 N1	51.0982	222743	557857	1.03442e+06	9.44734e+06	2.74914e+06	1.81662e+07	3.44559e+06	436027	89478.3	8.3786e+06	3.20809e+06	0.580196	0.513101
169	0	Cer(t18:0_24:0)+HCOO	(t18:0_24:0)	(t18:0)	(24:0)		712.646	C43 H86 O6 N1	41.6946	376380	243315	290571	412382	1.88302e+07	5.50561e+06	7.50977e+06	682300	282104	508229	927041	0.463448	0.513549
4	0	AcCa(16:0)+H	(16:0)	(16:0)			400.342	C23 H46 O4 N1	11.9385	3.54421e+07	5.31486e+06	8.62811e+06	7.34592e+07	3.27749e+07	2.15779e+08	5.01932e+07	2.08753e+07	2.56793e+07	6.0073e+07	3.69531e+07	0.62609	0.51374
1588	0	TG(16:0_16:1_16:1)+NH4	(16:0_16:1_16:1)	(16:0)	(16:1)	(16:1)	820.739	C51 H98 O6 N1	47.0726	21902.6	145086	143886	358982	89942	2.66004e+06	269772	61171.2	50351.8	384298	577593	0.471316	0.5138
767	0	PC(30:1)+K	(16:1_14:0)	(16:1)	(14:0)		742.478	C38 H74 O8 N1 P1 K1	30.2259	2.559e+06	179872	2.63338e+06	4.871e+06	1.66783e+06	2.23326e+06	575866	2.07043e+06	1.1536e+07	4.26751e+06	813817	1.63432	0.514162
1283	0	PG(16:1_18:2)-H	(16:1_18:2)	(16:1)	(18:2)		743.487	C40 H72 O10 N0 P1	28.2601	141075	0	45350.2	96043.1	0	253328	66181.1	17541	696072	133984	10438.3	2.06993	0.514251
1622	0	TG(16:1_12:0_18:2)+NH4	(16:1_12:0_18:2)	(16:1)	(12:0)	(18:2)	790.692	C49 H92 O6 N1	44.6557	424683	3.42338e+07	2.66178e+06	1.42651e+06	222590	843849	1.24205e+06	171230	31357.8	123768	1.11769e+07	0.384151	0.515465
1743	0	TG(8:0_8:0_10:0)+NH4	(8:0_8:0_10:0)	(8:0)	(8:0)	(10:0)	516.426	C29 H58 O6 N1	30.9816	1.24174e+06	950390	1.22559e+06	1.14894e+06	1.38548e+06	1.03782e+06	777034	1.41654e+06	1.55877e+06	1.37517e+06	1.21233e+06	1.08839	0.515821
938	1	PC(38:5e)+Na	(18:1e_20:4)	(18:1e)	(20:4)		816.588	C46 H84 O7 N1 P1 Na1	36.479	901347	311742	1.53346e+06	1.28129e+06	2.47968e+06	1.35087e+07	4.08723e+06	1.17683e+06	686948	362024	2.89067e+06	0.551774	0.516825
1380	0	PS(16:0_22:6)-H	(16:0_22:6)	(16:0)	(22:6)		806.498	C44 H73 O10 N1 P1	31.125	348666	74619.3	42207.3	329367	54328.1	1.63131e+06	67144.5	510282	112183	279194	197163	0.564065	0.517447
1300	1	PG(18:1_22:5)-H	(18:1_22:5)	(18:1)	(22:5)		821.534	C46 H78 O10 N0 P1	30.8627	135754	70113	310282	505945	163000	1.49522e+06	129099	203406	538513	373961	196841	0.645517	0.518882
822	0	PC(34:2e)+K	(16:1e_18:1)	(16:1e)	(18:1)		782.546	C42 H82 O7 N1 P1 K1	36.0755	1.1547e+07	3.43851e+06	2.81315e+07	4.70644e+07	1.05503e+08	1.60587e+08	1.08534e+08	1.63115e+07	6.35594e+06	1.25134e+07	4.75987e+07	0.644387	0.519433
871	1	PC(36:4e)+H	(16:0e_20:4)	(16:0e)	(20:4)		768.59	C44 H83 O7 N1 P1	34.6681	2.63128e+08	3.3237e+07	2.83291e+08	5.32395e+08	2.33608e+08	5.20007e+08	2.24408e+08	3.98205e+08	8.64206e+08	2.10539e+08	3.39256e+08	1.30995	0.51977
1326	0	PG(22:6_22:6)-H	(22:6_22:6)	(22:6)	(22:6)		865.503	C50 H74 O10 N0 P1	28.0021	371079	1.38647e+06	983142	4.80218e+06	1.4904e+06	9.34468e+06	374376	3.21938e+06	843532	4.0373e+06	1.53171e+06	0.653368	0.520304
1173	0	PE(18:1e_16:0)-H	(18:1e_16:0)	(18:1e)	(16:0)		702.544	C39 H77 O7 N1 P1	38.3737	871059	324064	1.30224e+06	984545	1.85436e+06	3.52585e+06	770285	1.10099e+06	663899	889414	2.17634e+06	0.75841	0.523044
1666	0	TG(18:0_18:1_22:6)+NH4	(18:0_18:1_22:6)	(18:0)	(18:1)	(22:6)	950.817	C61 H108 O6 N1	47.4887	1.06063e+07	3.10619e+07	2.1712e+07	3.65643e+07	3.35368e+07	8.41373e+07	5.58529e+07	1.26005e+07	2.234e+06	8.14791e+06	5.14861e+07	0.718623	0.524505
113	0	Cer(d20:0_24:1)+H	(d20:0_24:1)	(d20:0)	(24:1)		678.676	C44 H88 O3 N1	42.9435	33098.6	206018	237570	333713	3.16449e+06	458291	9.18539e+06	64326.5	58902.3	64520.9	722061	2.73263	0.524777
299	0	Hex1Cer(d18:1_24:0)+H	(d18:1_24:0)	(d18:1)	(24:0)		812.697	C48 H94 O8 N1	40.8557	6.73929e+06	2.54876e+06	6.16238e+06	3.05393e+07	1.00517e+07	3.62397e+07	7.07065e+06	6.80757e+06	1.50759e+07	1.19396e+07	1.53868e+07	0.731858	0.525163
1716	0	TG(20:1_18:1_18:1)+NH4	(20:1_18:1_18:1)	(20:1)	(18:1)	(18:1)	930.848	C59 H112 O6 N1	49.127	6.26165e+06	7.44806e+07	2.45837e+07	3.09425e+07	1.13437e+07	3.53412e+07	4.13482e+07	1.29048e+07	1.09133e+06	1.83964e+07	3.74741e+07	0.729463	0.525308
1092	1	PE(16:0p_18:2)+H	(16:0p_18:2)	(16:0p)	(18:2)		700.528	C39 H75 O7 N1 P1	35.7326	142945	0	241193	0	98812	354054	418765	50519.7	53834.1	161859	318862	1.43919	0.527227
824	1	PC(34:3)+H	(16:1_18:2)	(16:1)	(18:2)		756.554	C42 H79 O8 N1 P1	31.4673	5.20193e+07	2.11207e+07	1.09295e+08	7.8319e+06	7.21026e+07	1.2198e+08	2.68401e+07	5.28285e+07	1.36648e+08	1.36703e+08	6.41059e+07	1.30233	0.527619
694	0	PC(18:1_20:4)+Na	(18:1_20:4)	(18:1)	(20:4)		830.567	C46 H82 O8 N1 P1 Na1	33.5735	2.46578e+07	1.00318e+07	6.5992e+07	5.9679e+07	2.26392e+07	8.77035e+07	1.20286e+07	6.88518e+07	3.89059e+07	2.30378e+07	3.13128e+07	0.771931	0.528635
281	0	dMePE(40:5e)-H	(40:5e)	(40:5e)			806.607	C47 H85 O7 N1 P1	40.5139	219946	74987.2	485540	296047	355875	1.04812e+06	176106	308566	391535	131576	540800	0.74916	0.529271
1619	0	TG(16:0e_18:1_22:6)+NH4	(16:0e_18:1_22:6)	(16:0e)	(18:1)	(22:6)	908.807	C59 H106 O5 N1	48.4026	234201	1.76639e+06	1.31398e+06	5.75427e+06	2.36033e+06	3.05353e+07	9.01667e+06	858252	401888	1.13501e+06	6.63865e+06	0.516165	0.529372
1143	0	PE(18:0p_20:2)+H	(18:0p_20:2)	(18:0p)	(20:2)		756.59	C43 H83 O7 N1 P1	39.0676	672905	68464.9	1.6368e+06	762077	420343	4.73437e+06	2.80235e+06	633477	517315	285789	8.2126e+06	1.80132	0.529855
141	0	Cer(d44:1)+HCOO	(d20:0_24:1)	(d20:0)	(24:1)		722.667	C45 H88 O5 N1	42.8609	0	79268.8	78851	133377	1.54003e+06	294788	4.42743e+06	0	0	40359.5	357200	2.72301	0.53038
278	0	dMePE(20:2e_20:4)-H	(20:2e_20:4)	(20:2e)	(20:4)		804.591	C47 H83 O7 N1 P1	38.883	829476	400344	2.2284e+06	1.83166e+06	997128	2.77984e+06	874546	1.47489e+06	3.58939e+06	704089	3.26183e+06	1.31089	0.530815
194	0	Cer(t44:1+O)+HCOO	(t44:1+O)	(t44:1+O)			754.657	C45 H88 O7 N1	40.883	95807.6	92891.1	228373	88777.1	6.38473e+06	239365	1.60094e+06	190320	188383	167958	225075	0.399332	0.533314
1483	0	SM(d41:0)+H	(d41:0)	(d41:0)			803.7	C46 H96 O6 N2 P1	40.2255	1.77273e+06	997331	507838	2.29714e+06	9.11001e+06	4.00502e+06	5.04873e+06	1.18247e+06	1.73335e+06	1.23871e+06	1.51554e+06	0.688203	0.533422
474	0	LPE(22:6)-H	(22:6)	(22:6)			524.278	C27 H43 O7 N1 P1	11.0451	158782	104382	432814	963132	141534	736795	74497.4	503318	179253	310761	496347	0.739727	0.533699
373	0	Hex2Cer(d18:1_26:0+O)+H	(d18:1_26:0+O)	(d18:1)	(26:0+O)		1018.78	C56 H108 O14 N1	41.0764	0	0	18181.5	60270.8	1.05452e+06	1.60843e+06	1.0736e+06	0	0	0	59174.1	0.495852	0.534146
290	0	Hex1Cer(d18:1_16:0)+H	(d18:1_16:0)	(d18:1)	(16:0)		700.572	C40 H78 O8 N1	33.0287	4.57521e+06	2.16431e+06	8.43477e+06	2.49185e+07	1.20016e+07	5.53887e+07	1.074e+07	6.7468e+06	1.28933e+07	9.7506e+06	2.12785e+07	0.685605	0.534287
213	0	ChE(22:6)+NH4	(22:6)	(22:6)			714.618	C49 H80 O2 N1	47.5007	4.15027e+07	0	7.07695e+07	2.67627e+08	7.23685e+07	2.65914e+08	6.23146e+07	8.67806e+07	2.60035e+07	1.03921e+08	1.49312e+08	0.715695	0.534391
250	0	DG(18:0_18:1)+NH4	(18:0_18:1)	(18:0)	(18:1)		640.587	C39 H78 O5 N1	40.9082	6.57301e+06	3.66614e+06	3.37619e+06	1.46464e+07	8.04046e+06	7.20538e+07	2.05365e+07	3.78872e+06	4.07546e+06	7.24938e+06	1.70827e+07	0.583994	0.536657
255	0	DG(18:0_22:4)+NH4	(18:0_22:4)	(18:0)	(22:4)		690.603	C43 H80 O5 N1	40.6747	990698	170384	139808	2.27768e+06	659083	2.5132e+06	1.17463e+06	392943	536398	630905	1.38463e+06	0.732264	0.538013
1064	0	PC(44:8)+H	(44:8)	(44:8)			886.632	C52 H89 O8 N1 P1	35.1782	1.9573e+06	0	7.1696e+06	9e+06	1.07004e+06	8.78109e+06	1.19687e+06	8.93128e+06	2.54626e+06	373056	3.08301e+06	0.691849	0.539086
68	0	Cer(d18:1_23:0)+H	(d18:1_23:0)	(d18:1)	(23:0)		636.629	C41 H82 O3 N1	41.7731	3.70366e+06	2.92576e+06	3.43815e+06	7.40097e+06	7.95493e+06	2.41553e+07	1.58116e+07	3.1241e+06	3.12762e+06	3.05921e+06	2.89098e+06	0.678037	0.539584
1027	0	PC(42:3e)+K	(42:3e)	(42:3e)			892.656	C50 H96 O7 N1 P1 K1	40.4115	55205.2	107238	1.4038e+06	811996	2.58678e+06	4.19024e+06	2.92274e+06	243661	799320	303433	9.52503e+06	1.80803	0.540121
547	0	MePC(38:6e)+Na	(38:6e)	(38:6e)			828.588	C47 H84 O7 N1 P1 Na1	38.6765	1.7936e+06	796266	2.36408e+06	2.23611e+06	1.99988e+06	1.43829e+07	3.03718e+06	1.93175e+06	2.82018e+06	1.46407e+06	3.41147e+06	0.644708	0.540382
327	0	Hex1Cer(m42:0+O)+HCOO	(m42:0+O)	(m42:0+O)			858.704	C49 H96 O10 N1	41.4035	62511.3	92204.3	100073	810212	1.90249e+06	440306	2.33571e+06	152612	259796	284276	1.48385e+06	1.59032	0.540576
1008	0	PC(40:9)+H	(40:9)	(40:9)			828.554	C48 H79 O8 N1 P1	30.0779	1.07023e+06	863862	958685	1.13785e+07	2.35413e+06	6.376e+06	1.88138e+06	3.39297e+06	3.22302e+06	3.88364e+06	882905	0.691987	0.540736
1557	0	TG(12:0_18:2_18:2)+NH4	(12:0_18:2_18:2)	(12:0)	(18:2)	(18:2)	816.708	C51 H94 O6 N1	44.8284	780805	2.74266e+07	2.19861e+06	1.15911e+06	1.1038e+06	1.09013e+06	6.24402e+06	787216	453073	490190	5.38891e+06	0.475016	0.540957
941	1	PC(38:6e)+H	(18:2e_20:4)	(18:2e)	(20:4)		792.59	C46 H83 O7 N1 P1	34.2839	1.68073e+07	3.00087e+06	2.55177e+07	6.72468e+07	1.49169e+07	6.56967e+07	2.54528e+07	4.69725e+07	4.07438e+07	3.21122e+07	5.5605e+07	1.24783	0.541093
1201	0	PE(20:0p_20:3)+H	(20:0p_20:3)	(20:0p)	(20:3)		782.606	C45 H85 O7 N1 P1	39.5605	561240	43712.5	443740	254592	459129	3.13207e+06	645632	122783	60990.7	53549.1	1.46329e+06	0.575237	0.541166
81	0	Cer(d18:1_24:2)+HCOO	(d18:1_24:2)	(d18:1)	(24:2)		690.604	C43 H80 O5 N1	39.6618	5.47314e+06	6.18119e+06	4.63124e+06	5.55284e+06	2.27144e+06	1.13929e+07	8.96941e+06	5.56886e+06	3.02616e+06	1.80439e+06	4.70763e+06	0.813788	0.541762
760	0	PC(29:0)+H	(15:0_14:0)	(15:0)	(14:0)		692.522	C37 H75 O8 N1 P1	31.0707	8.10014e+06	1.20666e+06	7.75475e+06	1.55518e+07	7.33618e+06	1.59437e+07	6.31874e+06	7.45441e+06	1.16216e+07	8.87511e+06	3.97252e+06	0.821045	0.542506
175	0	Cer(t18:0_25:0+O)+H	(t18:0_25:0+O)	(t18:0)	(25:0+O)		698.666	C43 H88 O5 N1	41.8141	36783.7	68605	0.0130507	61665.8	3.48715e+06	176380	994523	94111.8	27002.4	47661	93687.6	0.393774	0.542541
936	1	PC(38:5e)+K	(18:1e_20:4)	(18:1e)	(20:4)		832.562	C46 H84 O7 N1 P1 K1	36.4915	1.17324e+06	782342	4.18318e+06	882338	7.09904e+06	5.44131e+07	1.64802e+07	2.57782e+06	2.39656e+06	951966	5.34665e+06	0.485952	0.542792
1657	0	TG(18:0_17:0_18:1)+NH4	(18:0_17:0_18:1)	(18:0)	(17:0)	(18:1)	892.833	C56 H110 O6 N1	49.4305	835984	1.84401e+06	1.74853e+06	8.61152e+06	7.81087e+06	2.00197e+07	1.10345e+07	1.13986e+06	419243	4.31866e+06	5.94223e+06	0.671028	0.542794
257	0	DG(18:1_20:3)+NH4	(18:1_20:3)	(18:1)	(20:3)		662.572	C41 H76 O5 N1	38.6119	2.06072e+06	424831	1.00365e+06	2.68093e+06	2.08342e+06	1.70377e+07	4.47588e+06	1.02365e+06	816389	1.05418e+06	4.8812e+06	0.581291	0.542909
214	0	ChE(24:1)+NH4	(24:1)	(24:1)			752.728	C51 H94 O2 N1	51.6548	8018.91	6590.44	200535	151640	75746.6	908236	53447.6	87338.4	49920.6	112095	340563	0.571555	0.543313
1505	1	SM(d44:1)+H	(d44:1)	(d44:1)			843.731	C49 H100 O6 N2 P1	40.938	364055	1.18222e+06	885863	2.1945e+06	5.24744e+06	992193	4.041e+06	254623	104639	30139.1	1.29939e+06	0.632761	0.543703
243	0	DG(16:0_22:6)+NH4	(16:0_22:6)	(16:0)	(22:6)		658.541	C41 H72 O5 N1	37.189	1.65455e+06	1.69569e+06	1.50522e+06	9.66834e+06	1.6278e+06	2.99917e+07	5.06683e+06	3.12774e+06	1.65397e+06	2.47846e+06	1.04142e+07	0.591406	0.545277
106	0	Cer(d19:1_24:0+O)+H	(d19:1_24:0+O)	(d19:1)	(24:0+O)		680.655	C43 H86 O4 N1	41.6627	0	0	0	0	346052	7309.89	917090	0	0	0	0	3.1144	0.546849
1200	0	PE(20:0p_18:1)+H	(20:0p_18:1)	(20:0p)	(18:1)		758.606	C43 H85 O7 N1 P1	40.2251	1.52777e+06	850768	2.69724e+06	1.6214e+06	1.85701e+06	4.46237e+06	3.09821e+06	1.32232e+06	1.89288e+06	1.03954e+06	7.83897e+06	1.40055	0.547554
1007	1	PC(40:8e)+H	(40:8e)	(40:8e)			816.59	C48 H83 O7 N1 P1	36.4795	407593	269167	1.437e+06	1.08165e+06	2.48172e+06	1.35012e+07	4.03938e+06	1.21993e+06	524090	357299	2.84407e+06	0.562184	0.548562
41	0	Cer(d18:0_21:0)+H	(d18:0_21:0)	(d18:0)	(21:0)		610.613	C39 H80 O3 N1	40.6781	22949.4	28192.1	0	3764.28	549252	113816	1.35532e+06	0	0	89002.3	49753.8	2.49716	0.549428
186	0	Cer(t20:0_25:0)+H	(t20:0_25:0)	(t20:0)	(25:0)		710.702	C45 H92 O4 N1	43.7551	30951.9	15766.4	40725.4	32565.2	1.74017e+06	72780.6	524141	35236.5	18611.2	51868.8	33293.7	0.411691	0.550479
834	0	PC(34:5)+H	(34:5)	(34:5)			752.522	C42 H75 O8 N1 P1	29.2121	375764	334168	1.48975e+06	7.21713e+06	1.63713e+06	8.5943e+06	1.27871e+06	2.3672e+06	2.92514e+06	3.40206e+06	1.50262e+06	0.70087	0.550751
751	0	PC(22:1_20:4)+HCOO	(22:1_20:4)	(22:1)	(20:4)		908.639	C51 H91 O10 N1 P1	37.5337	64491.9	20156.6	145204	79848.9	12536.8	641411	37116.7	19979.9	62047.3	125693	228446	0.589364	0.552334
291	0	Hex1Cer(d18:1_16:0)+HCOO	(d18:1_16:0)	(d18:1)	(16:0)		744.563	C41 H78 O10 N1	33.0324	2.74322e+06	1.36242e+06	4.89179e+06	1.32763e+07	6.57037e+06	2.50496e+07	6.07726e+06	4.19661e+06	6.84462e+06	5.23932e+06	1.06042e+07	0.733934	0.552523
1318	0	PG(22:4_22:6)-H	(22:4_22:6)	(22:4)	(22:6)		869.534	C50 H78 O10 N0 P1	30.1787	39166	19344.4	191140	265012	60689.9	1.00923e+06	15186.4	186641	328698	170170	109447	0.613518	0.552633
377	0	Hex2Cer(d29:0)+CH3COO	(d29:0)	(d29:0)			852.569	C43 H82 O15 N1	33.5735	1.86713e+07	7.49145e+06	5.40073e+07	4.94502e+07	1.50877e+07	6.20349e+07	1.08384e+07	5.19969e+07	2.84478e+07	1.86077e+07	2.61392e+07	0.789561	0.553774
493	0	MePC(31:2)+Na	(31:2)	(31:2)			752.52	C40 H76 O8 N1 P1 Na1	29.2213	552492	322120	1.58837e+06	6.52335e+06	1.6039e+06	8.56132e+06	1.28154e+06	2.31024e+06	2.94234e+06	3.31041e+06	1.49744e+06	0.710666	0.554093
1239	0	PE(37:1)+Na	(19:1_18:0)	(19:1)	(18:0)		782.567	C42 H82 O8 N1 P1 Na1	38.5129	54298.6	55778	167348	118373	253934	708147	28955.5	325371	64174.6	149993	209618	0.687642	0.554291
1317	0	PG(20:5_22:6)+NH4	(20:5_22:6)	(20:5)	(22:6)		858.528	C48 H77 O10 N1 P1	26.834	12329.5	15284.5	43948.3	312696	50242.4	501721	10214.1	97943.9	36577.9	276344	63429	0.621018	0.554552
456	0	LPE(16:0)+Na	(16:0)	(16:0)			476.275	C21 H44 O7 N1 P1 Na1	14.3251	396380	136476	402300	1.38114e+06	224637	1.17339e+06	337587	1.2279e+06	1.22111e+06	1.01914e+06	225182	1.30228	0.555734
780	0	PC(32:0e)+H	(16:0e_16:0)	(16:0e)	(16:0)		720.59	C40 H83 O7 N1 P1	36.0706	2.80973e+08	2.94238e+07	1.96953e+08	4.06131e+08	1.27475e+08	5.96342e+08	2.32407e+08	2.55581e+08	4.6691e+08	1.14162e+08	7.05401e+08	1.30053	0.556351
901	1	PC(37:5)+H	(17:0_20:5)	(17:0)	(20:5)		794.569	C45 H81 O8 N1 P1	33.1265	2.79998e+06	2.63341e+06	266380	1.68555e+07	5.26117e+06	2.38211e+07	2.2922e+06	1.40633e+07	2.27875e+06	3.82867e+06	6.87571e+06	0.681797	0.556733
591	0	PC(14:0_20:4)+HCOO	(14:0_20:4)	(14:0)	(20:4)		798.529	C43 H77 O10 N1 P1	30.8032	1.25733e+06	192556	1.82775e+06	2.62893e+06	671078	4.06069e+06	846419	1.78772e+06	2.18918e+06	1.26297e+06	825245	0.779619	0.557704
1665	0	TG(18:0_18:1_22:4)+NH4	(18:0_18:1_22:4)	(18:0)	(18:1)	(22:4)	954.848	C61 H112 O6 N1	48.821	3.16879e+06	877326	1.31989e+07	1.18457e+07	1.22751e+07	3.08786e+07	2.73967e+07	4.0825e+06	296395	2.49651e+06	5.97953e+06	0.668591	0.558385
148	0	Cer(m18:1_22:0)+H	(m18:1_22:0)	(m18:1)	(22:0)		606.618	C40 H80 O2 N1	41.0899	519992	1.53208e+06	878781	2.73636e+06	1.48826e+06	2.25676e+06	2.26577e+06	829837	1.61812e+06	770638	4.98706e+06	1.33504	0.558459
534	1	MePC(36:6)+Na	(36:6)	(36:6)			814.536	C45 H78 O8 N1 P1 Na1	35.6815	2.32574e+06	4.25713e+06	6.07099e+06	1.0616e+07	1.85592e+06	2.27731e+07	1.85087e+06	8.1476e+06	2.39129e+06	9.31085e+06	7.25754e+06	0.725481	0.559128
1496	1	SM(d43:1)+H	(d43:1)	(d43:1)			829.716	C48 H98 O6 N2 P1	40.193	241544	524568	49939.1	48238.7	3.35056e+06	465390	773973	5183.87	48211.8	438117	929815	0.562869	0.559268
1551	0	SPH(d20:1)+H	(d20:1)	(d20:1)			328.321	C20 H42 O2 N1	14.3631	305976	89071.4	248290	214935	365972	627877	644805	325682	393930	268139	228002	1.20547	0.559686
452	0	LPC(24:1)+H	(24:1)	(24:1)			606.449	C32 H65 O7 N1 P1	26.2758	7363.05	45579.6	81057.6	341439	159648	805433	58521.3	269612	823101	351732	234799	1.44762	0.560425
1224	0	PE(34:2)+Na	(16:1_18:1)	(16:1)	(18:1)		738.504	C39 H74 O8 N1 P1 Na1	33.7557	506096	104131	2.91977e+06	409545	1.36843e+06	4.5452e+06	77667.3	121470	1.54894e+06	3.43013e+06	101828	0.643046	0.560661
917	1	PC(38:3)+K	(18:0_20:3)	(18:0)	(20:3)		850.572	C46 H86 O8 N1 P1 K1	35.7428	3.89224e+06	4.93275e+06	5.98017e+07	967886	1.88608e+07	1.13165e+07	1.58173e+06	5.6197e+07	429776	1.89239e+07	5.09605e+07	1.54063	0.56424
410	1	LPC(16:0)+HCOO	(16:0)	(16:0)			540.331	C25 H51 O9 N1 P1	13.8253	8.79196e+06	7.85129e+06	1.4946e+07	2.99229e+07	6.15045e+06	2.05309e+07	9.71003e+06	2.98735e+07	2.8824e+07	1.59179e+07	7.20206e+06	1.24536	0.566355
1669	0	TG(18:0_20:3_20:3)+NH4	(18:0_20:3_20:3)	(18:0)	(20:3)	(20:3)	952.833	C61 H110 O6 N1	48.2687	6.0428e+06	4.37633e+06	2.72483e+07	4.55472e+07	1.98923e+07	1.5693e+08	5.24038e+07	1.13632e+07	1.3329e+06	1.00664e+07	6.20087e+07	0.633026	0.567561
1583	0	TG(16:0_16:0_20:4)+NH4	(16:0_16:0_20:4)	(16:0)	(16:0)	(20:4)	872.77	C55 H102 O6 N1	47.372	6.96631e+06	8.5081e+06	1.76562e+07	3.75562e+07	1.35738e+07	9.9397e+07	3.64131e+07	1.23754e+07	2.93334e+06	9.21688e+06	4.29214e+07	0.678611	0.568463
1054	1	PC(44:4e)+H	(44:4e)	(44:4e)			880.715	C52 H99 O7 N1 P1	40.858	500285	47168.7	2.60741e+06	1.54261e+06	1.34988e+06	1.66678e+06	2.45703e+06	604683	267069	438343	6.34465e+06	1.57297	0.5697
102	0	Cer(d18:2_24:2)+H	(d18:2_24:2)	(d18:2)	(24:2)		644.598	C42 H78 O3 N1	38.2346	659063	302000	466498	377333	105755	1.61029e+06	1.22665e+06	255512	23382.2	13616.3	494066	0.686144	0.570401
746	0	PC(21:4)+H	(21:4)	(21:4)			572.335	C29 H51 O8 N1 P1	11.7463	111417	0	380090	150018	390935	1.35299e+06	287659	382906	374092	141302	177771	0.686024	0.570428
142	0	Cer(d44:1+O)+HCOO	(d18:1_26:0+O)	(d18:1)	(26:0+O)		738.662	C45 H88 O6 N1	43.1833	0	0	46828.7	83270	2.56267e+06	260108	6.20023e+06	0	24638	83108.3	93795.3	2.60158	0.570788
1706	0	TG(18:1e_16:0_20:4)+NH4	(18:1e_16:0_20:4)	(18:1e)	(16:0)	(20:4)	884.807	C57 H106 O5 N1	48.6404	527266	1.49991e+06	1.5583e+06	4.59685e+06	2.99211e+06	1.99127e+07	3.09191e+06	797800	1.02042e+06	1.2947e+06	9.55979e+06	0.608533	0.571132
842	1	PC(35:3)+H	(35:3)	(35:3)			770.569	C43 H81 O8 N1 P1	34.6172	4.0683e+07	1.61311e+07	7.8765e+06	1.18793e+07	7.06674e+06	1.76967e+07	1.76273e+07	1.86218e+07	6.85944e+06	1.248e+07	1.25337e+07	0.806711	0.571772
422	1	LPC(18:1)+H	(18:1)	(18:1)			522.355	C26 H53 O7 N1 P1	13.8697	2.44656e+06	1.39482e+06	1.69023e+07	2.52968e+07	8.27935e+06	1.23215e+07	3.76379e+06	2.00643e+07	2.03714e+07	1.5656e+07	9.99829e+06	1.25785	0.571928
738	0	PC(20:2_20:4)+HCOO	(20:2_20:4)	(20:2)	(20:4)		878.592	C49 H85 O10 N1 P1	33.9269	384518	60771.4	266290	7.82111e+06	543956	688011	2279.47	4.24484e+06	1.01187e+06	1.62659e+06	6.18263e+06	1.60598	0.572146
1267	0	PG(16:0_16:0)-H	(16:0_16:0)	(16:0)	(16:0)		721.503	C38 H74 O10 N0 P1	33.0896	3.57113e+06	742202	725973	1.28496e+06	938820	4.69185e+06	1.48554e+06	1.77087e+06	6.22771e+06	3.06775e+06	884924	1.34875	0.573359
753	0	PC(23:0)+H	(23:0)	(23:0)			608.429	C31 H63 O8 N1 P1	21.8431	7.25347e+06	6.01546e+06	7.54757e+06	7.29495e+06	6.68485e+06	7.06575e+06	6.59714e+06	7.58233e+06	7.1218e+06	6.79592e+06	7.6916e+06	1.02591	0.574568
1599	0	TG(16:0_18:1_22:6)+Na	(16:0_18:1_22:6)	(16:0)	(18:1)	(22:6)	927.741	C59 H100 O6 Na1	46.7166	897746	1.01049e+06	2.53373e+06	3.13191e+06	933665	3.0238e+06	4.57166e+06	1.751e+06	353117	1.06535e+06	4.94378e+06	1.32004	0.574858
1649	0	TG(18:0_16:0_17:0)+NH4	(18:0_16:0_17:0)	(18:0)	(16:0)	(17:0)	866.817	C54 H108 O6 N1	49.3677	1.09775e+06	887806	1.65873e+06	5.23617e+06	2.84159e+06	1.31707e+07	5.23841e+06	1.36414e+06	720467	4.29569e+06	2.96003e+06	0.702796	0.575855
614	0	PC(16:0_18:3)+HCOO	(16:0_18:3)	(16:0)	(18:3)		800.545	C43 H79 O10 N1 P1	32.3155	8.39465e+06	229307	4.83575e+06	5.91386e+06	3.44267e+06	3.42041e+07	3.90752e+06	1.20527e+07	8.33943e+06	6.59215e+06	657518	0.663959	0.575885
1606	0	TG(16:0_20:4_20:4)+H	(16:0_20:4_20:4)	(16:0)	(20:4)	(20:4)	903.744	C59 H99 O6	47.3995	2.07521e+06	3.11323e+06	4.54173e+06	8.79476e+06	5.23676e+06	1.47048e+07	8.70694e+06	2.69721e+06	891338	2.52976e+06	9.67661e+06	0.76436	0.577331
1697	0	TG(18:1_18:2_24:1)+NH4	(18:1_18:2_24:1)	(18:1)	(18:2)	(24:1)	984.895	C63 H118 O6 N1	49.9111	309692	1.72017e+06	2.58984e+06	5.36164e+06	3.01758e+06	1.26463e+07	4.69955e+06	542406	100518	2.00039e+06	7.46532e+06	0.692911	0.578506
878	0	PC(36:5)+K	(16:1_20:4)	(16:1)	(20:4)		818.51	C44 H78 O8 N1 P1 K1	31.3245	1.30972e+06	304451	2.80643e+06	2.86324e+06	1.84587e+06	3.67601e+06	545709	2.80341e+06	7.66612e+06	2.16306e+06	1.44668e+06	1.37048	0.579419
187	0	Cer(t20:0_25:0)+HCOO	(t20:0_25:0)	(t20:0)	(25:0)		754.693	C46 H92 O6 N1	43.6764	0	0	33951.2	0	1.44418e+06	23729.5	405867	0	36970.9	0	74174.5	0.413097	0.579519
657	0	PC(17:0_20:4)+HCOO	(17:0_20:4)	(17:0)	(20:4)		840.576	C46 H83 O10 N1 P1	34.4117	1.46095e+06	546546	2.64665e+06	4.44104e+06	1.6815e+06	4.67033e+06	680750	5.41439e+06	738356	725450	2.02393e+06	0.744445	0.579715
429	1	LPC(18:1e)+H	(18:1e)	(18:1e)			508.376	C26 H55 O6 N1 P1	20.0426	469629	179701	767423	951381	2.24988e+06	2.88843e+06	4.40032e+06	574997	266478	633867	3.11151e+06	1.43671	0.580239
943	1	PC(38:6e)+H	(38:6e)	(38:6e)			792.59	C46 H83 O7 N1 P1	36.678	83909.7	94797.4	372450	205506	1.77382e+06	4.24481e+06	6.15776e+06	116520	0	437146	2.89e+06	1.70055	0.581368
1642	0	TG(16:1_8:0_18:2)+NH4	(16:1_8:0_18:2)	(16:1)	(8:0)	(18:2)	734.629	C45 H84 O6 N1	42.2178	0	4.64171e+06	178754	0	154389	48610.6	861490	15049.7	11406	0.110933	985895	0.447622	0.582003
455	0	LPE(16:0)+H	(16:0)	(16:0)			454.293	C21 H45 O7 N1 P1	14.3232	3.50457e+06	1.07902e+06	3.63176e+06	9.81733e+06	1.65168e+06	9.85513e+06	2.17284e+06	1.01974e+07	9.41428e+06	7.9833e+06	1.75305e+06	1.28049	0.582823
437	0	LPC(20:1)+H	(20:1)	(20:1)			550.387	C28 H57 O7 N1 P1	18.9179	346055	441961	3.1793e+06	1.76561e+06	1.06867e+06	3.6797e+06	754288	1.5316e+06	1.63086e+06	1.65973e+06	1.42203e+06	0.801258	0.583589
69	0	Cer(d18:1_23:0)+HCOO	(d18:1_23:0)	(d18:1)	(23:0)		680.62	C42 H82 O5 N1	41.7815	2.66217e+06	2.32343e+06	1.63846e+06	4.04531e+06	4.92076e+06	1.53543e+07	1.0639e+07	2.15335e+06	1.73207e+06	1.91587e+06	1.56938e+06	0.6984	0.584028
870	0	PC(36:4)+K	(18:2_18:2)	(18:2)	(18:2)		820.525	C44 H80 O8 N1 P1 K1	32.1208	2.66521e+07	1.07949e+07	2.45772e+07	3.39221e+07	2.0286e+07	3.05286e+07	6.65403e+06	2.52158e+07	8.56999e+06	1.78138e+07	4.28181e+07	0.826419	0.585153
1471	0	SM(d38:2)+HCOO	(d38:2)	(d38:2)			801.613	C44 H86 O8 N2 P1	35.1375	3.85969e+06	1.66042e+06	88214.9	1.30106e+06	285440	1.80924e+06	1.63819e+06	1.45446e+06	608006	945893	1.18159e+06	0.776734	0.586194
478	0	LPS(18:0)+H	(18:0)	(18:0)			526.314	C24 H49 O9 N1 P1	16.6197	287487	8040.25	314102	579276	10907.9	1.58276e+06	213692	236425	497741	100643	539045	0.684638	0.586395
476	0	LPI(18:0)+H	(18:0)	(18:0)			601.335	C27 H54 O12 N0 P1	16.2997	195582	12314.8	355190	304440	58452.4	1.55465e+06	59191.7	335881	314005	360399	302656	0.663766	0.58666
972	1	PC(40:2)+H	(40:2)	(40:2)			842.663	C48 H93 O8 N1 P1	39.4173	1.08846e+06	73894.5	2.18352e+06	443076	348431	2.79668e+06	445211	203794	137361	2.74224e+06	365739	0.673952	0.587254
607	0	PC(16:0_16:0)+Na	(16:0_16:0)	(16:0)	(16:0)		756.551	C40 H80 O8 N1 P1 Na1	34.6905	2.99369e+08	1.17411e+08	2.66791e+08	3.7241e+08	2.16372e+08	2.41763e+08	1.59889e+08	3.77769e+08	4.95247e+08	2.35744e+08	1.97238e+08	1.16178	0.588111
1586	0	TG(16:0_16:0_24:0)+NH4	(16:0_16:0_24:0)	(16:0)	(16:0)	(24:0)	936.895	C59 H118 O6 N1	51.1084	84347.6	261546	405110	2.69889e+06	732962	6.08611e+06	1.18459e+06	377418	127293	2.74211e+06	1.12974e+06	0.649858	0.589722
699	0	PC(18:1_22:0)+HCOO	(18:1_22:0)	(18:1)	(22:0)		888.67	C49 H95 O10 N1 P1	40.3951	7260.59	1104.18	31665.3	4689.02	1165.55	66546.5	5355.03	126.147	6470.17	26841.4	21636.9	0.644977	0.590978
1569	0	TG(16:0_10:1_18:2)+NH4	(16:0_10:1_18:2)	(16:0)	(10:1)	(18:2)	762.661	C47 H88 O6 N1	43.6171	109448	1.04682e+07	154785	48194.7	180620	28525.4	1.06834e+06	12279	44450.9	72093.6	2.83635e+06	0.440431	0.59213
544	0	MePC(37:5)+Na	(37:5)	(37:5)			830.567	C46 H82 O8 N1 P1 Na1	31.5311	1.49639e+07	8.18061e+06	3.60394e+07	7.2552e+07	1.54112e+07	7.78834e+07	1.25079e+07	3.38984e+07	2.5557e+07	3.27666e+07	4.46535e+07	0.796602	0.593575
1434	0	SM(d18:1_24:0)+H	(d18:1_24:0)	(d18:1)	(24:0)		815.7	C47 H96 O6 N2 P1	39.3468	1.77287e+07	1.51703e+07	1.57777e+07	6.11991e+06	3.36138e+07	5.78738e+07	3.23302e+07	1.68393e+07	3.94747e+07	1.36257e+07	4.7149e+07	1.22571	0.594901
828	0	PC(34:3)+Na	(16:1_18:2)	(16:1)	(18:2)		778.536	C42 H78 O8 N1 P1 Na1	31.4465	2.16315e+06	820392	5.13117e+06	5.58979e+06	2.80767e+06	5.12095e+06	1.17801e+06	1.29189e+06	5.13698e+06	4.60353e+06	2.66651e+06	0.82523	0.595424
606	0	PC(16:0_16:0)+K	(16:0_16:0)	(16:0)	(16:0)		772.525	C40 H80 O8 N1 P1 K1	34.6967	1.06526e+09	2.82314e+08	9.91714e+08	1.27672e+09	5.52395e+08	8.24038e+08	4.71437e+08	1.20271e+09	1.65085e+09	7.99639e+08	7.38672e+08	1.16896	0.595466
426	1	LPC(18:1)+Na	(18:1)	(18:1)			544.337	C26 H52 O7 N1 P1 Na1	13.8811	34820.7	0	692954	971534	290532	336408	93338.1	736951	674477	562743	402349	1.27408	0.595955
727	0	PC(19:1)+H	(19:1)	(19:1)			550.35	C27 H53 O8 N1 P1	14.9065	17328.3	9699.97	101632	86247.4	922857	862117	748832	41606.5	10490.5	86385.3	163813	0.630714	0.596907
417	0	LPC(17:0)+H	(17:0)	(17:0)			510.355	C25 H53 O7 N1 P1	16.1255	1.18083e+06	1.95017e+06	2.12173e+06	4.59912e+06	2.03237e+06	3.66028e+06	1.31459e+06	4.15017e+06	1.96951e+06	1.9165e+06	1.62197e+06	0.847071	0.597187
296	0	Hex1Cer(d18:1_22:0+O)+H	(d18:1_22:0+O)	(d18:1)	(22:0+O)		800.661	C46 H90 O9 N1	38.7511	1.89708e+06	2.0395e+06	1.1992e+07	4.42445e+06	2.97007e+06	4.74762e+07	1.4585e+07	3.95553e+06	3.12954e+06	4.41514e+06	1.16084e+07	0.638882	0.59823
875	1	PC(36:5)+H	(36:5)	(36:5)			780.554	C44 H79 O8 N1 P1	30.6093	3.1653e+06	1.88438e+06	3.55046e+06	5.39574e+06	2.52992e+06	6.40512e+06	1.02272e+06	3.3382e+06	3.63988e+06	3.64945e+06	4.888e+06	0.865465	0.600975
321	1	Hex1Cer(d44:0+O)+HCOO	(d20:0_24:0+O)	(d20:0)	(24:0+O)		902.73	C51 H100 O11 N1	42.3	29992.8	29936.1	8251.87	12018.1	564608	19371.2	1.27726e+06	0	0	0.0930045	25953.8	2.35457	0.60242
934	1	PC(38:5e)+H	(18:1e_20:4)	(18:1e)	(20:4)		794.606	C46 H85 O7 N1 P1	36.4789	2.20577e+07	8.19747e+06	2.73259e+07	3.24956e+07	5.36131e+07	3.34265e+08	9.07391e+07	3.92756e+07	2.77123e+07	1.2161e+07	8.13081e+07	0.630677	0.602754
295	0	Hex1Cer(d18:1_22:0)+H	(d18:1_22:0)	(d18:1)	(22:0)		784.666	C46 H90 O8 N1	39.2543	5.37089e+06	1.58854e+06	2.88148e+06	1.31131e+07	3.94299e+06	1.64904e+07	3.27384e+06	3.95229e+06	6.97224e+06	8.1299e+06	6.57018e+06	0.799268	0.603012
832	0	PC(34:4)+K	(14:0_20:4)	(14:0)	(20:4)		792.494	C42 H76 O8 N1 P1 K1	30.8125	1.06266e+06	247181	1.21076e+06	2.30302e+06	745197	5.06018e+06	770140	1.4672e+06	2.51748e+06	1.24907e+06	720193	0.75914	0.603663
1004	0	PC(40:8)+H	(18:2_22:6)	(18:2)	(22:6)		830.569	C48 H81 O8 N1 P1	31.5313	1.50457e+07	8.21022e+06	3.59992e+07	7.24829e+07	1.59171e+07	7.83814e+07	1.22209e+07	3.40968e+07	2.57439e+07	3.30036e+07	4.6015e+07	0.802066	0.604161
1554	0	TG(10:0_18:2_18:2)+NH4	(10:0_18:2_18:2)	(10:0)	(18:2)	(18:2)	788.676	C49 H90 O6 N1	43.663	18662.6	3.67255e+06	179907	44647.6	34236.6	43084.6	58381.7	89242.3	89327.1	11793.8	1.30798e+06	0.467827	0.604548
459	0	LPE(16:1e)-H	(16:1e)	(16:1e)			436.283	C21 H43 O6 N1 P1	16.1955	2.70074e+06	537916	3.83533e+06	9.37644e+06	2.35245e+06	1.37951e+07	1.936e+06	5.3298e+06	6.23847e+06	3.92302e+06	3.76853e+06	0.780262	0.606227
913	1	PC(38:2e)+H	(38:2e)	(38:2e)			800.653	C46 H91 O7 N1 P1	39.6845	82603.1	87643.4	713789	772357	3.17933e+06	281108	117287	790967	185991	225402	1.47578e+06	0.655584	0.606355
91	1	Cer(d18:1_26:0+O)+H	(d18:1_26:0+O)	(d18:1)	(26:0+O)		694.671	C44 H88 O4 N1	43.0915	0	11508.1	82919.5	62994.5	2.76542e+06	299466	6.00937e+06	21868.3	11465.9	57037.7	68924.4	2.29724	0.607777
1456	0	SM(d35:0)+H	(d35:0)	(d35:0)			719.606	C40 H84 O6 N2 P1	34.3588	1.11935e+06	1.74112e+06	941837	438113	8.10635e+06	3.2525e+06	4.14803e+06	1.40339e+06	566822	643679	2.62355e+06	0.721992	0.60788
761	0	PC(29:2)+H	(29:2)	(29:2)			688.491	C37 H71 O8 N1 P1	31.6121	451015	31407.8	482497	861516	278002	2.18856e+06	174229	201788	1.02311e+06	989248	199347	0.723332	0.609574
1661	0	TG(18:0_18:0_22:6)+NH4	(18:0_18:0_22:6)	(18:0)	(18:0)	(22:6)	952.833	C61 H110 O6 N1	48.7592	190541	243132	809259	2.29927e+06	619283	1.62836e+07	4.26165e+06	383640	0	1.06321e+06	3.94847e+06	0.566803	0.609894
601	0	PC(15:0_20:4)+HCOO	(15:0_20:4)	(15:0)	(20:4)		812.545	C44 H79 O10 N1 P1	32.0842	319265	48449.6	1.24849e+06	1.31559e+06	458627	1.72277e+06	220255	1.95398e+06	468042	142954	327838	0.730598	0.610214
933	1	PC(38:5e)+H	(18:2e_20:3)	(18:2e)	(20:3)		794.606	C46 H85 O7 N1 P1	35.4834	7.4083e+06	1.79573e+06	1.67748e+07	1.62527e+07	2.92648e+07	1.03039e+08	5.62403e+06	1.12853e+07	5.27795e+07	1.56083e+07	1.38577e+07	0.681729	0.610572
1603	0	TG(16:0_18:2_20:5)+NH4	(16:0_18:2_20:5)	(16:0)	(18:2)	(20:5)	894.755	C57 H100 O6 N1	46.1575	3.39701e+06	4.96252e+07	9.71692e+06	3.12143e+07	7.58608e+06	4.06639e+07	3.22541e+07	6.27291e+06	990667	1.08889e+07	3.92744e+07	0.756783	0.610697
171	0	Cer(t18:0_24:0+O)+HCOO	(t18:0_24:0+O)	(t18:0)	(24:0+O)		728.641	C43 H86 O7 N1	41.0491	200569	96154	247354	94493.3	8.58161e+06	1.23935e+06	3.53902e+06	322198	204524	274111	316749	0.534243	0.61096
821	0	PC(34:2e)+H	(16:0e_18:2)	(16:0e)	(18:2)		744.59	C42 H83 O7 N1 P1	34.8817	1.04681e+08	1.45212e+07	1.26204e+08	1.13632e+08	6.8522e+07	2.19143e+08	1.29631e+08	6.0664e+07	8.74058e+07	1.10023e+08	2.74259e+08	1.22835	0.61104
477	0	LPI(18:0)-H	(18:0)	(18:0)			599.32	C27 H52 O12 N0 P1	16.3078	406996	27497	673593	545832	141440	2.71374e+06	127148	615836	766519	620345	502144	0.700448	0.611329
975	1	PC(40:2e)+H	(40:2e)	(40:2e)			828.684	C48 H95 O7 N1 P1	40.6906	99879.4	108386	565208	162410	299311	3.00788e+06	591280	127051	1.65964e+06	88683.9	2.96277e+06	1.53552	0.612185
826	1	PC(34:3)+H	(34:3)	(34:3)			756.554	C42 H79 O8 N1 P1	34.6916	2.4785e+08	1.17481e+08	2.69683e+08	3.70036e+08	2.13268e+08	2.43436e+08	1.35672e+08	3.34716e+08	4.96116e+08	2.42296e+08	1.98772e+08	1.15552	0.612272
1719	0	TG(25:0_16:0_16:0)+NH4	(25:0_16:0_16:0)	(25:0)	(16:0)	(16:0)	950.911	C60 H120 O6 N1	51.3679	31937.7	137979	101402	403593	351559	1.66694e+06	385119	280552	169705	473314	249991	0.694443	0.613697
460	0	LPE(18:0)+H	(18:0)	(18:0)			482.324	C23 H49 O7 N1 P1	18.8562	7.27467e+06	2.61062e+06	7.84122e+06	1.62333e+07	5.28745e+06	3.30728e+07	3.77053e+06	1.44632e+07	1.08315e+07	1.21662e+07	5.76795e+06	0.779855	0.61377
1324	0	PG(22:6_22:6)+Na	(22:6_22:6)	(22:6)	(22:6)		889.499	C50 H75 O10 N0 P1 Na1	28.0095	73572.6	343042	241648	1.19848e+06	311485	2.17926e+06	80423.7	870183	203669	1.02357e+06	448678	0.724977	0.614623
66	0	Cer(d18:1_22:1)+H	(d18:1_22:1)	(d18:1)	(22:1)		620.598	C40 H78 O3 N1	40.1887	4408.59	24661	144941	3107.42	244842	963712	503630	77217.1	18435.1	13266.1	80475.2	0.600162	0.617135
176	0	Cer(t18:0_25:0+O)+HCOO	(t18:0_25:0+O)	(t18:0)	(25:0+O)		742.657	C44 H88 O7 N1	41.8012	54275.7	41684.3	67833.2	28436.9	3.16004e+06	142899	1.07942e+06	122855	62135.4	108065	91439.5	0.502607	0.617397
270	1	dMePE(16:0_18:1)-H	(16:0_18:1)	(16:0)	(18:1)		744.555	C41 H79 O8 N1 P1	35.0159	985485	936356	3.23465e+06	4.98041e+06	1.60842e+06	2.69166e+06	1.83049e+06	2.31173e+06	1.99667e+06	2.2626e+06	1.9191e+06	0.857845	0.617676
1307	0	PG(18:2_20:4)-H	(18:2_20:4)	(18:2)	(20:4)		793.503	C44 H74 O10 N0 P1	28.8634	593849	0	272546	175897	77285.6	903827	48165.6	293600	2.05768e+06	241043	118452	1.63621	0.618
1251	1	PE(38:6e)+Na	(38:6e)	(38:6e)			772.525	C43 H76 O7 N1 P1 Na1	34.6942	1.06036e+09	3.79412e+08	9.85863e+08	1.27253e+09	5.34058e+08	8.049e+08	4.7351e+08	1.41425e+09	1.66262e+09	7.62344e+08	5.91267e+08	1.16828	0.621192
950	0	PC(38:8e)+H	(38:8e)	(38:8e)			788.559	C46 H79 O7 N1 P1	31.6619	976967	123333	220789	545131	24655.9	1.72863e+06	191855	233857	1.18133e+06	384121	188370	0.722593	0.621323
763	1	PC(30:0)+H	(30:0)	(30:0)			706.538	C38 H77 O8 N1 P1	35.6704	708929	18929.3	364420	2.60072e+06	1.45854e+06	7.80354e+06	1.76062e+06	1.49197e+06	1.5774e+06	945894	1.87197e+06	0.708403	0.621565
603	0	PC(16:0_14:0)+HCOO	(16:0_14:0)	(16:0)	(14:0)		750.529	C39 H77 O10 N1 P1	32.36	5.7788e+07	1.22599e+07	3.65286e+07	7.91704e+07	3.38105e+07	1.29055e+08	3.25413e+07	4.58806e+07	8.51198e+07	5.5123e+07	1.98868e+07	0.821147	0.621585
12	0	AcCa(24:0)+H	(24:0)	(24:0)			512.467	C31 H62 O4 N1	27.4534	368060	77280.4	182726	2.87824e+06	538046	3.01356e+06	1.69252e+06	162449	378912	553475	1.45112e+06	0.720634	0.622603
1579	0	TG(16:0_14:0_20:4)+NH4	(16:0_14:0_20:4)	(16:0)	(14:0)	(20:4)	844.739	C53 H98 O6 N1	46.417	1.37716e+06	7.39355e+06	3.84207e+06	5.37744e+06	1.97415e+06	1.67057e+07	8.56696e+06	1.28731e+06	480407	1.30345e+06	1.08866e+07	0.737105	0.623718
1291	1	PG(18:1_18:1)-H	(18:1_18:1)	(18:1)	(18:1)		773.534	C42 H78 O10 N0 P1	33.7392	4.44139e+06	3.76806e+06	1.51608e+06	1.88832e+06	947056	5.66063e+06	1.76077e+06	2.80894e+06	1.11068e+07	3.64038e+06	970770	1.33607	0.625406
631	0	PC(16:1_14:0)+HCOO	(16:1_14:0)	(16:1)	(14:0)		748.513	C39 H75 O10 N1 P1	30.3396	2.70422e+06	589580	3.45848e+06	6.03848e+06	2.16493e+06	7.89014e+06	2.58163e+06	2.92013e+06	1.36323e+07	5.44191e+06	911732	1.33877	0.625561
416	0	LPC(16:1e)+H	(16:1e)	(16:1e)			480.345	C24 H51 O6 N1 P1	15.5607	3.6864e+06	1.00626e+06	7.13064e+06	1.01522e+07	5.89293e+06	1.83864e+07	7.9991e+06	6.90677e+06	7.60217e+06	4.04213e+06	5.38265e+06	0.82844	0.628041
711	1	PC(18:1e_20:4)+HCOO	(18:1e_20:4)	(18:1e)	(20:4)		838.597	C47 H85 O9 N1 P1	36.4809	885122	381189	1.98004e+06	1.16703e+06	2.54499e+06	1.11307e+07	4.36401e+06	1.75265e+06	908810	556724	2.94931e+06	0.698645	0.629088
1656	0	TG(18:0_16:0_24:0)+NH4	(18:0_16:0_24:0)	(18:0)	(16:0)	(24:0)	964.927	C61 H122 O6 N1	51.693	47982.7	92644.4	171317	2.35321e+06	519481	3.22216e+06	793539	152498	137999	2.08856e+06	499438	0.687778	0.629295
151	0	Cer(m20:1_25:0+O)+H	(m20:1_25:0+O)	(m20:1)	(25:0+O)		692.692	C45 H90 O3 N1	43.3285	0	0	0	0	639714	0	1.20039e+06	0	0	0	0.0323627	2.25175	0.630931
720	0	PC(18:3e_18:0)+H	(18:3e_18:0)	(18:3e)	(18:0)		770.606	C44 H85 O7 N1 P1	35.1192	2.67563e+07	9.5354e+06	7.28779e+07	2.62762e+07	1.84847e+07	8.4265e+07	5.25327e+07	2.26359e+07	2.93592e+07	1.87954e+07	1.40846e+08	1.33085	0.631001
830	0	PC(34:3e)+K	(16:1e_18:2)	(16:1e)	(18:2)		780.53	C42 H80 O7 N1 P1 K1	34.5775	5.91082e+06	4.19491e+06	1.62199e+07	1.93932e+07	2.86321e+07	9.93418e+07	5.37691e+07	1.0736e+07	1.14479e+06	1.08314e+07	2.5368e+07	0.703652	0.63143
184	0	Cer(t20:0_18:1)+HCOO	(t20:0_18:1)	(t20:0)	(18:1)		654.568	C39 H76 O6 N1	38.2955	0	0	135442	100308	292053	438261	940754	124807	0	54401.2	159002	1.58867	0.63313
781	0	PC(32:1)+H	(16:0_16:1)	(16:0)	(16:1)		732.554	C40 H79 O8 N1 P1	32.8925	1.41957e+09	7.83302e+06	7.16539e+08	4.79964e+09	1.41184e+09	4.52758e+08	3.32564e+08	1.62382e+09	6.61721e+09	1.15569e+09	9.52045e+08	1.45519	0.633346
867	1	PC(36:4)+H	(36:4)	(36:4)			782.569	C44 H81 O8 N1 P1	33.2767	1.95417e+09	6.10258e+08	3.24662e+09	5.37096e+09	1.09214e+09	9.20872e+09	8.95672e+08	7.54798e+09	2.07002e+09	1.22326e+09	1.74928e+09	0.753319	0.636793
10	0	AcCa(22:0)+H	(22:0)	(22:0)			484.436	C29 H58 O4 N1	24.0681	221102	63513.8	428159	2.6765e+06	324212	2.10809e+06	2.26216e+06	538522	464556	257611	3.13389e+06	1.37215	0.636991
419	1	LPC(18:0)+H	(18:0)	(18:0)			524.371	C26 H55 O7 N1 P1	18.3399	4.43477e+07	3.10747e+07	5.13814e+07	7.74866e+07	2.58223e+07	1.75631e+08	3.12293e+07	9.83195e+07	5.89175e+07	4.69846e+07	3.96571e+07	0.813641	0.637942
446	0	LPC(20:5)+H	(20:5)	(20:5)			542.324	C28 H49 O7 N1 P1	8.48736	17329.4	26945.2	552781	1.99712e+06	289748	469074	205392	1.05299e+06	604806	1.35415e+06	466519	1.31841	0.638672
586	0	MGMG(38:2)+CH3COO	(38:2)	(38:2)			855.657	C49 H91 O11	37.2268	1.91541e+07	1.5432e+07	1.07369e+07	9.26542e+06	7.35806e+06	2.31764e+07	5.2638e+06	1.61424e+07	1.0202e+07	9.2466e+06	2.09853e+07	0.871776	0.638911
1513	1	SM(d44:3)+H	(d44:3)	(d44:3)			839.7	C49 H96 O6 N2 P1	41.0061	1.17312e+06	635640	356434	1.1577e+06	2.12437e+06	3.03854e+06	4.63911e+06	811547	811298	544426	2.408e+06	1.30303	0.640893
1655	0	TG(18:0_16:0_22:6)+NH4	(18:0_16:0_22:6)	(18:0)	(16:0)	(22:6)	924.801	C59 H106 O6 N1	47.9596	1.66745e+06	3.89193e+06	7.19004e+06	2.60471e+07	4.64437e+06	7.80551e+07	2.11274e+07	4.89802e+06	310319	1.01711e+07	3.21053e+07	0.677673	0.641252
1702	0	TG(18:1_20:5_20:5)+NH4	(18:1_20:5_20:5)	(18:1)	(20:5)	(20:5)	942.755	C61 H100 O6 N1	45.459	112749	427440	612745	2.05068e+06	756687	3.89864e+06	3.40177e+06	749012	25575.9	951303	3.71228e+06	1.34979	0.642327
399	0	Hex3Cer(d42:1)+HCOO	(d18:1_24:0)	(d18:1)	(24:0)		1180.79	C61 H114 O20 N1	39.5332	1.32934e+06	462914	803511	1.72747e+06	1.20538e+06	2.31474e+06	802474	1.09264e+06	239189	932974	2.39301e+06	0.835399	0.642551
1180	0	PE(18:1e_22:6)-H	(18:1e_22:6)	(18:1e)	(22:6)		774.544	C45 H77 O7 N1 P1	36.6859	1.07023e+07	9.35635e+06	2.59284e+07	3.10601e+07	7.33291e+06	6.69756e+07	1.13854e+07	4.00134e+07	6.70923e+06	1.10088e+07	2.9988e+07	0.785737	0.643486
1633	0	TG(16:1_16:1_22:6)+NH4	(16:1_16:1_22:6)	(16:1)	(16:1)	(22:6)	892.739	C57 H98 O6 N1	45.3426	529261	1.15996e+07	2.18463e+06	4.55301e+06	1.24702e+06	5.23816e+06	6.0668e+06	889932	109644	1.3547e+06	7.39581e+06	0.748677	0.64439
1552	0	SPH(t18:0)+H	(t18:0)	(t18:0)			318.3	C18 H40 O3 N1	9.37191	1.16803e+06	74661.2	1.91514e+06	3.42299e+06	8.88585e+06	1.54263e+07	1.16171e+06	3.78295e+06	8.75055e+06	3.12581e+06	2.34349e+06	0.744422	0.644978
782	0	PC(32:1)+K	(16:0_16:1)	(16:0)	(16:1)		770.51	C40 H78 O8 N1 P1 K1	32.8282	1.7385e+08	3.23166e+07	2.23403e+08	4.86732e+08	1.51507e+08	5.45548e+08	1.21546e+08	1.86624e+08	4.08354e+08	2.85151e+08	1.03575e+08	0.822075	0.644983
96	0	Cer(d18:2_18:0)+H	(d18:2_18:0)	(d18:2)	(18:0)		564.535	C36 H70 O3 N1	35.6796	1.89652e+06	2.47538e+06	179130	1.34445e+06	550834	0	4.06081e+06	1.77223e+06	599925	77361.2	816575	1.36392	0.646306
1439	0	SM(d20:1_18:3)+H	(d20:1_18:3)	(d20:1)	(18:3)		753.591	C43 H82 O6 N2 P1	34.6109	3.8595e+07	2.48678e+07	5.63216e+06	9.6299e+06	8.43603e+06	1.46408e+07	1.66083e+07	2.33649e+07	5.81707e+06	1.40087e+07	1.09665e+07	0.834158	0.646927
178	0	Cer(t18:0_26:0)+H	(t18:0_26:0)	(t18:0)	(26:0)		696.686	C44 H90 O4 N1	43.0975	185005	81725	142448	135215	9.27434e+06	615425	4.06292e+06	151862	55212.3	144692	248199	0.536264	0.648984
712	0	PC(18:1e_22:6)+HCOO	(18:1e_22:6)	(18:1e)	(22:6)		862.597	C49 H85 O9 N1 P1	36.1148	52935.3	35031.5	697128	203916	46450.1	930922	1.18461e+06	73436.2	84823.2	53160.4	937061	1.42379	0.649353
868	1	PC(36:4)+H	(16:0_20:4)	(16:0)	(20:4)		782.569	C44 H81 O8 N1 P1	33.2775	1.95409e+09	6.10263e+08	3.34999e+09	5.32034e+09	1.09025e+09	9.21574e+09	8.90163e+08	7.73211e+09	2.10271e+09	1.22243e+09	1.70226e+09	0.760403	0.649927
128	0	Cer(d35:0)+HCOO	(d18:0_17:0)	(d18:0)	(17:0)		598.542	C36 H72 O5 N1	37.0313	0	188609	0	17690.4	707872	0	1.32581e+06	54910.6	0	0	61932.1	1.89372	0.649928
407	1	LPC(16:0)+H	(16:0)	(16:0)			496.34	C24 H51 O7 N1 P1	13.8262	6.99421e+07	4.85617e+07	1.22475e+08	2.73694e+08	5.2733e+07	1.75417e+08	7.68179e+07	2.44092e+08	2.23585e+08	1.37747e+08	5.86258e+07	1.19684	0.650298
80	0	Cer(d18:1_24:2)+H	(d18:1_24:2)	(d18:1)	(24:2)		646.613	C42 H80 O3 N1	39.6651	8.29695e+06	8.54416e+06	9.22759e+06	1.15886e+07	4.37434e+06	2.13882e+07	1.60653e+07	9.27718e+06	6.54998e+06	3.16225e+06	1.03349e+07	0.85884	0.651093
1472	0	SM(d38:5)+H	(d38:5)	(d38:5)			751.575	C43 H80 O6 N2 P1	32.7701	2.94259e+06	1.90871e+06	1.15053e+06	1.74214e+06	542339	2.4688e+06	2.38668e+06	1.82447e+06	821047	1.36712e+06	1.54213e+06	0.886064	0.652937
1705	0	TG(18:1_22:6_22:6)+NH4	(18:1_22:6_22:6)	(18:1)	(22:6)	(22:6)	994.786	C65 H104 O6 N1	45.8664	97098	1.009e+06	826047	1.93266e+06	687587	3.44419e+06	2.59169e+06	763649	0	1.06065e+06	4.40731e+06	1.32406	0.654218
62	0	Cer(d18:1_20:0)+HCOO	(d18:1_20:0)	(d18:1)	(20:0)		638.573	C39 H76 O5 N1	39.3103	2.74038e+06	4.28913e+06	839851	2.57154e+06	3.24014e+06	6.99777e+06	6.60874e+06	2.21783e+06	1.24674e+06	2.13966e+06	2.0625e+06	0.828412	0.65434
664	0	PC(18:0_16:0)+HCOO	(18:0_16:0)	(18:0)	(16:0)		806.592	C43 H85 O10 N1 P1	36.8038	1.5612e+07	8.72551e+06	2.51889e+07	2.10646e+07	1.40886e+07	4.94291e+07	1.37625e+07	2.31438e+07	1.48303e+07	1.86354e+07	2.6453e+07	0.866386	0.654356
894	0	PC(37:3e)+H	(37:3e)	(37:3e)			784.621	C45 H87 O7 N1 P1	40.3712	753750	32763.2	923356	706402	170072	2.59106e+06	459044	194553	280115	90782	6.30091e+06	1.69786	0.655549
315	0	Hex1Cer(d38:1)+HCOO	(d18:1_20:0)	(d18:1)	(20:0)		800.626	C45 H86 O10 N1	37.4422	788479	415563	261762	1.72648e+06	622322	1.06812e+06	435187	700304	646597	2.29322e+06	909642	1.22512	0.658034
1722	0	TG(26:0_16:0_18:0)+NH4	(26:0_16:0_18:0)	(26:0)	(16:0)	(18:0)	992.958	C63 H126 O6 N1	52.2209	0	25645.7	18394.6	704253	104640	715286	212686	0	0	568443	122112	0.691159	0.65952
839	1	PC(35:2)+H	(35:2)	(35:2)			772.585	C43 H83 O8 N1 P1	35.4525	4.07063e+06	1.49834e+06	630296	1.20335e+06	5.05498e+06	8.46678e+06	6.67941e+06	527753	678601	566659	4.91424e+06	0.76657	0.660269
179	0	Cer(t18:0_26:0)+HCOO	(t18:0_26:0)	(t18:0)	(26:0)		740.677	C45 H90 O6 N1	43.1226	69867.9	58816.8	81550.8	54953.1	7.92004e+06	459791	3.40957e+06	36920.2	103354	55176.6	267654	0.53756	0.660442
1276	0	PG(16:0_20:4)-H	(16:0_20:4)	(16:0)	(20:4)		769.503	C42 H74 O10 N0 P1	31.7068	1.50815e+06	133601	210916	517889	183534	1.39108e+06	390675	537828	2.21721e+06	773409	348849	1.29819	0.663366
300	0	Hex1Cer(d18:1_24:0)+HCOO	(d18:1_24:0)	(d18:1)	(24:0)		856.688	C49 H94 O10 N1	40.8613	6.01288e+06	1.70563e+06	3.82115e+06	1.52096e+07	6.36427e+06	1.57591e+07	4.4466e+06	4.36729e+06	9.54715e+06	7.85487e+06	8.51679e+06	0.852814	0.664649
72	0	Cer(d18:1_24:0)+H	(d18:1_24:0)	(d18:1)	(24:0)		650.645	C42 H84 O3 N1	42.5049	1.82625e+07	1.10361e+07	1.7818e+07	4.64096e+07	2.98436e+07	9.88108e+07	7.51786e+07	1.51425e+07	1.37445e+07	1.54554e+07	2.59702e+07	0.7858	0.665968
564	0	MePC(39:7)+Na	(39:7)	(39:7)			854.567	C48 H82 O8 N1 P1 Na1	31.1787	3.19488e+06	1.86984e+06	5.78763e+06	2.14979e+07	4.69261e+06	2.38075e+07	3.54433e+06	8.67546e+06	1.07707e+07	1.04779e+07	7.7232e+06	0.812319	0.667054
170	0	Cer(t18:0_24:0+O)+H	(t18:0_24:0+O)	(t18:0)	(24:0+O)		684.65	C42 H86 O5 N1	41.0429	146787	199627	308079	265085	7.93533e+06	1.38171e+06	4.13399e+06	293626	218371	299059	310128	0.616045	0.66915
806	1	PC(33:2)+H	(33:2)	(33:2)			744.554	C41 H79 O8 N1 P1	33.1464	1.5035e+07	8.14802e+06	1.43038e+07	1.75131e+07	2.51088e+07	3.89344e+07	2.89241e+07	2.07713e+07	2.09949e+07	1.25579e+07	2.76297e+07	1.11769	0.671129
1460	0	SM(d36:0)+H	(d36:0)	(d36:0)			733.622	C41 H86 O6 N2 P1	35.4788	1.96001e+07	1.08036e+07	4.9038e+06	8.08549e+06	2.0004e+07	1.69039e+07	3.5732e+07	1.24188e+07	4.19078e+06	1.05394e+07	1.73212e+07	1.19853	0.671174
594	0	PC(14:1e_22:6)+H	(14:1e_22:6)	(14:1e)	(22:6)		762.543	C44 H77 O7 N1 P1	35.6631	2.64008e+06	2.39922e+06	4.23674e+06	8.75184e+06	2.64101e+06	1.16453e+07	2.11312e+06	1.04431e+07	987980	1.74234e+06	6.39379e+06	0.80511	0.672399
1587	0	TG(16:0_16:0_24:1)+NH4	(16:0_16:0_24:1)	(16:0)	(16:0)	(24:1)	934.88	C59 H116 O6 N1	50.4683	457762	1.47943e+06	1.54478e+06	9.11723e+06	3.07569e+06	1.64119e+07	5.41703e+06	817674	262523	8.29252e+06	5.44782e+06	0.756856	0.67342
644	0	PC(16:1e_18:0)+HCOO	(16:1e_18:0)	(16:1e)	(18:0)		790.597	C43 H85 O9 N1 P1	37.8168	42257.7	0	299807	209980	272338	1.05436e+06	897303	243359	133255	49067.1	745600	1.32126	0.674783
161	0	Cer(t18:0_20:0)+HCOO	(t18:0_20:0)	(t18:0)	(20:0)		656.583	C39 H78 O6 N1	38.3192	8979.84	102952	14504.2	9943.1	2.53518e+06	526629	1.33357e+06	98470.5	24890.3	69568.5	93205.2	0.607733	0.674858
1674	0	TG(18:0_20:4_22:6)+NH4	(18:0_20:4_22:6)	(18:0)	(20:4)	(22:6)	972.801	C63 H106 O6 N1	47.1083	611454	85709.5	3.29631e+06	8.62006e+06	3.33036e+06	3.7056e+07	9.98673e+06	3.1126e+06	24054.3	3.23325e+06	1.39835e+07	0.686948	0.675258
1002	1	PC(40:7e)+H	(18:1e_22:6)	(18:1e)	(22:6)		818.606	C48 H85 O7 N1 P1	36.0981	3.57578e+06	2.48566e+06	1.49168e+07	9.03175e+06	4.06573e+06	8.32987e+07	2.6174e+07	1.33944e+07	2.99592e+06	3.70414e+06	2.14657e+07	0.692493	0.675292
511	0	MePC(34:2)+Na	(34:2)	(34:2)			794.567	C43 H82 O8 N1 P1 Na1	33.1193	2.86489e+06	1.76396e+06	3.03628e+06	1.80992e+07	4.95017e+06	2.24848e+07	4.84007e+06	1.69007e+07	2.60602e+06	3.89521e+06	6.35825e+06	0.780466	0.675323
665	0	PC(18:0_16:0)+Na	(18:0_16:0)	(18:0)	(16:0)		784.583	C42 H84 O8 N1 P1 Na1	36.7994	1.17019e+07	6.73546e+06	2.58091e+07	2.39628e+07	1.08798e+07	6.43366e+07	1.22677e+07	3.02005e+07	1.96106e+07	1.85082e+07	1.8869e+07	0.832119	0.67558
133	0	Cer(d41:1+O)+HCOO	(d18:1_23:0+O)	(d18:1)	(23:0+O)		696.615	C42 H82 O6 N1	40.8814	0	0	274743	194220	1.1012e+06	3.02244e+06	2.08687e+06	163771	0	92347.3	132509	0.646821	0.675592
1250	0	PE(38:6)+Na	(18:2_20:4)	(18:2)	(20:4)		786.504	C43 H74 O8 N1 P1 Na1	32.43	99438.4	20066.9	175722	29282.8	234919	328439	0	367745	0	164421	18564.3	0.74434	0.675767
73	0	Cer(d18:1_24:0)+HCOO	(d18:1_24:0)	(d18:1)	(24:0)		694.635	C43 H84 O5 N1	42.5046	1.38708e+07	8.23089e+06	8.9204e+06	2.34331e+07	1.84209e+07	6.21898e+07	4.99633e+07	7.94647e+06	7.08147e+06	8.44669e+06	1.39625e+07	0.776514	0.676345
535	0	MePC(36:7)+Na	(36:7)	(36:7)			812.52	C45 H76 O8 N1 P1 Na1	36.0396	6.84323e+06	2.41583e+06	8.69027e+06	1.09477e+07	4.77085e+06	1.63842e+06	3.02948e+06	1.15942e+07	8.48139e+06	6.34923e+06	4.52204e+06	1.1548	0.676619
1696	0	TG(18:1_18:2_22:6)+NH4	(18:1_18:2_22:6)	(18:1)	(18:2)	(22:6)	946.786	C61 H104 O6 N1	46.4675	4.68038e+06	4.60782e+07	2.7437e+07	3.98361e+07	2.06012e+07	6.62385e+07	4.99717e+07	1.36458e+07	1.94395e+06	1.40549e+07	6.01002e+07	0.818366	0.677439
885	1	PC(37:1)+H	(37:1)	(37:1)			802.632	C45 H89 O8 N1 P1	35.9796	33660.6	271459	608180	1.91543e+06	3.08425e+06	2.4185e+06	1.57296e+06	199542	183830	97938.6	8.73483e+06	1.55398	0.678498
198	0	CerP(t37:1)+H	(t37:1)	(t37:1)			676.528	C37 H75 O7 N1 P1	32.5128	0	16489.8	0	139406	1.44803e+06	1.90961e+06	5.28219e+06	0	0	0	85908.5	1.8334	0.678758
1516	1	SM(d44:4)+H	(d44:4)	(d44:4)			837.684	C49 H94 O6 N2 P1	39.3554	1.64288e+06	1.9627e+06	1.60747e+06	1.8329e+06	3.98746e+06	4.40912e+06	3.78018e+06	1.99827e+06	3.31739e+06	1.56144e+06	3.69133e+06	1.11499	0.678787
1453	0	SM(d34:0)+HCOO	(d34:0)	(d34:0)			749.581	C40 H82 O8 N2 P1	33.1574	1.51006e+07	8.54803e+06	1.15178e+07	1.30148e+07	2.52396e+07	4.34532e+07	2.44239e+07	1.42988e+07	1.22551e+07	9.20878e+06	2.39542e+07	0.863913	0.679068
771	0	PC(31:0e)+H	(31:0e)	(31:0e)			706.575	C39 H81 O7 N1 P1	34.9835	9.74203e+06	611981	1.00698e+07	2.62806e+07	2.33434e+07	1.21217e+07	1.16295e+07	9.70914e+06	2.39382e+07	6.06216e+06	2.99505e+07	1.18715	0.679455
1108	1	PE(16:1e_20:3)-H	(16:1e_20:3)	(16:1e)	(20:3)		724.529	C41 H75 O7 N1 P1	35.3894	5.84282e+06	2.09085e+06	4.8759e+06	1.87075e+06	4.05064e+06	1.18828e+07	4.13394e+06	4.52622e+06	1.20239e+07	2.27411e+06	7.38243e+06	1.18929	0.680241
1476	0	SM(d40:0)+HCOO	(d40:0)	(d40:0)			833.675	C46 H94 O8 N2 P1	39.3869	1.12322e+06	633446	188581	287902	1.8957e+06	2.43243e+06	2.06269e+06	908557	892545	929989	1.60381e+06	1.17006	0.683402
1287	0	PG(18:1_18:1)+H	(18:1_18:1)	(18:1)	(18:1)		775.548	C42 H80 O10 N0 P1	32.3799	2.78028e+06	223162	695118	1.46414e+06	141451	3.11486e+06	258086	1.0199e+06	7.63335e+06	1.18919e+06	163417	1.46297	0.683561
395	0	Hex3Cer(d18:1_24:1)+H	(d18:1_24:1)	(d18:1)	(24:1)		1134.79	C60 H112 O18 N1	37.8263	2.66461e+06	893181	3.04589e+06	3.1373e+06	2.12526e+06	6.71642e+06	1.72102e+06	2.98171e+06	1.2183e+06	2.2322e+06	5.12525e+06	0.857475	0.68409
145	0	Cer(m18:0_23:0)+H	(m18:0_23:0)	(m18:0)	(23:0)		622.65	C41 H84 O2 N1	43.0534	28145.6	30223.1	123404	156550	402899	930674	1.27569e+06	106500	223756	157830	188383	1.40116	0.684254
1710	0	TG(18:2_18:2_22:6)+NH4	(18:2_18:2_22:6)	(18:2)	(18:2)	(22:6)	944.77	C61 H102 O6 N1	45.6663	1.43615e+06	1.18718e+07	6.56724e+06	3.91221e+06	4.55204e+06	5.68185e+06	4.80714e+06	3.2074e+06	201907	812132	1.34242e+07	0.791956	0.684525
1602	0	TG(16:0_18:1_24:1)+NH4	(16:0_18:1_24:1)	(16:0)	(18:1)	(24:1)	960.895	C61 H118 O6 N1	50.4368	507654	2.51023e+06	3.55547e+06	1.22469e+07	5.2718e+06	1.57171e+07	6.33637e+06	1.04328e+06	265878	1.00801e+07	8.839e+06	0.800761	0.685674
1517	0	SM(d44:5)+H	(d44:5)	(d44:5)			835.669	C49 H92 O6 N2 P1	38.6598	8.2552e+07	4.26735e+07	5.608e+07	4.37604e+07	3.47838e+07	2.27252e+08	7.1791e+07	7.79646e+07	7.0362e+07	4.17877e+07	7.85471e+07	0.838722	0.68647
461	0	LPE(18:0)+Na	(18:0)	(18:0)			504.306	C23 H48 O7 N1 P1 Na1	18.8635	1.03842e+06	461793	1.18375e+06	2.40747e+06	685878	4.58495e+06	510116	2.35247e+06	1.81866e+06	1.60403e+06	874042	0.829083	0.691699
78	1	Cer(d18:1_24:1)+H	(d18:1_24:1)	(d18:1)	(24:1)		648.629	C42 H82 O3 N1	41.7847	135063	38483.5	132071	362490	1.07677e+06	1.55639e+06	2.81123e+06	83505.7	180952	610671	249534	1.43068	0.693838
394	0	Hex3Cer(d18:1_24:0)+H	(d18:1_24:0)	(d18:1)	(24:0)		1136.8	C60 H114 O18 N1	39.546	3.34262e+06	833186	1.85038e+06	3.90209e+06	2.95975e+06	6.83543e+06	1.74403e+06	2.36436e+06	519574	2.46244e+06	6.63282e+06	0.834938	0.69387
800	1	PC(33:1)+H	(33:1)	(33:1)			746.569	C41 H81 O8 N1 P1	34.6524	8.06941e+06	5.03236e+06	7.84923e+06	1.37108e+07	2.56866e+06	1.52084e+07	4.58641e+06	1.21163e+07	2.01975e+07	7.69332e+06	6.13813e+06	1.16093	0.694615
1321	1	PG(22:5_22:6)+NH4	(22:5_22:6)	(22:5)	(22:6)		886.559	C50 H81 O10 N1 P1	29.4693	110784	67087.7	266937	389932	95647.8	1.46055e+06	26405.4	430150	293895	686462	45566.5	0.744047	0.695382
1351	0	PI(18:0_18:2)+NH4	(18:0_18:2)	(18:0)	(18:2)		880.591	C45 H87 O13 N1 P1	33.2006	4.45635e+06	2.38415e+06	239453	2.53763e+06	2.44504e+06	2.1305e+07	1.12744e+06	2.93772e+06	1.20763e+07	3.72046e+06	198911	0.721447	0.696049
162	0	Cer(t18:0_20:0+O)+H	(t18:0_20:0+O)	(t18:0)	(20:0+O)		628.587	C38 H78 O5 N1	37.498	0	0	0	0	1.08233e+06	0	489904	0	0	0	0	0.543167	0.699201
71	1	Cer(d18:1_23:0+O)+H	(d18:1_23:0+O)	(d18:1)	(23:0+O)		652.624	C41 H82 O4 N1	40.9614	11403.9	0	263686	212827	1.06661e+06	3.45303e+06	2.28648e+06	210505	58096.9	99455.1	124877	0.666051	0.699256
967	1	PC(40:10)+H	(40:10)	(40:10)			826.538	C48 H77 O8 N1 P1	28.4785	6344.17	42412.1	24832.4	658000	105419	229648	87125.5	96131.7	45958.3	310914	124146	0.747316	0.699516
1704	0	TG(18:1_22:5_22:6)+NH4	(18:1_22:5_22:6)	(18:1)	(22:5)	(22:6)	996.801	C65 H106 O6 N1	46.2225	395241	512095	2.76162e+06	4.20474e+06	1.6532e+06	6.71696e+06	5.17268e+06	1.218e+06	139562	1.74172e+06	9.10007e+06	1.28334	0.701369
1005	0	PC(40:8)+K	(18:2_22:6)	(18:2)	(22:6)		868.525	C48 H80 O8 N1 P1 K1	31.5312	984279	549522	2.27678e+06	6.58562e+06	1.14679e+06	4.98434e+06	961877	2.43278e+06	2.03079e+06	2.5075e+06	3.64795e+06	0.840854	0.701689
1229	0	PE(35:2e)+Na	(35:2e)	(35:2e)			738.541	C40 H78 O7 N1 P1 Na1	37.6731	584257	340129	137219	582349	1.30055e+06	1.25725e+06	790156	704450	265858	384557	900125	0.869678	0.701756
596	0	PC(15:0_16:0)+HCOO	(15:0_16:0)	(15:0)	(16:0)		764.545	C40 H79 O10 N1 P1	33.5489	8.70995e+06	2.39121e+06	1.40859e+07	2.41302e+07	1.28578e+07	1.63895e+07	6.59552e+06	1.59085e+07	1.76232e+07	9.59334e+06	8.48735e+06	0.889071	0.703165
783	1	PC(32:1e)+H	(16:0e_16:1)	(16:0e)	(16:1)		718.575	C40 H81 O7 N1 P1	34.4753	1.26417e+06	3.85792e+06	1.6209e+06	5.55631e+06	1.09251e+06	1.45599e+08	8.88032e+07	8.53212e+06	4.24067e+06	3.1773e+06	8.95909e+07	1.46684	0.70349
67	0	Cer(d18:1_22:2)+H	(d18:1_22:2)	(d18:1)	(22:2)		618.582	C40 H76 O3 N1	37.9335	486686	582811	414620	479499	155388	970658	673063	673149	201426	84163.6	615120	0.872686	0.704525
512	0	MePC(34:3e)+Na	(34:3e)	(34:3e)			778.572	C43 H82 O7 N1 P1 Na1	35.6652	1.82503e+06	1.22251e+06	5.26403e+06	5.59427e+06	2.43947e+06	2.34473e+06	1.57032e+06	5.71195e+06	4.3944e+06	1.27587e+06	4.93327e+06	1.14836	0.704758
82	0	Cer(d18:1_25:0)+H	(d18:1_25:0)	(d18:1)	(25:0)		664.66	C43 H86 O3 N1	43.2011	528484	434209	1.17644e+06	2.16541e+06	6.76163e+06	6.65928e+06	8.74857e+06	537558	219674	579062	659864	0.72741	0.705104
1273	0	PG(16:0_18:1)-H	(16:0_18:1)	(16:0)	(18:1)		747.518	C40 H76 O10 N0 P1	33.4087	1.92066e+07	4.75878e+06	5.16396e+06	6.77525e+06	3.34148e+06	3.44605e+07	5.47906e+06	9.65905e+06	1.99237e+07	1.06821e+07	4.52431e+06	0.818404	0.707281
1344	0	PI(16:0e_22:5)-H	(16:0e_22:5)	(16:0e)	(22:5)		869.555	C47 H82 O12 N0 P1	32.6198	107714	27276.7	93252.1	205871	95232.6	2.08402e+06	58361	153084	723129	40514.9	506796	0.680448	0.709178
1150	0	PE(18:0p_22:6)+H	(18:0p_22:6)	(18:0p)	(22:6)		776.559	C45 H79 O7 N1 P1	36.6832	3.13843e+07	2.01814e+07	7.6306e+07	9.19594e+07	2.37243e+07	1.84243e+08	2.86571e+07	1.12511e+08	2.22637e+07	3.81188e+07	9.41395e+07	0.829428	0.709317
798	0	PC(33:0e)+H	(33:0e)	(33:0e)			734.606	C41 H85 O7 N1 P1	36.7142	1.5693e+06	91082.1	1.2944e+06	655663	1.39926e+07	2.17623e+07	5.68787e+06	1.00703e+06	5.25118e+06	1.7704e+06	1.11133e+07	0.756904	0.710767
158	1	Cer(t18:0_18:0)+HCOO	(t18:0_18:0)	(t18:0)	(18:0)		628.552	C37 H74 O6 N1	36.2878	18507.6	476243	42709.3	0	2.44218e+06	295930	1.37233e+06	333367	68898	50025.7	15799.3	0.674234	0.711505
708	1	PC(18:1e_18:1)+HCOO	(18:1e_18:1)	(18:1e)	(18:1)		816.612	C45 H87 O9 N1 P1	38.0743	133985	24496.9	558973	370940	3.77293e+06	5.05981e+06	7.13832e+06	227007	96679.5	765710	3.11964e+06	1.37251	0.712182
1676	0	TG(18:0_22:6_22:6)+NH4	(18:0_22:6_22:6)	(18:0)	(22:6)	(22:6)	996.801	C65 H106 O6 N1	46.7899	35251.6	0	570913	1.09663e+06	321766	4.44828e+06	2.45987e+06	519333	39947	659556	3.54046e+06	1.33836	0.713089
38	0	Cer(d18:0_17:0)+H	(d18:0_17:0)	(d18:0)	(17:0)		554.551	C35 H72 O3 N1	37.0776	0.227455	300923	0	0	1.29259e+06	0	2.0949e+06	0	0	0	127266	1.6734	0.71324
1294	1	PG(18:1_18:2)-H	(18:1_18:2)	(18:1)	(18:2)		771.518	C42 H76 O10 N0 P1	30.7016	3.38126e+06	462807	2.31514e+06	2.67609e+06	839000	5.2354e+06	1.09333e+06	2.17432e+06	7.04135e+06	3.35981e+06	1.24134e+06	1.20004	0.714276
1598	0	TG(16:0_18:1_22:1)+NH4	(16:0_18:1_22:1)	(16:0)	(18:1)	(22:1)	932.864	C59 H114 O6 N1	49.7913	1.38954e+06	1.46418e+07	6.40182e+06	1.78401e+07	6.58686e+06	2.57515e+07	1.84548e+07	3.19108e+06	456865	1.3318e+07	1.54671e+07	0.840987	0.714294
831	0	PC(34:4)+H	(14:0_20:4)	(14:0)	(20:4)		754.538	C42 H77 O8 N1 P1	30.8203	1.51842e+07	3.33375e+06	1.65133e+07	2.60652e+07	8.50274e+06	4.57533e+07	1.02021e+07	2.1826e+07	2.67501e+07	1.55968e+07	8.41137e+06	0.861217	0.71619
880	1	PC(36:5e)+H	(16:0e_20:5)	(16:0e)	(20:5)		766.575	C44 H81 O7 N1 P1	33.3125	1.03433e+07	6.36824e+06	2.16288e+07	9.87678e+07	3.33182e+07	5.19306e+07	2.55423e+07	2.49452e+07	2.13708e+07	3.49448e+07	5.02208e+07	0.847415	0.718564
260	0	DG(18:1_22:6)+NH4	(18:1_22:6)	(18:1)	(22:6)		684.556	C43 H74 O5 N1	37.4029	602903	829188	1.03182e+06	4.39747e+06	1.04349e+06	1.69695e+07	4.07114e+06	1.27619e+06	803720	1.33528e+06	7.74363e+06	0.734729	0.718775
1707	0	TG(18:1e_18:1_20:4)+NH4	(18:1e_18:1_20:4)	(18:1e)	(18:1)	(20:4)	910.822	C59 H108 O5 N1	48.6606	330407	304935	1.24262e+06	4.56471e+06	1.58239e+06	1.15614e+07	2.02305e+06	508058	677607	1.01204e+06	7.91146e+06	0.743304	0.719572
706	0	PC(18:1e_18:1)+H	(18:1e_18:1)	(18:1e)	(18:1)		772.621	C44 H87 O7 N1 P1	38.067	3.50514e+06	2.55809e+06	1.6353e+07	8.22046e+06	7.74423e+07	1.21529e+08	1.74238e+08	6.60211e+06	2.14559e+06	1.4003e+07	6.59941e+07	1.37443	0.719623
862	1	PC(36:3)+H	(36:3)	(36:3)			784.585	C44 H83 O8 N1 P1	36.8009	1.27383e+07	5.08875e+06	3.33519e+07	3.0859e+07	1.39207e+07	4.96502e+07	1.25003e+07	2.93239e+07	1.88145e+07	1.85485e+07	2.81895e+07	0.884919	0.720192
76	0	Cer(d18:1_24:0+O)+HCOO	(d18:1_24:0+O)	(d18:1)	(24:0+O)		710.63	C43 H84 O6 N1	41.7705	190478	28384.4	684880	619990	4.11008e+06	5.13e+06	1.22357e+07	441996	128344	512847	452561	1.5353	0.720348
516	1	MePC(34:4e)+Na	(34:4e)	(34:4e)			776.556	C43 H80 O7 N1 P1 Na1	36.6806	3.16711e+07	2.20612e+07	8.40054e+07	9.07312e+07	2.3029e+07	2.07134e+08	2.8771e+07	1.32346e+08	2.25129e+07	3.76616e+07	9.43615e+07	0.8259	0.720941
636	0	PC(16:1_18:2)+HCOO	(16:1_18:2)	(16:1)	(18:2)		800.545	C43 H79 O10 N1 P1	31.4515	3.57418e+06	1.301e+06	7.31892e+06	1.40307e+07	4.74603e+06	7.84384e+06	2.37884e+06	2.37255e+06	9.1546e+06	6.21372e+06	8.00664e+06	0.869558	0.721105
139	0	Cer(d43:1+O)+HCOO	(d18:1_25:0+O)	(d18:1)	(25:0+O)		724.646	C44 H86 O6 N1	42.5265	0	0	96646	68330.8	1.64023e+06	647888	3.22142e+06	25711.5	0	58936.1	25787.5	1.62987	0.723993
1618	0	TG(16:0e_18:1_18:1)+NH4	(16:0e_18:1_18:1)	(16:0e)	(18:1)	(18:1)	862.822	C55 H108 O5 N1	49.4639	739705	537071	1.1224e+06	4.44921e+06	1.80479e+06	7.79433e+06	3.70904e+06	946290	977966	954626	4.55232e+06	0.812786	0.724424
860	0	PC(36:2e)+Na	(18:1e_18:1)	(18:1e)	(18:1)		794.603	C44 H86 O7 N1 P1 Na1	38.0799	254263	31866.8	643101	369989	4.4508e+06	5.03595e+06	6.64453e+06	93250.3	392766	392505	4.45079e+06	1.33216	0.724431
808	1	PC(33:3)+H	(33:3)	(33:3)			742.538	C41 H77 O8 N1 P1	31.0391	992936	39182	1.48801e+06	452460	1.0993e+06	2.27392e+06	948388	1.18255e+06	1.19019e+06	1.10181e+06	1.47699e+06	1.11568	0.725337
1277	1	PG(16:0_22:6)+NH4	(16:0_22:6)	(16:0)	(22:6)		812.544	C44 H79 O10 N1 P1	29.7759	357288	41285.2	122230	723844	156445	1.93601e+06	212875	327953	617153	803971	248161	0.794742	0.728824
266	0	dMePE(12:0_12:0)-H	(12:0_12:0)	(12:0)	(12:0)		606.414	C31 H61 O8 N1 P1	23.5306	2.01597e+07	1.87612e+07	1.96763e+07	1.77888e+07	1.79626e+07	1.89334e+07	1.87522e+07	1.85419e+07	2.09983e+07	1.91631e+07	1.80782e+07	1.01199	0.72928
589	0	PC(12:0_14:0)+HCOO	(12:0_14:0)	(12:0)	(14:0)		694.466	C35 H69 O10 N1 P1	26.8071	1.21724e+06	1.16383e+06	990539	1.18112e+06	1.18551e+06	1.22495e+06	1.22209e+06	1.2361e+06	1.23639e+06	1.02785e+06	1.17422e+06	1.0162	0.73134
633	1	PC(16:1_16:1)+HCOO	(16:1_16:1)	(16:1)	(16:1)		774.529	C41 H77 O10 N1 P1	32.2428	4.61059e+06	402155	2.72694e+06	3.41316e+06	1.43359e+06	7.40573e+06	1.82283e+06	2.58218e+06	1.1613e+07	3.89974e+06	675229	1.23606	0.73198
2	0	AcCa(14:1)+H	(14:1)	(14:1)			370.295	C21 H40 O4 N1	5.72482	2.75805e+06	650687	634544	1.87378e+06	3.60183e+06	6.04965e+06	1.44797e+06	2.20723e+06	2.82456e+06	3.23544e+06	1.64947e+06	0.875972	0.733331
497	0	MePC(32:2e)+Na	(32:2e)	(32:2e)			752.556	C41 H80 O7 N1 P1 Na1	31.9344	64678.8	200381	678262	542713	406960	1.45351e+06	64416.3	468836	232520	176295	1.31557e+06	0.809549	0.733791
630	0	PC(16:0e_22:4)+HCOO	(16:0e_22:4)	(16:0e)	(22:4)		840.612	C47 H87 O9 N1 P1	35.7398	377657	24173.5	857757	472522	665721	1.58214e+06	696562	386025	361156	164332	1.21348e+06	0.850725	0.735221
51	0	Cer(d18:0_24:2)+H	(d18:0_24:2)	(d18:0)	(24:2)		648.629	C42 H82 O3 N1	40.2887	258742	1.5159e+06	537052	678580	1.82591e+06	1.51136e+06	3.09501e+06	83612.4	300846	292564	2.77192e+06	1.24104	0.736443
16	0	BiotinylPE(8:0_18:1)+Na	(8:0_18:1)	(8:0)	(18:1)		854.472	C41 H74 O10 N3 S1 P1 Na1	32.8326	87243.9	2.21552e+06	3.62675e+06	2.81766e+07	2.63571e+06	3.20345e+07	2.58763e+06	8.79053e+06	1.49493e+07	1.76629e+07	1.55837e+06	0.794728	0.736939
1296	1	PG(18:1_20:4)+NH4	(18:1_20:4)	(18:1)	(20:4)		814.559	C44 H81 O10 N1 P1	30.5151	1.04436e+06	71488.2	527929	685012	237418	3.01856e+06	244972	511137	4.68311e+06	678412	221986	1.3622	0.738499
75	1	Cer(d18:1_24:0+O)+H	(d18:1_24:0+O)	(d18:1)	(24:0+O)		666.639	C42 H84 O4 N1	41.7646	305479	20578.7	859990	861248	4.31735e+06	6.25094e+06	1.38275e+07	509190	82897.5	530770	621944	1.48125	0.73878
920	1	PC(38:3e)+H	(38:3e)	(38:3e)			798.637	C46 H89 O7 N1 P1	37.5617	5.98833e+06	353567	5.49161e+06	3.32589e+06	3.28774e+06	2.03114e+07	6.83737e+06	2.20995e+06	2.77419e+06	1.84276e+06	1.25882e+07	0.812799	0.740635
9	0	AcCa(20:1)+H	(20:1)	(20:1)			454.389	C27 H52 O4 N1	16.8792	7.79587e+06	2.45521e+06	4.4273e+06	1.00012e+07	4.49621e+06	8.93885e+06	4e+06	4.7842e+06	5.7034e+06	6.1595e+06	8.63581e+06	0.921941	0.740919
1208	0	PE(20:2e_18:1)-H	(20:2e_18:1)	(20:2e)	(18:1)		754.576	C43 H81 O7 N1 P1	38.6885	1.46039e+06	585594	1.4698e+06	796684	809849	2.79199e+06	1.24897e+06	1.13074e+06	1.28649e+06	292239	3.80762e+06	1.17752	0.741032
1690	0	TG(18:1_18:2_18:3)+NH4	(18:1_18:2_18:3)	(18:1)	(18:2)	(18:3)	896.77	C57 H102 O6 N1	46.6894	1.07943e+07	2.54094e+07	2.90704e+07	4.02443e+07	1.72483e+07	5.53781e+07	6.78645e+07	1.2342e+07	3.81281e+06	1.12625e+07	8.43138e+07	1.20977	0.741734
1227	0	PE(34:3)+Na	(16:1_18:2)	(16:1)	(18:2)		736.489	C39 H72 O8 N1 P1 Na1	32.1001	91407.3	0	207716	192786	61124.8	677727	0.004743	14585.5	108840	633621	0	0.738126	0.742201
53	0	Cer(d18:0_25:1)+H	(d18:0_25:1)	(d18:0)	(25:1)		664.66	C43 H86 O3 N1	42.2223	3505.39	47904.2	39118.3	35832	2.08344e+06	223884	2.85464e+06	43485.5	51453.3	43124	146183	1.54772	0.743332
1279	1	PG(16:0_22:6)-H	(16:0_22:6)	(16:0)	(22:6)		793.503	C44 H74 O10 N0 P1	29.7714	273403	65775	116338	661106	134397	1.92474e+06	170819	323511	616009	784083	212096	0.795973	0.743375
605	0	PC(16:0_16:0)+HCOO	(16:0_16:0)	(16:0)	(16:0)		778.56	C41 H81 O10 N1 P1	34.6914	2.19476e+08	8.91452e+07	2.183e+08	3.7932e+08	1.66758e+08	4.25842e+08	1.62627e+08	3.33326e+08	5.18991e+08	2.21557e+08	1.578e+08	1.1163	0.743493
396	0	Hex3Cer(d34:1)+HCOO	(d18:1_16:0)	(d18:1)	(16:0)		1068.67	C53 H98 O20 N1	31.4041	1.11217e+06	475058	1.18513e+06	1.7782e+06	1.63809e+06	2.41314e+06	1.92853e+06	1.37685e+06	402615	726866	2.02706e+06	0.901476	0.745097
1436	0	SM(d18:1_24:1)+Na	(d18:1_24:1)	(d18:1)	(24:1)		835.666	C47 H93 O6 N2 P1 Na1	38.6625	8.18053e+07	4.52016e+07	5.60507e+07	4.4198e+07	3.48429e+07	1.64178e+08	5.2123e+07	7.79903e+07	6.95033e+07	4.17998e+07	7.81528e+07	0.899611	0.745843
1304	0	PG(18:2_18:2)+NH4	(18:2_18:2)	(18:2)	(18:2)		788.544	C42 H79 O10 N1 P1	29.0305	868601	106959	589492	572411	227516	1.75133e+06	248228	468215	1.99075e+06	794968	581189	1.19039	0.746056
1701	0	TG(18:1_20:4_22:6)+NH4	(18:1_20:4_22:6)	(18:1)	(20:4)	(22:6)	970.786	C63 H104 O6 N1	46.1906	714153	2.31574e+06	4.24058e+06	1.33424e+07	3.29214e+06	1.34194e+07	1.25486e+07	3.0955e+06	343281	3.22053e+06	1.89564e+07	1.22701	0.746292
458	0	LPE(16:1e)+Na	(16:1e)	(16:1e)			460.28	C21 H44 O6 N1 P1 Na1	16.1921	597561	65622.1	757836	1.78851e+06	365476	2.31192e+06	436382	1.05195e+06	1.12619e+06	819858	834164	0.870106	0.74686
626	0	PC(16:0e_18:1)+HCOO	(16:0e_18:1)	(16:0e)	(18:1)		790.597	C43 H85 O9 N1 P1	36.3202	1.06935e+07	3.40087e+06	1.55771e+07	1.23277e+07	1.45172e+07	3.32872e+07	1.74793e+07	1.29366e+07	1.42845e+07	8.7303e+06	3.05662e+07	1.12241	0.746982
181	0	Cer(t18:1_16:0)+HCOO	(t18:1_16:0)	(t18:1)	(16:0)		598.505	C35 H68 O6 N1	34.111	174699	2.07824e+06	363013	360273	5.14287e+06	522404	4.33955e+06	378715	151886	97839.9	339807	0.737065	0.747925
1147	0	PE(18:0p_22:4)+H	(18:0p_22:4)	(18:0p)	(22:4)		780.59	C45 H83 O7 N1 P1	38.3807	1.1725e+07	2.18001e+06	1.23693e+07	1.57492e+07	4.59608e+06	1.37148e+07	4.55135e+06	1.40208e+07	1.01699e+07	3.40018e+06	1.30155e+07	0.898147	0.747995
85	1	Cer(d18:1_25:0+O)+H	(d18:1_25:0+O)	(d18:1)	(25:0+O)		680.655	C43 H86 O4 N1	42.3496	34940.2	19034.9	0	0	1.84229e+06	462441	3.13451e+06	0	0	0	0	1.5947	0.748291
1275	0	PG(16:0_20:4)+NH4	(16:0_20:4)	(16:0)	(20:4)		788.544	C42 H79 O10 N1 P1	31.7139	2.05741e+06	143194	265969	726592	146121	1.38431e+06	440161	619541	2.62498e+06	863805	274147	1.22516	0.7483
629	0	PC(16:0e_20:5)+HCOO	(16:0e_20:5)	(16:0e)	(20:5)		810.565	C45 H81 O9 N1 P1	33.3117	301294	260755	880936	2.86439e+06	610469	1.16951e+06	694336	497466	1.19626e+06	1.68555e+06	1.78194e+06	1.1543	0.748385
1518	0	SM(d44:6)+H	(d44:6)	(d44:6)			833.653	C49 H90 O6 N2 P1	37.2278	2.83684e+07	1.08652e+07	1.15636e+07	1.03372e+07	8.41716e+06	3.94483e+07	1.95591e+07	1.58464e+07	1.13986e+07	8.87074e+06	2.53861e+07	0.892415	0.752067
1699	0	TG(18:1_20:4_20:4)+H	(18:1_20:4_20:4)	(18:1)	(20:4)	(20:4)	929.759	C61 H101 O6	47.4357	2.54977e+06	3.98816e+06	5.37197e+06	7.85438e+06	4.576e+06	1.27637e+07	8.91665e+06	2.79584e+06	644115	2.74677e+06	1.16143e+07	0.86409	0.752699
1315	0	PG(20:4_22:6)+NH4	(20:4_22:6)	(20:4)	(22:6)		860.544	C48 H79 O10 N1 P1	28.3348	321240	93715.1	506849	776260	253337	2.029e+06	137554	675426	996512	635645	340961	0.839944	0.752919
597	0	PC(15:0_16:0)+Na	(15:0_16:0)	(15:0)	(16:0)		742.536	C39 H78 O8 N1 P1 Na1	33.5537	6.93036e+06	1.54827e+06	9.84263e+06	1.27953e+07	1.03161e+07	4.35818e+06	4.89009e+06	1.20959e+07	1.33115e+07	6.44079e+06	5.40353e+06	1.10437	0.753522
744	0	PC(20:4e_18:2)+H	(20:4e_18:2)	(20:4e)	(18:2)		792.59	C46 H83 O7 N1 P1	33.5555	6.51575e+06	9.35885e+06	2.74487e+07	7.22676e+07	2.17636e+07	2.87635e+07	1.72349e+07	2.6553e+07	3.33862e+07	2.40899e+07	2.06651e+07	0.880789	0.754304
1292	0	PG(18:1_18:2)+Na	(18:1_18:2)	(18:1)	(18:2)		795.515	C42 H77 O10 N0 P1 Na1	30.7036	1.12041e+06	89602.1	597822	912908	360263	1.81144e+06	395809	550849	2.34682e+06	893105	592315	1.17215	0.756245
569	0	MePC(40:6e)+Na	(40:6e)	(40:6e)			856.619	C49 H88 O7 N1 P1 Na1	40.4647	173095	81887.4	834318	418094	697740	1.58643e+06	415024	376130	1.16914e+06	331467	1.37394e+06	1.16017	0.756349
1271	1	PG(16:0_18:1)+NH4	(16:0_18:1)	(16:0)	(18:1)		766.559	C40 H81 O10 N1 P1	31.8693	1.51803e+06	97912.4	177830	940647	42439.7	1.5451e+06	426266	282104	3.15739e+06	663031	101754	1.28568	0.756801
121	0	Cer(d20:1_25:0+O)+H	(d20:1_25:0+O)	(d20:1)	(25:0+O)		708.686	C45 H90 O4 N1	43.8483	0	0	0	0	420297	15237.4	535984	0	0	0	29517.7	1.55809	0.758313
256	0	DG(18:1_18:2)+NH4	(18:1_18:2)	(18:1)	(18:2)		636.556	C39 H74 O5 N1	38.0734	6.508e+06	8.83795e+06	5.8037e+06	1.39313e+07	6.93884e+06	4.16276e+07	1.51984e+07	4.36231e+06	4.7569e+06	4.98962e+06	2.88633e+07	0.834511	0.762416
776	0	PC(31:2)+H	(31:2)	(31:2)			716.522	C39 H75 O8 N1 P1	31.1732	312945	418174	1.73316e+06	4.87505e+06	1.1477e+06	1.30077e+06	705283	1.57683e+06	1.4433e+06	1.29247e+06	2.01066e+06	0.86171	0.763897
1075	0	PE(16:0_16:0)-H	(16:0_16:0)	(16:0)	(16:0)		690.508	C37 H73 O8 N1 P1	35.2728	2.29154e+06	662389	2.00522e+06	2.20652e+06	1.64041e+06	4.26801e+06	1.12759e+06	1.95631e+06	3.47667e+06	1.89574e+06	1.4702e+06	0.9111	0.764952
1600	0	TG(16:0_18:1_22:6)+NH4	(16:0_18:1_22:6)	(16:0)	(18:1)	(22:6)	922.786	C59 H104 O6 N1	46.7253	7.40562e+06	2.26064e+07	2.30325e+07	4.37387e+07	9.35512e+06	6.3106e+07	3.64998e+07	1.12315e+07	2.50761e+06	6.69573e+06	6.2055e+07	0.843677	0.765035
312	1	Hex1Cer(d20:1_25:0+O)+H	(d20:1_25:0+O)	(d20:1)	(25:0+O)		870.739	C51 H100 O9 N1	42.5443	35227.7	22248	16292.4	40272.5	572358	96569.4	144096	12638.9	24108	15041.2	295920	0.753753	0.766972
83	0	Cer(d18:1_25:0)+HCOO	(d18:1_25:0)	(d18:1)	(25:0)		708.651	C44 H86 O5 N1	43.1922	416174	371495	658226	1.33305e+06	5.06542e+06	5.04637e+06	6.91895e+06	374858	223666	424090	329250	0.769931	0.767464
149	0	Cer(m18:1_23:0)+H	(m18:1_23:0)	(m18:1)	(23:0)		620.634	C41 H82 O2 N1	41.8635	95809.5	264801	378822	784028	977739	1.29074e+06	1.39612e+06	181192	915114	299182	805376	1.1383	0.770214
457	0	LPE(16:0)-H	(16:0)	(16:0)			452.278	C21 H43 O7 N1 P1	14.3227	1.86572e+06	679485	1.80639e+06	6.16587e+06	1.13963e+06	6.4666e+06	1.24254e+06	5.61321e+06	5.28274e+06	4.12023e+06	1.0159e+06	1.14378	0.770376
749	0	PC(22:0)+Na	(10:0_12:0)	(10:0)	(12:0)		616.395	C30 H60 O8 N1 P1 Na1	20.1001	2.19449e+06	1.49611e+06	1.6283e+06	1.75924e+06	1.6987e+06	1.61644e+06	1.49106e+06	1.97629e+06	1.73158e+06	1.29738e+06	1.92037e+06	0.971783	0.771127
1019	0	PC(42:11)+H	(42:11)	(42:11)			852.554	C50 H79 O8 N1 P1	29.6551	125874	480542	460361	4.43877e+06	833405	3.01044e+06	736019	1.04475e+06	853584	2.63121e+06	1.33676e+06	0.847411	0.772987
269	0	dMePE(16:0_16:1)-H	(16:0_16:1)	(16:0)	(16:1)		716.524	C39 H75 O8 N1 P1	32.8535	345599	13096.2	121826	1.16367e+06	335048	837146	306073	154253	1.58981e+06	738556	57173.1	1.21256	0.773574
827	0	PC(34:3)+K	(16:1_18:2)	(16:1)	(18:2)		794.51	C42 H78 O8 N1 P1 K1	31.4777	3.321e+06	1.21186e+06	7.85087e+06	6.93929e+06	4.22857e+06	1.19536e+07	2.22113e+06	3.0876e+06	1.07269e+07	6.19937e+06	4.13264e+06	0.89117	0.773941
24	0	BisMePA(18:2e_22:4)+NH4	(18:2e_22:4)	(18:2e)	(22:4)		780.59	C45 H83 O7 N1 P1	38.3807	1.14795e+07	2.21948e+06	1.2479e+07	1.57393e+07	4.59956e+06	1.37542e+07	4.55864e+06	1.39401e+07	1.02385e+07	3.43549e+06	1.34846e+07	0.90904	0.775609
265	0	DG(20:1_18:1)+NH4	(20:1_18:1)	(20:1)	(18:1)		666.603	C41 H80 O5 N1	41.0274	787473	791079	92872.3	2.42985e+06	1.65006e+06	9.59853e+06	3.87922e+06	776751	399662	1.84005e+06	3.53277e+06	0.815261	0.777257
1016	1	PC(42:10)+H	(20:4_22:6)	(20:4)	(22:6)		854.569	C50 H81 O8 N1 P1	31.1771	3.41962e+06	1.96708e+06	7.03223e+06	2.15286e+07	4.69277e+06	2.38441e+07	3.59523e+06	1.08228e+07	1.12658e+07	1.1263e+07	8.91097e+06	0.880688	0.777479
1645	0	TG(17:0_18:1_20:4)+NH4	(17:0_18:1_20:4)	(17:0)	(18:1)	(20:4)	912.801	C58 H106 O6 N1	47.839	1.36921e+06	745414	1.62513e+06	5.12467e+06	1.02786e+07	1.25481e+07	1.08053e+07	815175	38415.7	806969	9.44418e+06	0.829635	0.780648
521	1	MePC(34:5e)+Na	(34:5e)	(34:5e)			774.541	C43 H78 O7 N1 P1 Na1	38.5761	1.06511e+06	753656	1.93826e+06	1.32364e+06	1.5061e+06	3.18795e+06	2.17627e+06	1.22728e+06	637398	1.16734e+06	3.9046e+06	1.11875	0.783139
1113	0	PE(16:1e_22:3)+H	(16:1e_22:3)	(16:1e)	(22:3)		754.575	C43 H81 O7 N1 P1	36.7722	4.45799e+06	135862	453159	4.41962e+06	984523	2.00513e+06	1.13949e+06	1.96538e+06	5.90315e+06	1.62381e+06	1.43041e+06	1.16204	0.783286
1484	0	SM(d41:0)+HCOO	(d41:0)	(d41:0)			847.691	C47 H96 O8 N2 P1	40.2295	182260	86401.4	22330.3	206268	1.12785e+06	1.02351e+06	1.24453e+06	183351	174050	119209	58339.7	0.806222	0.783423
13	0	AcCa(24:1)+H	(24:1)	(24:1)			510.452	C31 H60 O4 N1	24.2282	294650	180514	515578	1.85295e+06	381587	1.51668e+06	789604	483330	922514	480750	1.81192e+06	1.13576	0.783475
573	0	MePC(41:0)+Na	(41:0)	(41:0)			896.708	C50 H100 O8 N1 P1 Na1	40.8907	403677	235564	1.63911e+06	2.47879e+06	796559	900204	384086	143000	146410	1.97289e+06	1.9619e+06	0.856837	0.786521
405	0	LPC(15:0)+H	(15:0)	(15:0)			482.324	C23 H49 O7 N1 P1	11.5182	291584	299866	1.20791e+06	1.83797e+06	817223	742485	424957	1.85583e+06	1.34866e+06	761295	448354	1.11735	0.788473
1280	1	PG(16:0_22:6)-H	(16:0_22:6)	(16:0)	(22:6)		793.503	C44 H74 O10 N0 P1	31.3481	1.20288e+06	171913	111702	413867	81765.3	868225	372174	441803	808558	613092	423707	1.11958	0.789941
1703	0	TG(18:1_22:0_22:5)+NH4	(18:1_22:0_22:5)	(18:1)	(22:0)	(22:5)	1008.9	C65 H118 O6 N1	49.6527	38948	117052	784183	1.24266e+06	2.03073e+06	8.31959e+06	1.52236e+06	100778	17910	521705	5.97568e+06	0.779222	0.792563
318	0	Hex1Cer(d42:2)+HCOO	(d18:1_24:1)	(d18:1)	(24:1)		854.673	C49 H92 O10 N1	39.2255	4.55626e+06	1.70614e+06	4.25534e+06	6.67408e+06	4.47908e+06	1.24025e+07	3.31105e+06	4.32308e+06	1.16704e+07	4.84751e+06	7.0901e+06	1.10029	0.79319
899	1	PC(37:4e)+H	(37:4e)	(37:4e)			782.606	C45 H85 O7 N1 P1	38.6404	1.50034e+06	48729.2	611195	619126	221376	1.60265e+06	564575	802848	979371	607264	1.28356e+06	1.10464	0.793335
120	0	Cer(d20:1_25:0)+H	(d20:1_25:0)	(d20:1)	(25:0)		692.692	C45 H90 O3 N1	44.4638	0	31209.7	29891.7	32002.9	1.40257e+06	162598	938878	0	0	32607	16494.5	0.714945	0.793898
1611	0	TG(16:0_22:6_22:6)+NH4	(16:0_22:6_22:6)	(16:0)	(22:6)	(22:6)	968.77	C63 H102 O6 N1	45.8465	177978	1.70695e+06	1.42064e+06	6.14546e+06	1.09348e+06	6.77235e+06	4.23491e+06	1.61541e+06	2.67509	2.37124e+06	8.76185e+06	1.17689	0.794477
1270	0	PG(16:0_18:1)+Na	(16:0_18:1)	(16:0)	(18:1)		771.515	C40 H77 O10 N0 P1 Na1	31.8505	628412	26608.9	91806.2	105777	59613.3	952928	138126	117021	1.26041e+06	358709	48697.5	1.2372	0.795762
590	0	PC(14:0_14:0)+HCOO	(14:0_14:0)	(14:0)	(14:0)		722.498	C37 H73 O10 N1 P1	29.7362	2.30318e+06	416710	1.45051e+06	1.81763e+06	801871	3.21594e+06	1.5231e+06	1.44575e+06	3.2746e+06	2.32671e+06	578387	1.09719	0.79876
1694	0	TG(18:1_18:2_22:6)+K	(18:1_18:2_22:6)	(18:1)	(18:2)	(22:6)	967.715	C61 H100 O6 K1	46.4695	7.93013e+06	4.66338e+07	3.41708e+07	6.02799e+07	2.53026e+07	8.00559e+07	6.65125e+07	1.98526e+07	3.78583e+06	1.66766e+07	8.08451e+07	0.885341	0.799337
1584	0	TG(16:0_16:0_20:5)+NH4	(16:0_16:0_20:5)	(16:0)	(16:0)	(20:5)	870.755	C55 H100 O6 N1	46.7244	720733	4.32886e+06	2.76716e+06	1.02146e+07	2.5932e+06	2.00736e+07	9.27076e+06	1.97175e+06	199066	2.87722e+06	1.4435e+07	0.847818	0.801479
1533	0	SM(t38:5)+H	(t38:5)	(t38:5)			767.57	C43 H80 O7 N2 P1	31.8641	554107	46890	0	471150	0	451305	118606	106653	1.16335e+06	195699	0	1.24793	0.801487
462	0	LPE(18:0)-H	(18:0)	(18:0)			480.31	C23 H47 O7 N1 P1	18.858	4.11795e+06	2.02008e+06	5.14975e+06	1.06112e+07	3.21834e+06	2.05565e+07	2.34824e+06	1.12685e+07	8.3731e+06	8.15762e+06	3.76127e+06	0.890895	0.807453
1207	0	PE(20:1e_22:6)-H	(20:1e_22:6)	(20:1e)	(22:6)		802.576	C47 H81 O7 N1 P1	38.5468	240315	194043	620613	593173	165028	1.08037e+06	322126	517679	563310	275595	971200	1.09896	0.807693
546	0	MePC(37:6)+Na	(37:6)	(37:6)			828.551	C46 H80 O8 N1 P1 Na1	30.0665	1.13397e+06	862983	1.94245e+06	9.32273e+06	1.84496e+06	5.03499e+06	1.83181e+06	3.36066e+06	3.18753e+06	3.88578e+06	2.75755e+06	0.895041	0.80797
1733	0	TG(4:0_14:0_18:2)+NH4	(4:0_14:0_18:2)	(4:0)	(14:0)	(18:2)	652.551	C39 H74 O6 N1	39.2449	55530.2	33244.2	0	436826	59057.4	311009	294651	63012.1	62736.2	140933	78048.3	0.856632	0.808929
973	1	PC(40:2)+H	(40:2)	(40:2)			842.663	C48 H93 O8 N1 P1	40.2573	231017	5420.76	70245.2	33103.1	756246	350825	1.05604e+06	45193.3	220715	48685.5	116800	1.23366	0.80948
261	0	DG(18:1_24:0)+NH4	(18:1_24:0)	(18:1)	(24:0)		724.681	C45 H90 O5 N1	45.0017	0	0	14222.4	613084	134641	1.19139e+06	785092	31504.5	17569.2	114043	374729	0.812726	0.809705
1700	0	TG(18:1_20:4_22:5)+NH4	(18:1_20:4_22:5)	(18:1)	(20:4)	(22:5)	972.801	C63 H106 O6 N1	46.546	819280	1.94525e+06	4.20807e+06	7.71668e+06	4.4704e+06	1.30254e+07	1.35744e+07	2.21795e+06	367853	1.94475e+06	1.29818e+07	1.15905	0.81036
1272	1	PG(16:0_18:1)+NH4	(16:0_18:1)	(16:0)	(18:1)		766.559	C40 H81 O10 N1 P1	33.4015	2.16818e+07	5.26631e+06	4.64285e+06	1.4945e+07	738201	4.17983e+07	8.08212e+06	1.00884e+07	2.45277e+07	1.12564e+07	1.17068e+07	0.884601	0.810715
505	0	MePC(33:2)+Na	(33:2)	(33:2)			780.551	C42 H80 O8 N1 P1 Na1	31.2973	1.8563e+07	4.39276e+06	3.56881e+07	5.31609e+07	1.7836e+07	1.23457e+08	8.72389e+06	3.10289e+07	1.03104e+08	1.96596e+07	1.82197e+07	0.856914	0.811587
392	0	Hex3Cer(d18:1_16:0)+H	(d18:1_16:0)	(d18:1)	(16:0)		1024.68	C52 H98 O18 N1	31.4192	1.71716e+06	797056	1.86924e+06	3.37296e+06	3.01218e+06	4.42686e+06	3.20592e+06	2.33348e+06	759266	1.29059e+06	4.0799e+06	0.921525	0.812091
1289	1	PG(18:1_18:1)-H	(18:1_18:1)	(18:1)	(18:1)		773.534	C42 H78 O10 N0 P1	32.2773	9.50561e+06	1.00693e+06	3.76378e+06	6.72529e+06	2.2264e+06	1.58795e+07	2.77436e+06	3.78867e+06	2.45419e+07	5.70375e+06	1.74332e+06	1.18295	0.812621
598	0	PC(15:0_16:1)+HCOO	(15:0_16:1)	(15:0)	(16:1)		762.529	C40 H77 O10 N1 P1	31.7519	294708	76724.1	28216	2.55217e+06	475478	50309.1	7717.61	579573	3.04371e+06	70101.9	63449	1.29901	0.812961
803	1	PC(33:1e)+H	(33:1e)	(33:1e)			732.59	C41 H83 O7 N1 P1	35.2785	1.73379e+06	274601	6.56277e+06	9.54051e+06	2.55019e+07	1.20526e+07	7.17194e+06	4.60372e+06	7.53574e+06	4.09123e+06	1.75701e+07	0.883252	0.813741
1293	0	PG(18:1_18:2)+NH4	(18:1_18:2)	(18:1)	(18:2)		790.559	C42 H81 O10 N1 P1	30.7023	3.24874e+06	371151	1.83455e+06	2.67395e+06	929640	7.36537e+06	945166	1.64277e+06	8.2504e+06	3.65559e+06	1.24262e+06	1.14981	0.815838
1223	0	PE(34:2)+K	(16:1_18:1)	(16:1)	(18:1)		754.478	C39 H74 O8 N1 P1 K1	33.9419	1.01225e+07	2.30902e+06	152760	1.42422e+07	550758	1.29994e+06	3.03474e+06	7.41253e+06	4.97678e+06	944528	4.35281e+06	0.867088	0.817272
63	0	Cer(d18:1_22:0)+H	(d18:1_22:0)	(d18:1)	(22:0)		622.613	C40 H80 O3 N1	40.9981	1.01623e+07	8.54705e+06	4.522e+06	1.2415e+07	8.97942e+06	3.21018e+07	2.92395e+07	6.57594e+06	5.26094e+06	6.84133e+06	8.86767e+06	0.88811	0.817995
1683	0	TG(18:1_18:1_22:1)+NH4	(18:1_18:1_22:1)	(18:1)	(18:1)	(22:1)	958.88	C61 H116 O6 N1	49.8197	533578	6.04553e+06	4.70793e+06	1.02099e+07	4.42987e+06	1.13976e+07	8.88206e+06	1.54133e+06	327060	5.28515e+06	1.184e+07	0.896219	0.818378
61	0	Cer(d18:1_20:0)+H	(d18:1_20:0)	(d18:1)	(20:0)		594.582	C38 H76 O3 N1	39.3022	4.0165e+06	5.83423e+06	1.44886e+06	3.85645e+06	4.15953e+06	1.05994e+07	1.07776e+07	3.01916e+06	2.04655e+06	2.9914e+06	3.69353e+06	0.903692	0.818795
1658	0	TG(18:0_18:0_18:1)+Na	(18:0_18:0_18:1)	(18:0)	(18:0)	(18:1)	911.804	C57 H108 O6 Na1	49.7982	343095	1.85021e+06	750267	3.64531e+06	1.13169e+06	5.29841e+06	4.00815e+06	507313	28303.7	2.70495e+06	2.33449e+06	0.883314	0.818857
617	0	PC(16:0_20:4)+HCOO	(16:0_20:4)	(16:0)	(20:4)		826.56	C45 H81 O10 N1 P1	33.2774	7.25531e+07	2.83554e+07	1.48057e+08	2.12485e+08	4.53638e+07	2.42053e+08	3.45413e+07	3.06103e+08	9.35578e+07	5.98938e+07	5.66063e+07	0.882455	0.818873
1659	0	TG(18:0_18:0_18:1)+NH4	(18:0_18:0_18:1)	(18:0)	(18:0)	(18:1)	906.848	C57 H112 O6 N1	49.8011	3.11161e+06	1.56401e+07	7.51239e+06	3.41681e+07	9.62056e+06	5.30582e+07	3.90223e+07	4.60741e+06	632257	2.46449e+07	2.12727e+07	0.879008	0.818899
1298	1	PG(18:1_20:4)-H	(18:1_20:4)	(18:1)	(20:4)		795.518	C44 H76 O10 N0 P1	30.5237	1.16367e+06	13786	436093	552017	232155	2.17307e+06	230489	420545	3.20152e+06	518626	217037	1.20457	0.820364
129	0	Cer(d36:2)+HCOO	(d18:2_18:0)	(d18:2)	(18:0)		608.526	C37 H70 O5 N1	35.6886	1.00571e+06	1.63321e+06	201517	783755	335135	1.00031e+06	2.71003e+06	907232	378032	256334	473993	1.14338	0.821463
408	1	LPC(16:0)+H	(16:0)	(16:0)			496.34	C24 H51 O7 N1 P1	14.7175	87789.8	110564	99473.5	425011	16991.7	163766	27993.4	197109	45914.8	488626	110634	1.15575	0.824703
632	1	PC(16:1_16:1)+HCOO	(16:1_16:1)	(16:1)	(16:1)		774.529	C41 H77 O10 N1 P1	30.9962	5.48939e+06	1.25339e+06	7.61192e+06	1.1393e+07	4.89013e+06	1.59565e+07	3.76741e+06	5.22021e+06	2.17886e+07	9.04349e+06	3.63019e+06	1.11902	0.825141
859	0	PC(36:2e)+H	(18:1e_18:1)	(18:1e)	(18:1)		772.621	C44 H87 O7 N1 P1	36.641	1.81748e+07	6.24082e+06	5.56294e+07	5.16436e+07	4.79543e+07	1.88883e+08	7.21177e+07	4.75554e+07	4.08837e+07	1.77527e+07	1.71651e+08	1.13955	0.82622
1041	0	PC(42:8)+H	(42:8)	(42:8)			858.601	C50 H85 O8 N1 P1	33.3793	3.79246e+06	269140	1.50575e+07	1.14284e+07	2.42841e+06	7.0122e+06	2.22341e+06	1.19499e+07	9.91968e+06	2.37164e+06	3.36318e+06	0.895101	0.82654
447	0	LPC(22:0)+H	(22:0)	(22:0)			580.434	C30 H63 O7 N1 P1	26.1995	232381	46853.1	110955	268159	85723.9	560136	131301	324056	174791	214949	146085	0.911986	0.827321
185	0	Cer(t20:0_24:0+O)+H	(t20:0_24:0+O)	(t20:0)	(24:0+O)		712.681	C44 H90 O5 N1	42.5512	180509	195633	38837.3	239932	4.69198e+06	164904	2.48033e+06	440889	270610	52458.1	388692	0.790955	0.832012
401	0	Hex3Cer(d42:2)+HCOO	(d18:1_24:1)	(d18:1)	(24:1)		1178.78	C61 H112 O20 N1	37.8261	1.24389e+06	398506	1.25327e+06	1.45618e+06	967147	2.45391e+06	696974	1.35139e+06	611594	1.15845e+06	2.22336e+06	0.932744	0.832389
876	1	PC(36:5)+H	(16:1_20:4)	(16:1)	(20:4)		780.554	C44 H79 O8 N1 P1	31.2855	1.89164e+07	4.38029e+06	3.72547e+07	5.06087e+07	2.05439e+07	7.05704e+07	8.51217e+06	3.04129e+07	1.02766e+08	2.99634e+07	1.81562e+07	1.12606	0.833119
309	0	Hex1Cer(d20:0_24:0)+H	(d20:0_24:0)	(d20:0)	(24:0)		842.744	C50 H100 O8 N1	42.6112	0	0	3.24123e+06	59984.7	533071	22178.3	1.78612e+06	83727	162330	380421	132464	0.791936	0.834012
123	0	Cer(d20:1_26:0)+H	(d20:1_26:0)	(d20:1)	(26:0)		706.707	C46 H92 O3 N1	45.04	91463.1	54953.9	73391.4	160345	1.94261e+06	187825	1.88416e+06	124805	114905	211066	246402	1.23382	0.836299
1217	0	PE(32:1)+Na	(16:0_16:1)	(16:0)	(16:1)		712.489	C37 H72 O8 N1 P1 Na1	33.4201	815299	0	690917	217986	344129	1.78881e+06	68410.9	0	1.80579e+06	871025	0	0.854071	0.836657
64	0	Cer(d18:1_22:0)+HCOO	(d18:1_22:0)	(d18:1)	(22:0)		666.604	C41 H80 O5 N1	41.0006	7.44968e+06	6.15954e+06	3.08376e+06	7.92e+06	6.10679e+06	1.86667e+07	1.88073e+07	4.56131e+06	3.6231e+06	4.46675e+06	5.89415e+06	0.907599	0.838231
637	0	PC(16:1_20:4)+HCOO	(16:1_20:4)	(16:1)	(20:4)		824.545	C45 H79 O10 N1 P1	31.2518	1.45932e+06	294714	3.02897e+06	3.84774e+06	1.66482e+06	4.65805e+06	709537	2.45702e+06	6.27253e+06	3.17398e+06	1.10652e+06	1.10097	0.838734
537	1	MePC(36:7e)+Na	(36:7e)	(36:7e)			798.541	C45 H78 O7 N1 P1 Na1	36.6908	4.16893e+06	2.95647e+06	1.22549e+07	1.42728e+07	3.02606e+06	2.72481e+07	3.79678e+06	2.15695e+07	3.01791e+06	4.43841e+06	1.48416e+07	0.894718	0.838928
1660	0	TG(18:0_18:0_20:4)+H	(18:0_18:0_20:4)	(18:0)	(18:0)	(20:4)	911.806	C59 H107 O6	49.797	333631	1.77322e+06	796273	3.6712e+06	1.13566e+06	5.13718e+06	4.01851e+06	507021	28313.2	2.69979e+06	2.36005e+06	0.897974	0.841333
494	0	MePC(31:2e)+Na	(31:2e)	(31:2e)			738.541	C40 H78 O7 N1 P1 Na1	31.0409	393270	281171	818540	1.18438e+06	764650	228084	14074.2	623496	1.04974e+06	298077	1.37328e+06	1.09818	0.84164
196	0	Cer(t46:1)+HCOO	(t46:1)	(t46:1)			766.693	C47 H92 O6 N1	44.3222	0	0	0	4575.54	559091	15445.8	619737	0	0	17215.4	2.58363	1.31986	0.846273
268	0	dMePE(16:0_16:0)-H	(16:0_16:0)	(16:0)	(16:0)		718.539	C39 H77 O8 N1 P1	34.6885	3.11608e+06	873453	2.7094e+06	4.3588e+06	2.15322e+06	5.17123e+06	2.06402e+06	4.47455e+06	5.06918e+06	2.40931e+06	2.18191e+06	1.05748	0.848258
557	1	MePC(39:2)+Na	(39:2)	(39:2)			864.645	C48 H92 O8 N1 P1 Na1	37.0002	84575.2	296918	2.01722e+06	500427	607383	3.5315e+06	141107	3.91918e+06	1.37233e+06	778825	502359	1.14472	0.849911
715	0	PC(18:2_22:6)+HCOO	(18:2_22:6)	(18:2)	(22:6)		874.56	C49 H81 O10 N1 P1	31.5476	950937	432108	1.99926e+06	4.05948e+06	915082	3.97672e+06	771021	2.36486e+06	1.60961e+06	2.11469e+06	2.69715e+06	0.929883	0.850048
1741	0	TG(58:2e)+NH4	(58:2e)	(58:2e)			946.916	C61 H120 O5 N1	51.4099	13570.4	10132.5	462776	997509	463495	1.91583e+06	355942	188838	453558	323507	1.53181e+06	0.886384	0.852656
263	0	DG(18:2_18:2)+NH4	(18:2_18:2)	(18:2)	(18:2)		634.541	C39 H72 O5 N1	36.6473	1.64464e+06	1.50686e+06	873505	3.26704e+06	2.44016e+06	8.82303e+06	1.80647e+06	1.05649e+06	710209	1.48985e+06	8.58609e+06	0.882713	0.853185
95	0	Cer(d18:2_16:0)+HCOO	(d18:2_16:0)	(d18:2)	(16:0)		580.495	C35 H66 O5 N1	33.2898	2.50772e+06	2.13883e+06	1.27982e+06	2.38318e+06	1.01716e+06	3.80998e+06	7.04119e+06	2.11032e+06	1.06512e+06	613682	1.33098e+06	1.1109	0.853224
1675	0	TG(18:0_22:5_22:6)+NH4	(18:0_22:5_22:6)	(18:0)	(22:5)	(22:6)	998.817	C65 H108 O6 N1	47.0971	28747	0	1.31422e+06	3.21652e+06	246261	1.00046e+07	3.3023e+06	629898	9892.22	899361	5.68383e+06	0.852807	0.853422
1417	0	PS(38:4e)-H	(38:4e)	(38:4e)			796.55	C44 H79 O9 N1 P1	38.5866	1.13346e+06	874275	1.47749e+06	1.22264e+06	1.50154e+06	4.87177e+06	2.09074e+06	1.276e+06	671265	1.00462e+06	3.4454e+06	0.919183	0.854022
390	0	Hex2Cer(t18:0_24:1)+H	(t18:0_24:1)	(t18:0)	(24:1)		990.745	C54 H104 O14 N1	37.5662	59534.5	459820	453194	17389	1.16401e+06	582079	606659	162082	195566	24768.6	1.60646e+06	1.13838	0.85623
153	0	Cer(t16:0_26:2)+HCOO	(t16:0_26:2)	(t16:0)	(26:2)		708.615	C43 H82 O6 N1	40.1424	78427.2	0	506799	265009	1.39702e+06	903418	1.4313e+06	235780	178872	191815	288810	0.886127	0.859123
1489	0	SM(d42:0)+H	(d42:0)	(d42:0)			817.716	C47 H98 O6 N2 P1	41.0064	8.65717e+06	4.39735e+06	4.57045e+06	9.90604e+06	1.99715e+07	3.1208e+07	3.51924e+07	7.13716e+06	5.89689e+06	5.42661e+06	1.8463e+07	1.09946	0.85992
1565	0	TG(16:0_10:0_16:0)+NH4	(16:0_10:0_16:0)	(16:0)	(10:0)	(16:0)	740.676	C45 H90 O6 N1	45.3132	1.87266e+06	1.20062e+07	5.33752e+06	4.49804e+06	519987	4.85276e+06	3.80255e+06	2.43365e+06	2.21234e+06	2.65296e+06	1.10205e+07	0.912647	0.85995
65	0	Cer(d18:1_22:0+O)+HCOO	(d18:1_22:0+O)	(d18:1)	(22:0+O)		682.599	C41 H80 O6 N1	40.1555	44435.2	0	686951	446481	787935	2.71591e+06	2.34123e+06	422362	61762.1	210431	333564	0.86362	0.860259
7	1	AcCa(18:2)+H	(18:2)	(18:2)			424.342	C25 H46 O4 N1	10.1342	5.66122e+06	1.41322e+06	1.02935e+06	5.35083e+06	4.05358e+06	8.3797e+06	4.07206e+06	2.45149e+06	3.37677e+06	5.35114e+06	5.17521e+06	0.946852	0.860677
88	0	Cer(d18:1_26:0)+H	(d18:1_26:0)	(d18:1)	(26:0)		678.676	C44 H88 O3 N1	43.8585	512670	487850	1.63154e+06	3.83185e+06	1.20728e+07	4.50537e+06	1.86126e+07	342613	144717	1.24214e+06	2.47661e+06	1.18837	0.861102
643	0	PC(16:1e_18:0)+H	(16:1e_18:0)	(16:1e)	(18:0)		746.606	C42 H85 O7 N1 P1	37.832	2.59855e+06	830438	6.28024e+06	3.84543e+06	2.33609e+06	2.39784e+07	9.748e+06	7.40253e+06	1.94419e+06	407811	1.00437e+07	0.889294	0.861268
193	0	Cer(t44:0+O)+HCOO	(t20:0_24:0+O)	(t20:0)	(24:0+O)		756.672	C45 H90 O7 N1	42.5052	72543	125219	108538	82457.8	3.93244e+06	214738	2.31828e+06	232903	188926	119651	233604	0.818361	0.861783
789	1	PC(32:2)+H	(16:1_16:1)	(16:1)	(16:1)		730.538	C40 H77 O8 N1 P1	32.1605	2.81458e+07	4.07209e+06	2.22803e+07	4.00289e+07	1.9756e+07	9.92477e+07	1.73239e+07	2.66746e+07	7.75491e+07	2.94888e+07	1.0808e+07	0.909533	0.861928
953	1	PC(39:2)+H	(39:2)	(39:2)			828.648	C47 H91 O8 N1 P1	39.3885	242545	170243	104815	329687	1.04042e+06	3.14498e+06	1.86881e+06	455452	309830	337155	718766	0.87985	0.862421
898	1	PC(37:4e)+H	(37:4e)	(37:4e)			782.606	C45 H85 O7 N1 P1	35.766	5.11544e+06	607056	4.55951e+06	7.83207e+06	1.08725e+07	1.8236e+07	5.64954e+06	6.40235e+06	1.02426e+07	3.0944e+06	1.13508e+07	0.933615	0.8628
728	0	PC(19:2)+H	(19:2)	(19:2)			548.335	C27 H51 O8 N1 P1	12.0121	0	0	82924.4	10081.2	131087	428707	399839	18739.7	0	11472.1	25343.5	0.837123	0.867006
274	1	dMePE(16:0_20:4)-H	(16:0_20:4)	(16:0)	(20:4)		766.539	C43 H77 O8 N1 P1	33.2771	374592	96684.8	1.07435e+06	780708	177337	1.57044e+06	51097.8	2.90087e+06	570060	152945	230519	1.15033	0.867911
1262	0	PE(40:7e)+Na	(18:1e_22:6)	(18:1e)	(22:6)		798.541	C45 H78 O7 N1 P1 Na1	36.6888	4.02391e+06	3.18254e+06	1.28691e+07	1.31756e+07	2.91855e+06	2.79128e+07	4.15641e+06	2.17301e+07	3.35239e+06	4.85029e+06	1.4741e+07	0.914387	0.86861
1379	0	PS(16:0_20:4)-H	(16:0_20:4)	(16:0)	(20:4)		782.498	C42 H73 O10 N1 P1	31.4732	794059	0	215533	681853	89647.6	782771	147435	719219	805906	165564	120135	0.91655	0.870862
127	0	Cer(d34:0+O)+HCOO	(d34:0+O)	(d34:0+O)			600.521	C35 H70 O6 N1	35.111	0	89250.4	0	38229.7	1.98082e+06	0	2.21983e+06	0	0	0	0	1.26348	0.870879
1202	0	PE(20:0p_20:4)+H	(20:0p_20:4)	(20:0p)	(20:4)		780.59	C45 H83 O7 N1 P1	38.8885	4.7793e+06	1.65279e+06	5.98919e+06	4.25403e+06	3.6433e+06	1.27021e+07	3.16965e+06	4.64714e+06	6.55805e+06	2.45191e+06	9.06837e+06	0.941049	0.872459
1626	0	TG(16:1_14:0_22:6)+NH4	(16:1_14:0_22:6)	(16:1)	(14:0)	(22:6)	866.723	C55 H96 O6 N1	45.1317	81269.9	5.6507e+06	1.02731e+06	1.43688e+06	194240	2.59935e+06	4.38501e+06	159935	3984.39	328421	5.47369e+06	1.13026	0.874083
264	0	DG(18:2_20:4)+NH4	(18:2_20:4)	(18:2)	(20:4)		658.541	C41 H72 O5 N1	36.3394	554995	215978	875034	3.32529e+06	679825	7.35319e+06	2.78734e+06	1.15373e+06	808031	861574	4.1583e+06	0.901453	0.874719
1206	0	PE(20:1e_20:4)-H	(20:1e_20:4)	(20:1e)	(20:4)		778.576	C45 H81 O7 N1 P1	38.8812	1.7402e+06	699820	2.33853e+06	1.61526e+06	1.52536e+06	4.52127e+06	1.15533e+06	1.77017e+06	2.53583e+06	954272	3.39082e+06	0.945924	0.876213
587	0	PC(10:0_12:0)+HCOO	(10:0_12:0)	(10:0)	(12:0)		638.404	C31 H61 O10 N1 P1	20.0818	5.52771e+06	4.84541e+06	4.50497e+06	4.15498e+06	4.47676e+06	4.79219e+06	4.84885e+06	4.98307e+06	5.0469e+06	4.81941e+06	4.09236e+06	1.00872	0.876445
942	1	PC(38:6e)+H	(38:6e)	(38:6e)			792.59	C46 H83 O7 N1 P1	35.202	877873	1.15949e+06	1.52954e+06	1.14158e+07	5.43492e+06	5.47154e+07	2.58782e+07	1.27536e+06	3.17251e+06	5.25193e+06	1.91245e+07	0.873691	0.876979
835	0	PC(34:5e)+H	(34:5e)	(34:5e)			738.543	C42 H77 O7 N1 P1	31.0076	27290.1	279561	1.03754e+06	1.26212e+06	770392	1.07026e+06	15483.7	659918	1.0315e+06	339976	1.4114e+06	0.933163	0.879609
779	1	PC(32:0)+H	(16:0_16:0)	(16:0)	(16:0)		734.569	C40 H81 O8 N1 P1	34.6875	5.45223e+09	1.87325e+09	6.37394e+09	1.09308e+10	3.43086e+09	1.2276e+10	3.00962e+09	7.0719e+09	1.30569e+10	4.81919e+09	3.75244e+09	0.943352	0.881062
55	0	Cer(d18:1_14:0)+HCOO	(d18:1_14:0)	(d18:1)	(14:0)		554.479	C33 H64 O5 N1	32.7269	1.7412e+06	4.81006e+06	1.52789e+06	2.41748e+06	1.15131e+06	6.86833e+06	8.64552e+06	1.42563e+06	1.27157e+06	823800	1.92597e+06	0.913304	0.881832
1	0	AcCa(12:0)+H	(12:0)	(12:0)			344.28	C19 H38 O4 N1	4.41927	1.58986e+06	310742	562204	1.7162e+06	1.95504e+06	5.15842e+06	3.23576e+06	1.27487e+06	1.56348e+06	2.10506e+06	1.8324e+06	1.06388	0.882547
1724	0	TG(26:1_10:0_10:3)+H	(26:1_10:0_10:3)	(26:1)	(10:0)	(10:3)	771.65	C49 H87 O6	20.1607	2.79405e+06	2.82963e+06	1.36339e+07	5.11415e+06	5.37883e+06	802711	1.94835e+06	4.34892e+06	5.48514e+06	6.33639e+06	5.82174e+06	0.940279	0.883702
1641	0	TG(16:1_18:2_18:3)+NH4	(16:1_18:2_18:3)	(16:1)	(18:2)	(18:3)	868.739	C55 H98 O6 N1	45.7429	1.05652e+06	1.0532e+07	5.53407e+06	8.03448e+06	2.7438e+06	1.3046e+07	1.23285e+07	385801	644881	2.70878e+06	1.52877e+07	0.91892	0.884163
904	0	PC(38:0)+H	(38:0)	(38:0)			818.663	C46 H93 O8 N1 P1	40.3525	162167	18971.3	567132	827962	729084	3.11725e+06	1.43788e+06	258453	279941	1.41862e+06	1.53181e+06	1.09027	0.884932
1327	0	PG(34:2)+Na	(16:1_18:1)	(16:1)	(18:1)		769.499	C40 H75 O10 N0 P1 Na1	31.5285	121962	131623	165752	207076	132557	1.61774e+06	82143	116702	1.7153e+06	170379	193929	1.15039	0.885103
1260	0	PE(40:6e)+H	(18:1e_22:5)	(18:1e)	(22:5)		778.575	C45 H81 O7 N1 P1	36.7112	8.60839e+06	4.65548e+06	1.86913e+06	1.54275e+07	4.54205e+06	2.58275e+07	4.54606e+06	1.26038e+07	1.52222e+07	5.27934e+06	1.00434e+07	0.939336	0.88764
1316	0	PG(20:4_22:6)-H	(20:4_22:6)	(20:4)	(22:6)		841.503	C48 H74 O10 N0 P1	28.3369	230834	68278.5	430881	675301	207589	1.70873e+06	96306.7	671235	774833	655405	368497	0.927118	0.887766
418	1	LPC(18:0)+H	(18:0)	(18:0)			524.371	C26 H55 O7 N1 P1	17.3835	1.60378e+06	1.44048e+06	752635	1.38031e+06	729093	1.96013e+06	1.88873e+06	1.94468e+06	655118	874245	1.43062e+06	1.03631	0.888082
1309	0	PG(18:2_22:6)-H	(18:2_22:6)	(18:2)	(22:6)		817.503	C46 H74 O10 N0 P1	28.5287	844828	680874	1.12346e+06	2.63966e+06	894905	5.08005e+06	445525	1.93684e+06	1.80451e+06	2.90656e+06	1.71293e+06	0.938197	0.889246
1301	1	PG(18:1_22:5)-H	(18:1_22:5)	(18:1)	(22:5)		821.534	C46 H78 O10 N0 P1	31.5738	342763	35523.2	168011	221038	14204.4	845876	49780.7	190760	906004	311023	42595.4	1.10617	0.890523
1430	0	SM(d18:1_18:2)+H	(d18:1_18:2)	(d18:1)	(18:2)		727.575	C41 H80 O6 N2 P1	33.1463	1.46274e+07	6.96902e+06	1.32331e+07	1.08152e+07	2.39501e+07	3.29871e+07	2.71145e+07	1.08533e+07	1.39529e+07	1.107e+07	2.62667e+07	1.04413	0.891214
56	0	Cer(d18:1_16:0)+H	(d18:1_16:0)	(d18:1)	(16:0)		538.519	C34 H68 O3 N1	35.1907	4.25786e+07	8.94935e+07	3.94166e+07	6.49018e+07	7.35171e+07	1.31825e+08	2.4566e+08	4.90389e+07	3.17591e+07	2.30941e+07	4.99164e+07	1.08519	0.892408
485	0	MePC(29:1)+Na	(29:1)	(29:1)			726.504	C38 H74 O8 N1 P1 Na1	29.0385	167674	44077.6	243362	1.04142e+06	501393	465215	285141	375117	1.08976e+06	338963	114734	1.07361	0.894973
1739	0	TG(44:5)+Li	(44:5)	(44:5)			747.611	C47 H80 O6 Li1	37.8422	1.49324e+06	446240	3.14179e+06	2.46488e+06	1.77003e+06	1.0902e+07	6.32459e+06	3.11877e+06	1.49945e+06	602286	6.64316e+06	1.07952	0.895405
638	0	PC(16:1_20:4)+Na	(16:1_20:4)	(16:1)	(20:4)		802.536	C44 H78 O8 N1 P1 Na1	31.268	958699	259668	1.65223e+06	2.74628e+06	915027	3.01779e+06	456763	1.31147e+06	3.9096e+06	1.79813e+06	986091	1.06333	0.895803
820	1	PC(34:2)+H	(16:0_18:2)	(16:0)	(18:2)		758.569	C42 H81 O8 N1 P1	34.656	1.35135e+07	8.71615e+07	2.42371e+06	3.94693e+06	2.02425e+06	3.0557e+06	8.1752e+07	5.99507e+06	1.38017e+07	2.94813e+06	2.6488e+06	1.14671	0.896908
1352	1	PI(18:0_18:2)-H	(18:0_18:2)	(18:0)	(18:2)		861.55	C45 H82 O13 N0 P1	33.2508	1.01174e+06	241765	373645	296606	226757	1.27208e+06	15925.7	707977	1.43403e+06	330996	157898	0.928008	0.899421
481	0	MePC(19:2e)+Na	(19:2e)	(19:2e)			570.353	C28 H54 O7 N1 P1 Na1	11.8512	48524.8	10677.8	926772	1.40763e+06	92215.8	491208	21753.4	871956	306991	535336	569169	0.929196	0.90041
755	0	PC(25:0)+H	(12:0_13:0)	(12:0)	(13:0)		636.46	C33 H67 O8 N1 P1	25.2172	1.14334e+07	1.06112e+07	1.05103e+07	1.0215e+07	1.00733e+07	1.03259e+07	1.00155e+07	1.0203e+07	1.06166e+07	1.01442e+07	1.14523e+07	0.996024	0.90165
709	0	PC(18:1e_20:3)+HCOO	(18:1e_20:3)	(18:1e)	(20:3)		840.612	C47 H87 O9 N1 P1	37.2212	101294	29428.6	27790.1	83177.1	1.47024e+06	2.81716e+06	1.74188e+06	147225	892012	58995.7	577796	0.905587	0.902138
1650	0	TG(18:0_16:0_18:0)+NH4	(18:0_16:0_18:0)	(18:0)	(16:0)	(18:0)	880.833	C55 H110 O6 N1	49.7968	2.23465e+06	3.86308e+06	4.33441e+06	1.625e+07	3.45647e+06	2.96998e+07	1.88779e+07	2.64962e+06	831135	2.1552e+07	9.77669e+06	1.07665	0.903263
59	0	Cer(d18:1_18:0)+HCOO	(d18:1_18:0)	(d18:1)	(18:0)		610.542	C37 H72 O5 N1	37.3824	4.2561e+06	1.02892e+07	2.36473e+06	3.30826e+06	5.59683e+06	8.5287e+06	1.78147e+07	4.44095e+06	2.43856e+06	2.59175e+06	3.34629e+06	1.07032	0.904516
244	0	DG(16:0_24:1)+NH4	(16:0_24:1)	(16:0)	(24:1)		696.65	C43 H86 O5 N1	43.7939	93351.4	18618	138361	53614.7	270000	1.05034e+06	790923	125146	40990.9	133832	391880	1.09545	0.905008
420	0	LPC(18:0)+HCOO	(18:0)	(18:0)			568.362	C27 H55 O9 N1 P1	18.3341	7.53747e+06	4.52435e+06	8.5451e+06	1.23041e+07	4.42675e+06	1.56189e+07	5.03419e+06	1.68482e+07	9.27462e+06	8.02411e+06	6.61937e+06	1.03784	0.905481
398	0	Hex3Cer(d40:1)+HCOO	(d40:1)	(d40:1)			1152.76	C59 H110 O20 N1	37.8583	864231	204641	256726	774104	420144	1.41036e+06	355988	774016	169532	701429	1.12847e+06	0.955503	0.910036
1306	0	PG(18:2_20:4)+NH4	(18:2_20:4)	(18:2)	(20:4)		812.544	C44 H79 O10 N1 P1	28.8531	653675	28893.1	272716	219592	113099	833314	87764.9	234672	1.14506e+06	283126	153388	1.07709	0.910287
233	0	DG(14:0_18:2)+NH4	(14:0_18:2)	(14:0)	(18:2)		582.509	C35 H68 O5 N1	35.7619	588276	2.28088e+06	89230.4	2.61938e+06	313876	1.70986e+06	1.61537e+06	254537	758418	296027	3.01852e+06	0.938163	0.911045
527	0	MePC(35:3e)+Na	(35:3e)	(35:3e)			792.588	C44 H84 O7 N1 P1 Na1	33.5542	7.19447e+06	9.72738e+06	2.70611e+07	5.51452e+07	1.74843e+07	2.71638e+07	1.72349e+07	2.6553e+07	3.09811e+07	2.02013e+07	2.06032e+07	0.964612	0.913946
1047	0	PC(44:12)+H	(44:12)	(44:12)			878.569	C52 H81 O8 N1 P1	30.7796	213423	325349	814077	3.16402e+06	446070	4.08447e+06	920672	1.13612e+06	905876	3.09433e+06	1.92623e+06	1.05885	0.914638
316	0	Hex1Cer(d40:1)+HCOO	(d18:1_22:0)	(d18:1)	(22:0)		828.657	C47 H90 O10 N1	39.2513	4.43696e+06	1.21348e+06	1.906e+06	6.87797e+06	3.39354e+06	7.36136e+06	2.16752e+06	3.15891e+06	4.70769e+06	6.28967e+06	3.97815e+06	0.967169	0.914659
532	0	MePC(36:5e)+Na	(36:5e)	(36:5e)			802.572	C45 H82 O7 N1 P1 Na1	38.3898	2.47107e+06	498369	2.41756e+06	3.56313e+06	764711	2.26057e+06	953775	2.97403e+06	2.15136e+06	640816	2.89115e+06	0.963087	0.915633
531	1	MePC(36:4e)+Na	(36:4e)	(36:4e)			804.588	C45 H84 O7 N1 P1 Na1	38.5502	1.29565e+06	451027	1.98303e+06	1.67725e+06	738094	3.58108e+06	857769	1.98154e+06	972649	729058	3.21366e+06	0.956763	0.917247
294	0	Hex1Cer(d18:1_20:0)+H	(d18:1_20:0)	(d18:1)	(20:0)		756.635	C44 H86 O8 N1	37.4479	1.51042e+06	691152	491898	3.28221e+06	1.04112e+06	2.90917e+06	794170	1.16768e+06	1.20598e+06	3.80607e+06	1.66555e+06	1.04447	0.921024
1258	0	PE(40:5e)+Na	(20:1e_20:4)	(20:1e)	(20:4)		802.572	C45 H82 O7 N1 P1 Na1	38.8885	844547	284872	1.14716e+06	683882	607903	1.82087e+06	530486	912676	1.10371e+06	464352	1.63064e+06	1.03359	0.923097
1142	0	PE(18:0p_18:1)+H	(18:0p_18:1)	(18:0p)	(18:1)		730.575	C41 H81 O7 N1 P1	38.5948	2.02756e+07	1.09294e+07	2.57357e+07	1.90817e+07	2.16993e+07	1.13033e+08	4.06077e+07	1.9808e+07	1.26798e+07	1.85395e+07	7.5011e+07	0.948851	0.928439
507	0	MePC(33:3)+Na	(33:3)	(33:3)			778.536	C42 H78 O8 N1 P1 Na1	29.9581	383246	198889	943917	1.94681e+07	6.86719e+06	2.52291e+06	240420	6.58813e+06	1.41321e+07	1.02103e+06	5.13628e+06	1.071	0.92925
530	1	MePC(36:4e)+Na	(36:4e)	(36:4e)			804.588	C45 H84 O7 N1 P1 Na1	37.513	544791	345154	2.42209e+06	1.142e+06	463299	2.85276e+06	599894	1.04965e+06	2.07378e+06	396524	2.09853e+06	0.960354	0.930271
359	0	Hex2Cer(d18:0_24:0+O)+H	(d18:0_24:0+O)	(d18:0)	(24:0+O)		992.761	C54 H106 O14 N1	40.0311	0	0	0	14363.4	231988	871536	1.00625e+06	0	0	0	33043.8	1.11563	0.932239
619	0	PC(16:0_20:4)+Na	(16:0_20:4)	(16:0)	(20:4)		804.551	C44 H80 O8 N1 P1 Na1	33.265	8.93403e+07	2.9048e+07	1.71368e+08	2.15908e+08	4.95132e+07	2.1031e+08	4.4959e+07	3.08362e+08	1.18127e+08	6.1609e+07	7.94593e+07	0.960199	0.933237
439	0	LPC(20:2)+H	(20:2)	(20:2)			548.371	C28 H55 O7 N1 P1	15.987	222276	198442	1.89613e+06	1.01067e+06	305542	790896	390815	892830	253688	673192	1.33905e+06	0.962824	0.935763
1302	0	PG(18:1_22:6)+NH4	(18:1_22:6)	(18:1)	(22:6)		838.559	C46 H81 O10 N1 P1	30.2107	2.96613e+06	2.359e+06	3.94946e+06	9.60463e+06	2.98858e+06	2.0118e+07	2.42302e+06	5.66113e+06	1.05151e+07	1.12036e+07	3.8411e+06	0.961581	0.937889
288	0	Hex1Cer(d18:0_25:0)+H	(d18:0_25:0)	(d18:0)	(25:0)		828.729	C49 H98 O8 N1	42.0542	39344.4	28165.7	20778.1	155880	507319	63970.2	540833	33224.2	39791.6	13129.1	102219	1.07306	0.939179
448	0	LPC(22:5)+H	(22:5)	(22:5)			570.355	C30 H53 O7 N1 P1	11.8334	50429	11417.2	1.29455e+06	1.5066e+06	64626.2	508133	169918	890885	430824	589321	666667	0.959656	0.940595
89	0	Cer(d18:1_26:0)+HCOO	(d18:1_26:0)	(d18:1)	(26:0)		722.667	C45 H88 O5 N1	43.8445	425844	367546	1.27248e+06	2.8276e+06	7.71403e+06	3.46326e+06	1.11803e+07	317063	60089.1	829066	1.92104e+06	1.06834	0.941324
743	0	PC(20:4_22:6)+HCOO	(20:4_22:6)	(20:4)	(22:6)		898.56	C51 H81 O10 N1 P1	31.177	108643	69745.8	352266	1.34716e+06	163222	1.28859e+06	231899	618390	595438	701154	529051	0.964407	0.941342
817	0	PC(34:1e)+H	(16:0e_18:1)	(16:0e)	(18:1)		746.606	C42 H85 O7 N1 P1	36.3164	1.35519e+08	6.35348e+07	2.47185e+08	1.88608e+08	3.11253e+08	1.12155e+09	3.43612e+08	2.94279e+08	3.12172e+08	1.56707e+08	6.83632e+08	1.03909	0.942815
758	0	PC(28:0)+K	(14:0_14:0)	(14:0)	(14:0)		716.463	C36 H72 O8 N1 P1 K1	29.7573	1.48241e+06	162034	638395	1.1026e+06	408553	3.29418e+06	937667	919172	2.475e+06	1.49532e+06	297335	1.03685	0.942969
1572	0	TG(16:0_12:0_22:6)+NH4	(16:0_12:0_22:6)	(16:0)	(12:0)	(22:6)	840.708	C53 H94 O6 N1	45.0419	69559.9	2.93274e+06	835213	1.21753e+06	244597	3.49203e+06	2.30693e+06	75281.2	10985.7	311423	5.01386e+06	1.05352	0.946569
1494	0	SM(d42:3)+HCOO	(d18:1_24:2)	(d18:1)	(24:2)		855.66	C48 H92 O8 N2 P1	37.2305	2.03278e+07	1.14384e+07	1.38673e+07	9.35367e+06	7.56527e+06	2.30316e+07	1.92245e+07	1.58204e+07	1.04416e+07	9.23728e+06	1.55379e+07	0.985159	0.94755
890	0	PC(37:2e)+H	(37:2e)	(37:2e)			786.637	C45 H89 O7 N1 P1	41.7396	331598	143316	591962	271238	898514	1.54932e+06	938627	99485.1	237514	76589.3	1.94162e+06	1.04402	0.948775
441	1	LPC(20:3)+H	(20:3)	(20:3)			546.355	C28 H53 O7 N1 P1	13.4253	227455	92953.5	517102	552226	504262	941878	541219	782371	252720	491977	343816	1.02068	0.949766
1490	0	SM(d42:0)+HCOO	(d42:0)	(d42:0)			861.707	C48 H98 O8 N2 P1	40.9995	1.3104e+06	657154	491423	2.32954e+06	2.73722e+06	3.99926e+06	3.89259e+06	1.00682e+06	335125	761982	3.31527e+06	0.969556	0.950448
57	0	Cer(d18:1_16:0)+HCOO	(d18:1_16:0)	(d18:1)	(16:0)		582.51	C35 H68 O5 N1	35.1801	2.5005e+07	5.32388e+07	2.38189e+07	3.82329e+07	4.83767e+07	7.1537e+07	1.25229e+08	2.7285e+07	1.75379e+07	1.25018e+07	2.71674e+07	0.967167	0.951547
759	0	PC(28:0)+Na	(14:0_14:0)	(14:0)	(14:0)		700.489	C36 H72 O8 N1 P1 Na1	29.7537	991922	95096.4	533936	1.01587e+06	264875	1.76723e+06	670907	585460	1.37031e+06	1.10449e+06	254164	1.0243	0.953928
788	1	PC(32:2)+H	(16:1_16:1)	(16:1)	(16:1)		730.538	C40 H77 O8 N1 P1	30.984	7.38265e+07	1.81335e+07	9.79736e+07	1.57191e+08	6.72338e+07	2.49086e+08	3.03033e+07	6.55556e+07	3.09418e+08	1.13849e+08	5.12684e+07	1.0317	0.955535
1695	0	TG(18:1_18:2_22:6)+Na	(18:1_18:2_22:6)	(18:1)	(18:2)	(22:6)	951.741	C61 H100 O6 Na1	46.4604	384101	3.02344e+06	1.62865e+06	2.5062e+06	1.78153e+06	5.131e+06	4.84064e+06	982843	123191	801087	4.94676e+06	0.970841	0.956448
1308	0	PG(18:2_22:6)+NH4	(18:2_22:6)	(18:2)	(22:6)		836.544	C46 H79 O10 N1 P1	28.5273	1.06152e+06	783291	1.48926e+06	2.82737e+06	1.00138e+06	5.69971e+06	613331	2.28064e+06	2.51851e+06	3.39351e+06	1.66049e+06	0.976463	0.956667
319	0	Hex1Cer(d42:3)+HCOO	(d42:3)	(d42:3)			852.657	C49 H90 O10 N1	37.8455	1.29938e+06	383324	1.36484e+06	1.42699e+06	533973	2.76429e+06	671214	1.26524e+06	1.95795e+06	1.04052e+06	1.44201e+06	0.984502	0.961828
463	1	LPE(18:1)+H	(18:1)	(18:1)			480.308	C23 H47 O7 N1 P1	14.4308	455507	218424	1.08382e+06	1.44343e+06	776938	1.75105e+06	312765	1.052e+06	912297	977213	1.44886e+06	0.985092	0.963304
54	0	Cer(d18:1_14:0)+H	(d18:1_14:0)	(d18:1)	(14:0)		510.488	C32 H64 O3 N1	32.7358	2.59688e+06	8.12297e+06	1.78838e+06	2.64696e+06	1.5184e+06	1.28689e+07	1.53202e+07	2.38701e+06	2.02155e+06	1.01595e+06	3.12449e+06	0.969555	0.964447
302	1	Hex1Cer(d18:1_24:1)+H	(d18:1_24:1)	(d18:1)	(24:1)		810.682	C48 H92 O8 N1	39.2276	5.66928e+06	2.4974e+06	5.70289e+06	1.1624e+07	5.92921e+06	2.93227e+07	5.51219e+06	4.98055e+06	2.10107e+07	6.88296e+06	1.33415e+07	1.02186	0.966052
639	0	PC(16:1_22:6)+HCOO	(16:1_22:6)	(16:1)	(22:6)		848.545	C47 H79 O10 N1 P1	30.8868	13908.8	74907.4	54836.1	1.26035e+06	236335	2.78289e+06	294048	412098	1.31015e+06	1.08731e+06	688804	1.02886	0.966773
1718	0	TG(20:5_18:2_18:2)+NH4	(20:5_18:2_18:2)	(20:5)	(18:2)	(18:2)	918.755	C59 H100 O6 N1	45.4637	666266	9.00826e+06	2.823e+06	4.08753e+06	1.83381e+06	1.5015e+06	6.34724e+06	1.11667e+06	226516	250614	9.13122e+06	1.02843	0.967006
440	1	LPC(20:3)+H	(20:3)	(20:3)			546.355	C28 H53 O7 N1 P1	12.57	334216	13635.4	2.51063e+06	2.66745e+06	870370	1.79429e+06	415669	2.63098e+06	894705	1.8751e+06	889223	0.982447	0.969492
1467	0	SM(d38:0)+H	(d38:0)	(d38:0)			761.653	C43 H90 O6 N2 P1	37.566	4.31383e+06	3.0817e+06	965397	3.34858e+06	6.93273e+06	1.72967e+07	1.501e+07	2.8991e+06	1.94474e+06	3.89933e+06	5.58484e+06	0.979594	0.97183
764	0	PC(30:0e)+H	(14:0e_16:0)	(14:0e)	(16:0)		692.559	C38 H79 O7 N1 P1	33.8507	1.64457e+07	2.27269e+06	2.34528e+07	3.63188e+07	1.10565e+07	6.77357e+07	1.64758e+07	1.12274e+07	4.00723e+07	1.53388e+07	5.01046e+07	1.01641	0.972855
1203	0	PE(20:0p_22:6)+H	(20:0p_22:6)	(20:0p)	(22:6)		804.59	C47 H83 O7 N1 P1	38.5429	1.1466e+06	476205	2.12542e+06	1.67869e+06	629050	3.5506e+06	889091	2.04445e+06	898132	766528	3.28937e+06	0.985273	0.972858
618	0	PC(16:0_20:4)+K	(16:0_20:4)	(16:0)	(20:4)		820.525	C44 H80 O8 N1 P1 K1	33.2774	2.31853e+08	3.79033e+07	5.04595e+08	8.2754e+08	1.63332e+08	6.50767e+08	1.63663e+08	1.09406e+09	3.36864e+08	1.8194e+08	2.72707e+08	1.01783	0.974144
475	0	LPG(18:1)-H	(18:1)	(18:1)			509.288	C24 H46 O9 N0 P1	12.8753	204942	0	114733	197208	25729.1	755788	111142	122455	594113	163930	68485.7	0.979784	0.977213
1480	0	SM(d40:3)+H	(d40:3)	(d40:3)			783.637	C45 H88 O6 N2 P1	35.2605	1.6233e+07	8.26026e+06	9.24406e+06	7.77252e+06	3.25917e+06	1.4228e+07	1.05456e+07	1.69441e+07	5.49228e+06	3.64598e+06	1.29775e+07	1.00898	0.977954
1609	0	TG(16:0_20:4_24:1)+NH4	(16:0_20:4_24:1)	(16:0)	(20:4)	(24:1)	982.88	C63 H116 O6 N1	49.3295	382535	1.09873e+06	1.88895e+06	2.91108e+06	1.33371e+06	3.67914e+06	5.40917e+06	512098	34110	102032	3.52593e+06	1.01823	0.978081
1672	0	TG(18:0_20:3_22:6)+NH4	(18:0_20:3_22:6)	(18:0)	(20:3)	(22:6)	974.817	C63 H108 O6 N1	47.4073	203103	1.08448e+06	4.60074e+06	1.15041e+07	4.94227e+06	5.26635e+07	3.38419e+07	7.48498e+06	227245	3.55809e+06	1.59519e+07	0.977049	0.978121
882	1	PC(36:6)+H	(36:6)	(36:6)			778.538	C44 H77 O8 N1 P1	29.828	1.92041e+06	1.14522e+06	2.91759e+06	1.97513e+07	5.37943e+06	1.73674e+07	3.02878e+06	6.58842e+06	1.41333e+07	1.20026e+07	5.13628e+06	1.01208	0.981018
1464	0	SM(d36:5)+H	(d36:5)	(d36:5)			723.544	C41 H76 O6 N2 P1	30.0859	5.16556e+06	5.19427e+06	3.74799e+06	5.33887e+06	2.11413e+06	2.99867e+06	4.68136e+06	4.02404e+06	2.55009e+06	2.6862e+06	6.4214e+06	0.99496	0.982291
480	0	MePC(17:0e)+Na	(17:0e)	(17:0e)			546.353	C26 H54 O7 N1 P1 Na1	12.5714	329070	13588.6	2.49962e+06	2.6265e+06	789315	1.49673e+06	415708	2.63796e+06	803563	1.81961e+06	853354	1.0105	0.982631
1555	0	TG(12:0_12:0_14:0)+NH4	(12:0_12:0_14:0)	(12:0)	(12:0)	(14:0)	684.614	C41 H82 O6 N1	42.8115	1.29171e+06	6.382e+06	1.90923e+06	1.06013e+06	571380	777460	986629	2.14496e+06	1.86523e+06	1.95383e+06	2.93689e+06	0.989421	0.982936
818	0	PC(34:1e)+K	(16:0e_18:1)	(16:0e)	(18:1)		784.562	C42 H84 O7 N1 P1 K1	36.2955	2.34689e+07	4.15701e+06	3.99456e+07	2.58379e+07	3.02075e+07	1.05226e+08	3.98283e+07	1.7732e+07	2.64943e+07	1.59973e+07	8.8639e+07	0.989452	0.984042
466	1	LPE(18:1)-H	(18:1)	(18:1)			478.294	C23 H45 O7 N1 P1	14.42	203922	109411	631128	728229	430092	1.1423e+06	192745	552324	485673	599336	854988	0.99291	0.984171
197	0	CerG3GNAc1(d34:1)+H	(d34:1)	(d34:1)			1227.76	C60 H111 O23 N2	30.6534	1.16475e+06	361329	1.77382e+06	1.7936e+06	811163	3.81025e+06	1.86374e+06	1.29289e+06	741479	719103	3.41234e+06	0.991821	0.985344
58	0	Cer(d18:1_18:0)+H	(d18:1_18:0)	(d18:1)	(18:0)		566.551	C36 H72 O3 N1	37.3788	6.38727e+06	1.34443e+07	3.36172e+06	5.6872e+06	8.14724e+06	1.42658e+07	2.34408e+07	7.09273e+06	3.66079e+06	3.64307e+06	5.27941e+06	1.00871	0.986339
739	0	PC(20:2_20:4)+Na	(20:2_20:4)	(20:2)	(20:4)		856.583	C48 H84 O8 N1 P1 Na1	33.9388	1.55427e+06	666602	284.172	203562	40261.4	1.46463e+07	1.06528e+06	6.05181e+06	718754	1.39662e+06	5.23496e+06	1.01459	0.987809
262	0	DG(18:1_24:1)+NH4	(18:1_24:1)	(18:1)	(24:1)		722.666	C45 H88 O5 N1	43.6907	0	25523.4	58483.4	463070	119676	834192	465491	0	35203.8	147969	614750	1.01009	0.989272
1504	0	SM(d44:0)+H	(d44:0)	(d44:0)			845.747	C49 H102 O6 N2 P1	42.5701	73234.1	177560	178448	1.26259e+06	5.65925e+06	462411	4.92897e+06	14684.7	17964	81730.6	1.3795e+06	0.986424	0.989451
757	0	PC(28:0)+H	(14:0_14:0)	(14:0)	(14:0)		678.507	C36 H73 O8 N1 P1	29.7303	3.4702e+07	5.93146e+06	2.31257e+07	3.45039e+07	1.33288e+07	4.90584e+07	2.1408e+07	2.08454e+07	4.87741e+07	3.42891e+07	7.91673e+06	0.995205	0.989484
1475	0	SM(d40:0)+H	(d40:0)	(d40:0)			789.684	C45 H94 O6 N2 P1	39.3796	9.16004e+06	4.15217e+06	2.84436e+06	1.33892e+07	1.4643e+07	1.82497e+07	1.73987e+07	7.49943e+06	8.24352e+06	3.25938e+06	1.53956e+07	0.995476	0.989916
502	0	MePC(32:7e)+Na	(32:7e)	(32:7e)			742.478	C41 H70 O7 N1 P1 Na1	30.2239	2.55571e+06	182233	2.63461e+06	5.15222e+06	1.66774e+06	7.88806e+06	575866	2.06293e+06	1.17581e+07	1.66722e+06	816617	1.00878	0.990588
998	1	PC(40:6)+K	(18:0_22:6)	(18:0)	(22:6)		872.557	C48 H84 O8 N1 P1 K1	35.131	2.77109e+07	1.76079e+07	3.61966e+07	4.27378e+07	1.6178e+07	5.77268e+07	3.05301e+07	4.73697e+07	1.28269e+07	2.82742e+07	4.57639e+07	0.997778	0.993728
1238	0	PE(37:0e)+Na	(37:0e)	(37:0e)			770.603	C42 H86 O7 N1 P1 Na1	37.4546	69877.4	80566.4	375184	200139	844383	745834	1.10702e+06	55517.6	29831.4	189585	556536	1.0044	0.994652
1303	0	PG(18:1_22:6)-H	(18:1_22:6)	(18:1)	(22:6)		819.518	C46 H76 O10 N0 P1	30.2127	2.18226e+06	1.27808e+06	2.54552e+06	6.55566e+06	1.93475e+06	1.35237e+07	1.78778e+06	4.05626e+06	7.12655e+06	7.78767e+06	2.646e+06	1.00232	0.996299
1556	0	TG(12:0_14:0_14:0)+NH4	(12:0_14:0_14:0)	(12:0)	(14:0)	(14:0)	712.645	C43 H86 O6 N1	44.1171	809363	5.50207e+06	2.59645e+06	1.41353e+06	1.13434e+06	1.39706e+06	1.07954e+06	1.96079e+06	1.71503e+06	1.63133e+06	4.30947e+06	0.998644	0.997523
259	0	DG(18:1_22:5)+NH4	(18:1_22:5)	(18:1)	(22:5)		686.572	C43 H76 O5 N1	38.0203	296250	189424	646979	2.22064e+06	504697	5.02799e+06	2.2078e+06	491187	407268	310887	3.99742e+06	1.00129	0.99859
681	0	PC(18:0_22:6)+Na	(18:0_22:6)	(18:0)	(22:6)		856.583	C48 H84 O8 N1 P1 Na1	35.1483	5.96055e+06	4.91764e+06	5.94582e+06	8.48046e+06	2.63166e+06	1.38966e+07	7.00881e+06	1.00497e+07	1.55499e+06	6.36397e+06	9.90038e+06	1.0005	0.998789
888	1	PC(37:2)+H	(37:2)	(37:2)			800.616	C45 H87 O8 N1 P1	37.5679	449147	305367	99823.4	341612	1.36962e+06	868938	1.30229e+06	306644	255197	348005	651791	1.00064	0.998956
1671	0	TG(18:0_20:3_22:5)+NH4	(18:0_20:3_22:5)	(18:0)	(20:3)	(22:5)	976.833	C63 H110 O6 N1	47.5755	1.22324e+06	1.43498e+06	5.32645e+06	5.78869e+06	2.81733e+06	1.40609e+07	4.49617e+06	2.68727e+06	178732	54829.2	1.81366e+07	1.00041	0.999584

## Sheet: Sheet2
Intensity ratio heat-map raw data of lipid head groups. The order of the head groups is displayed along with the result of clustering with shinyheatmap software.
	Squamous cell carcinoma											Adenocarcinoma
	Log2(Fold change) of the non-recurrent group						Log2(Fold change) of the recurrent group					Log2(Fold change) of the non-recurrent group										Log2(Fold change) of the recurrent group
Head group	Non-recurrent case 1	Non-recurrent case 2	Non-recurrent case 3	Non-recurrent case 4	Non-recurrent case 5	Non-recurrent case 6	Recurrent case 1	Recurrent case 2	Recurrent case 3	Recurrent case 4	Recurrent case 5	Non-recurrent case 1	Non-recurrent case 2	Non-recurrent case 3	Non-recurrent case 4	Non-recurrent case 5	Non-recurrent case 6	Non-recurrent case 7	Non-recurrent case 8	Non-recurrent case 9	Non-recurrent case 10	Recurrent case 1	Recurrent case 2	Recurrent case 3	Recurrent case 4	Recurrent case 5	Recurrent case 6	Recurrent case 7	Recurrent case 8	Recurrent case 9	Recurrent case 10
MG (Monoglyceride)	-1.0731	-0.180565	0.206267	-0.526455	0.160459	3.03351	-20.1111	-0.561852	-0.543072	2.80863	0.675014	26.2585	26.9108	0	0	28.3099	30.8919	0	0	0	0	32.9101	29.4573	27.6526	0	27.8162	27.3079	26.9821	30.4531	0	0
ST (Sterol)	0	0	0	0	0	25.2188	27.2291	0	26.0544	6.62254	0	33.0232	0	24.0464	0	31.3808	0	0	0	31.1041	0	0	0	9.16407	0	0	0	25.8943	0	0	0
PC (Phosphatidylcholine)	-0.410564	-1.76664	0.284949	0.683574	-0.355437	1.96876	-0.882029	0.132743	0.0439532	-0.47394	-0.311743	0.227354	-0.103563	0.120323	-0.62985	0.787965	-0.655339	0.0919903	-0.0968416	-0.588859	0.090748	1.0789	0.860615	-0.650276	0.509071	1.69573	1.43223	0.680426	1.2988	-0.489013	-0.740093
PE (Phosphatidylethanolamines)	-0.225103	-1.4671	0.194675	0.687082	-0.518383	2.29703	-1.00921	0.251649	0.00842453	-0.270702	-0.180652	0.150008	0.0328067	0.180327	-0.486644	0.62035	-0.721692	-0.0335701	-0.170336	-0.557833	0.111753	0.971491	0.850426	-0.674939	0.326882	1.44025	1.33013	0.477501	0.94388	-0.407542	-0.614136
MePC (Monoether phosphatidylcholine)	-0.485356	-1.59288	0.152735	0.511046	-0.17084	1.93713	-0.848353	-0.0778426	-0.597775	-0.425764	0.0147583	0.257696	0.000792209	0.0545062	-0.670272	0.499557	-0.626945	-0.297017	0.0683472	-0.45333	-0.000792644	1.01095	0.827898	-0.165752	0.430045	1.89094	1.76769	0.717582	1.95278	-0.404949	-0.800651
BisMePA (Bismethylphosphatidic acid)	-0.07887	-2.09697	0.0747809	0.740344	-0.680968	2.66196	-1.41718	0.176247	-0.311902	-0.359683	-0.536932	-0.00616336	0.370693	1.06502	-0.329184	1.07955	-0.940339	0.00613714	-0.0418855	-0.466137	0.330145	0.797544	1.01497	-0.530468	0.401144	1.83552	1.70672	0.573236	1.71345	-0.614464	-0.702884
dMePE (Dimethylphosphatidylethanolamine)	-0.393565	-1.33785	0.211625	0.325248	-0.248093	2.66965	-0.944236	-0.29133	-0.603168	-0.155765	-0.163344	0.475211	0.156335	0.692799	-0.126382	0.737044	-0.566806	-0.148062	-0.272317	0.0770653	-0.0814154	1.72967	0.862792	-0.386455	0.660807	2.14394	1.63426	-0.142413	1.48891	-0.0913991	-0.451685
PI (Phosphatidylinositols)	-0.160814	-1.53326	0.144673	0.650944	-0.898084	2.99181	-2.29203	0.372586	-0.365448	-0.528844	0.105906	0.851087	0.0484741	0.487294	-0.984771	1.09871	-0.285039	-0.643613	-0.53505	-0.0501596	0.103083	1.43899	0.888354	-0.390856	0.410017	1.97867	1.95904	0.781623	1.9313	0.0331963	-1.64811
PG (Phosphatidylgylcerols)	-0.496372	-1.36485	0.604691	0.368615	-0.569415	1.92728	-1.53811	-0.317354	-0.157075	-0.162025	-0.279545	0.623362	0.0454744	-0.226034	-0.622031	0.859859	-0.489215	0.611393	0.138305	-0.188237	-0.0469546	0.390705	1.42146	-0.242426	0.625148	1.87618	2.20324	0.740267	2.88643	-0.59762	-0.428393
Co (Coenzyme)	-1.24119	-4.42426	0.509725	0.303341	-0.384582	3.47792	-0.242713	-0.840424	-2.59585	-0.512399	-0.244875	0.462422	0.155146	0.895902	-0.287605	0.561654	-0.0796861	-0.0990504	-0.481187	-0.359434	0.0755141	1.60514	0.919411	-1.1056	-0.443616	1.74153	2.5784	0.720031	3.06306	-0.327876	-1.16494
LPI (Lysophosphatidylinositol)	-0.283151	-4.34043	0.52746	0.236592	-1.95685	2.64235	-2.4598	-0.0422243	0.573022	0.455343	0.247669	1.02628	0.476698	-0.44911	-1.09859	1.78469	-2.21263	0.577113	-0.112719	-0.337693	0.104547	0.757112	1.88924	-1.64194	1.72362	1.39315	2.98718	-0.0327188	2.62444	0.182627	-1.73151
GM3 (Monosialodihexosylganglioside)	0.151796	-2.45276	-0.169666	1.40576	-2.46984	0.939765	-2.06942	-0.0878588	-1.40565	-0.0826223	0.225578	1.53323	0.0606077	0.217836	-0.292808	0.904218	-0.0632659	0.617939	-0.430026	-0.805271	-0.270224	0.783064	1.05431	1.3592	0.181604	2.4096	3.21713	2.42943	4.30062	0.0664274	-1.54949
LPC (Lysophosphatidylcholine)	-0.476473	-1.08073	0.357571	1.17201	-0.732745	1.06612	-0.375016	1.16215	1.05014	0.37975	-0.158705	-0.128165	0.337773	-0.384024	-0.0680322	1.93179	-0.970545	1.57387	-0.200866	0.064968	0.962128	-0.702591	1.41139	-0.281222	1.57419	1.34206	0.903269	1.0195	1.37225	0.0938139	0.013902
LPE (Lysophosphatidylethanolamine)	-0.219784	-1.68702	0.190686	1.27274	-0.601512	1.85102	-0.852787	1.09272	1.01639	0.737092	-0.142924	-0.297955	0.241314	-0.20853	-0.325707	2.40968	-1.41958	1.46818	-0.671509	0.18216	0.31464	0.0638496	1.43532	-1.48818	0.980959	0.921524	1.01206	0.765765	0.809358	-0.17005	-0.0785403
Hex1Cer (Monohexosylceramide)	-1.12437	-1.60321	-0.804022	0.513238	0.773221	2.20963	0.00920771	-0.662326	-0.454723	-0.457693	-0.00284659	0.617148	-0.531053	0.184136	-0.644605	1.25895	-0.573245	0.0163273	0.217042	-0.0165142	-0.0699188	1.14564	0.4787	-0.694158	0.49821	0.957174	1.28284	1.28044	1.39931	0.0408185	-1.2565
AcCa (Acetyl-CoA carboxyltransferase α)	0.0485786	-2.2434	-1.66317	0.855687	-0.0502716	2.11114	0.300239	-0.628001	-0.240664	0.543997	0.18837	0.918065	-0.396831	-0.452209	0.177645	0.713111	-1.39766	1.00269	0.400227	-0.202632	-0.306274	-0.248727	-0.0657796	-1.12153	0.674709	1.47994	1.13681	-0.359852	1.15532	-0.371743	-0.908897
BiotynylPE (Biotinylphosphoethanolamine)	-1.61711	-1.12618	0.0643192	0.316393	-0.0673211	0.586618	-0.237486	-0.451191	0.63319	0.398223	-0.576273	-0.222842	0.850993	-2.41399	0.192982	-0.271141	0.214562	1.10259	-0.30302	0.849962	-0.585341	-0.51409	1.07066	0.0918747	2.56918	2.17816	2.29699	0.454264	-0.443117	0.475134	-0.0755836
SPH (Sphingomyelin (phytosphingosine))	-0.605646	-3.56165	-0.366335	0.583687	0.291897	0.990983	0.591841	0.110122	2.33958	0.673193	-0.0367578	1.95259	-1.12845	-1.53105	0.397378	1.94853	-2.26749	2.99196	-0.550279	0.512508	-1.23799	0.485381	1.89709	-2.02001	1.07897	1.32205	1.89842	1.11033	2.47135	0.48246	1.10679
CL (Cardiolipin)	0.0685166	-0.118041	-0.0719336	-0.279739	0.152226	1.17301	-0.1508	-0.0642654	-0.105102	-0.344662	-0.268561	0.144024	0.196159	-0.0104992	-0.0788404	0.330752	0.0104234	-0.104637	-0.398859	-0.0715588	0.47991	0.30501	0.702246	0.26322	0.0658852	1.14371	1.14699	0.525992	1.4853	-0.299203	-0.226859
MGDG (Glycosyldiradylglycerols)	0.119997	-0.769982	-0.13089	0.220468	-0.21875	1.08223	-0.120979	-0.0305807	-0.547822	-0.648217	-0.459319	0.0542664	0.226354	0.0181522	-0.0183835	0.467501	-0.132214	-0.158108	-0.030813	-0.301663	0.600184	0.656651	0.528899	-0.027917	0.271079	1.33336	1.21074	0.376355	1.23195	-0.450135	-0.304043
SM (Sphingomyelin)	0.559172	-0.313293	-0.349809	0.219485	-0.258974	2.00994	0.286013	0.0671599	-0.383251	-0.768235	-0.0316697	-0.0111346	0.685167	-0.535479	-0.155635	0.413428	-0.124808	0.0110494	0.102872	-0.853126	0.781871	0.384759	0.95434	0.379221	0.631627	1.60823	1.34827	-0.0164815	1.8997	-0.773369	-0.145345
MGMG (Glycosylmonoradylglycerols)	0.52643	0.181323	-0.207433	-0.330694	-0.734863	1.02545	0.0268897	0.437563	-0.0332841	-0.311828	0.298555	-0.281211	0.875784	-1.02214	-0.0642728	0.0615312	0.311622	-0.225175	0.312602	-1.33756	0.663994	-0.344599	0.96493	0.601914	0.364264	1.32107	0.712277	-0.389184	2.00455	-0.485152	0.188487
Hex3Cer (Trihexosylceramide)	-0.281129	-1.75995	-0.402245	0.23518	0.286378	1.20671	-0.194623	-0.225225	-1.90504	-0.623864	0.766296	0.246152	1.20479	-1.30258	0.455109	-0.296969	0.914306	-1.06357	-0.452736	-0.364707	0.253136	0.590469	0.295862	0.348239	0.0210349	1.52823	1.73144	0.24462	1.84112	-1.0069	-0.126838
PEt (Phosphatidylethanolamines)	-0.0884612	-0.965911	0.28528	0.083349	-0.394885	1.76668	-0.59553	-0.0797237	-1.42177	-0.423778	0.0204608	0.327512	0.284697	-0.129249	-0.298178	0.350269	-0.141999	-0.632303	0.484663	-0.141906	0.118616	0.489518	0.620411	0.125185	0.18709	1.89062	1.57587	0.545245	1.46203	0.284279	-0.705587
PS (Phosphatidylserine)	0.134315	-1.62466	-0.148115	0.383824	-0.965952	2.40615	-1.50077	-0.277905	-0.863185	-1.06388	-0.243318	0.282576	0.605518	0.28241	-0.252133	0.669747	-0.00650351	-0.49795	-0.464001	-0.369945	0.00647432	0.967204	0.941615	0.152605	-0.246103	1.32965	1.37913	-0.14346	1.54484	-0.37142	-0.539113
CerG3GNAc1 (Simple Glc series)	0.415033	-1.67354	-0.277931	0.23294	-0.999027	1.39813	-0.43526	-0.0429393	-1.5122	-0.907841	0.619365	0.324133	0.618196	-0.438384	0.118577	0.312734	0.104139	-0.490116	-0.142589	-0.86401	-0.112245	0.314453	0.571556	0.0976951	0.211604	1.13093	1.52799	-0.363056	1.77219	-0.407413	-0.297513
DG (Diglyceride)	0.183935	-0.511409	-0.813012	1.06894	-0.21086	2.7973	0.62065	-0.183769	-0.516115	-0.418064	0.900892	0.588783	0.12484	0.258759	-0.211318	0.403604	0.101016	-0.682755	-0.206028	-0.903383	-0.108625	1.22112	0.613014	-0.685328	-0.38581	0.525042	1.66605	0.0528394	1.01554	-0.569303	-0.618521
Cer (Ceramide)	-0.66848	0.0810237	-0.73903	-0.0858462	0.974635	1.21645	2.02905	-0.725452	-1.00952	-1.34373	-0.203045	1.10238	0.0470242	-0.0619166	-0.0486088	1.73925	-0.331138	0.293702	-0.129496	-0.571059	0.367369	1.25269	1.04874	-0.204241	0.316353	1.25376	2.13386	1.26239	1.56801	-0.606661	-0.113835
Hex2Cer (Dihexosylceramide)	-0.931136	-0.629222	1.50564	0.436668	-0.776766	2.04068	1.89576	0.324921	0.137107	-0.729614	2.83098	2.55187	-0.29758	0.283412	-0.245443	0.565742	0.116869	0.0623761	-0.460053	-0.891862	-0.0651953	0.748167	0.0826613	-0.642556	-0.707796	1.61063	1.92396	0.346653	1.70882	-0.802285	-0.347966
TG (Triglyceride)	-1.36005	2.18072	-0.616624	0.430611	-1.2465	1.01715	0.131623	-1.24139	-3.2184	-0.822187	0.0570447	0.682571	0.122387	-0.225848	-0.162356	-0.023632	1.54499	-0.820388	0.0232511	-0.757221	0.932179	1.1344	0.38466	-0.615896	0.212766	0.930134	2.75059	-0.845581	0.201313	0.590976	-0.292334
WE (Wax ester)	0.055264	-0.931561	0.927765	-0.0574656	-0.696693	2.12801	-0.476814	-0.678513	0.103946	-0.0860716	0.0385316	0.532587	0.773836	1.63428	-2.53058	1.68196	-1.81508	-0.382617	-2.20142	-3.30803	0.30212	2.34495	1.93844	-0.517911	-3.36911	-0.691883	-0.784638	-2.72431	0.747285	1.00374	0.395185
AEA (Arachidonoylethanolamide)	-0.0485173	-0.307893	0.0550176	-0.0403165	0.0392204	0.913227	-0.626313	0.279664	-0.24763	-0.00420386	-0.332575	-0.153474	0.358124	-3.67482	1.79653	-2.17295	2.60725	-0.156409	-0.553217	0.860282	0.138706	3.26883	-1.53577	1.51571	-1.08857	-1.41316	-0.242088	-3.7959	5.12225	-1.09716	-0.482912
LPS (Lysophosphatidylserine)	0.153814	-4.81416	-0.172191	1.16969	-1.04268	3.24473	-1.25667	-1.1411	-0.146829	-0.131376	0.372241	2.9205	-0.445563	-0.11147	0.103471	2.44026	1.01122	0.891548	-1.40089	-0.144642	-1.09834	2.50507	3.25964	0.79581	2.87936	3.26721	3.3576	2.80299	4.8518	0.275152	0.350819
LPG (Lysophosphatidylglycerol)	0.448571	-4.70122	-0.654462	0.616467	-2.29869	2.18843	-0.740967	0.0159584	1.98461	0.473849	-0.398132	2.88911	-0.234998	-0.317348	0.164828	2.37702	-0.256552	3.16624	-0.402788	0.714789	-0.186118	1.3768	3.92657	0.343385	1.90518	1.62845	2.84023	-0.488531	4.14763	0.80992	1.10258
CmE (Choresteryl monoester)	-0.218798	-6.24351	0.189943	2.45837	-0.615967	2.87599	-0.535769	0.182657	-1.03188	0.739875	1.23921	2.66315	-0.49774	-1.91235	-0.21395	2.16799	0.18628	0.753463	-2.73311	-1.40429	0.358734	5.56585	3.53165	-0.490306	-0.128854	1.34065	2.28257	-0.131785	5.92784	0.109326	-1.24192
ChE (Cholesterol ester)	0.00855921	-7.57943	-0.0086103	1.185	-0.354737	2.42244	-0.377568	-0.10964	-0.883726	-0.257747	0.251441	0.747286	-0.0634485	-1.09021	-0.674995	1.26119	0.631653	0.0607753	-1.74234	-1.43831	0.268284	1.87661	1.80891	0.0557678	-0.508617	0.980883	1.58163	0.217249	4.4252	-0.441284	-0.742973
PIP (Phosphatidylinositolmonophosphate)	0.410902	1.57797	0.13837	-0.153063	-1.88173	-0.636926	-0.353377	0.839617	2.0086	0.666922	0.0981383	1.73927	1.16879	-1.38762	-1.6171	-0.983039	0.0177362	3.70087	1.24318	-0.017957	-28.13	0.55323	5.12527	2.2609	2.00193	1.68077	2.37658	2.07503	1.66546	0.782185	1.89514
PMe (Phosphatidylmethanol)	-21.0197	-21.0197	-21.0197	5.38909	1	13.5962	-21.0197	-21.0197	-21.0197	-21.0197	3.38479	1.33212	-0.108186	1.05546	-1.01129	1.78119	-26.7015	-0.428551	0.100636	1.72038	-26.7015	1.62054	-26.7015	-0.621372	-26.7015	3.15311	4.41925	1.77805	1.94848	-26.7015	1.70773
CerP (Ceramide phosphate)	-29.2781	-2.23878	-29.2781	0.838455	4.21438	4.61788	6.11999	-29.2781	-29.2781	-29.2781	0.148072	2.49785	1.53414	-26.5147	1	-26.5147	-26.5147	-26.5147	2.98038	-26.5147	1.9716	-26.5147	-26.5147	-26.5147	-26.5147	-26.5147	5.10389	-26.5147	-26.5147	3.248	-26.5147

## Sheet: Sheet3
Intensity ratio heat-map raw data of the sphingomyelin (SM) species. The order of SM species is displayed along with the result of clustering with shinyheatmap software.
[SM(t34:1)+H]+, [SM(t34:1)+HCOO]- and [SMd35:1)+H]+ are indicated in blue.
	Squamous cell carcinoma											Adenocarcinoma
	Log2(Fold change) of the non-recurrent group						Log2(Fold change) of the recurrent group					Log2(Fold change) of the non-recurrent group										Log2(Fold change) of the recurrent group
SM species	Non-recurrent case 1	Non-recurrent case 2	Non-recurrent case 3	Non-recurrent case 4	Non-recurrent case 5	Non-recurrent case 6	Recurrent case 1	Recurrent case 2	Recurrent case 3	Recurrent case 4	Recurrent case 5	Non-recurrent case 1	Non-recurrent case 2	Non-recurrent case 3	Non-recurrent case 4	Non-recurrent case 5	Non-recurrent case 6	Non-recurrent case 7	Non-recurrent case 8	Non-recurrent case 9	Non-recurrent case 10	Recurrent case 1	Recurrent case 2	Recurrent case 3	Recurrent case 4	Recurrent case 5	Recurrent case 6	Recurrent case 7	Recurrent case 8	Recurrent case 9	Recurrent case 10
SM(t36:0)+H	-1.50228	0.719846	-32.1033	-32.1033	2.39865	2.8148	-2.1881	-32.1033	-2.24873	-32.1033	-32.1033	32.2079	0	0	0	33.2414	33.3353	0	0	32.1894	0	0	31.1099	0	0	0	0	30.1833	30.0432	31.5956	31.0631
SM(t34:0)+H	-30.7183	-0.0285812	0.028026	-30.7183	2.58364	0.0557547	-0.8694	-3.34365	-30.7183	-30.7183	1.15261	-5.96079	-5.96079	22.3716	21.6619	-2.38689	21.012	-5.96079	-5.96079	6.07674	0.855038	22.1774	2.14157	-5.96079	-5.96079	25.1449	-5.96079	-5.96079	23.8294	-5.96079	-5.96079
SM(t38:1)+H	-31.0192	1	-31.0192	-31.0192	3.08505	1.47415	-31.0192	-31.0192	-31.0192	-31.0192	-31.0192	0	0	0	0	30.278	34.5907	0	30.2523	0	33.0317	0	0	30.4332	0	0	0	0	0	0	0
SM(d36:6)+Li	-26.1064	7.3057	-0.0759032	-26.1064	0.0721086	1.29331	-26.1064	-26.1064	-26.1064	-26.1064	-26.1064	0	0	0	0	0	28.223	3.9152	0	0	28.3456	0	0	0	0	0	0	0	0	0	0
SM(t33:1)+H	-25.9884	6.52696	-25.9884	-25.9884	3.43394	1	-25.9884	-25.9884	-25.9884	-25.9884	-25.9884	0	0	0	0	0	0	0	0	0	8.40079	0	0	0	0	0	0	0	0	0	0
SM(t41:2)+H	0	36.1351	0	0	30.2823	0	0	0	26.7908	0	0	0	0	0	0	0	0	0	0	0	26.9584	0	0	0	0	0	0	0	0	0	0
SM(t38:5)+H	1.15468	-2.41035	-30.9574	0.91607	-30.9574	0.857495	-1.03618	-1.22021	2.22211	-0.347288	-30.9574	1.52963	-1.42331	-30.1182	0.392707	1.80245	-2.47836	2.58231	-30.1182	-0.0235887	0.0232093	0.0121497	2.43529	-2.36446	4.01274	-30.1182	0.797897	0.733091	3.03464	0.29313	0.643046
SM(d44:5)+H	0.730422	-0.223754	0.167773	-0.189883	-0.521893	2.19022	0.562058	0.650293	0.497308	-0.252243	0.662085	-0.0020177	0.528655	-0.857644	0.00201488	-0.0222251	0.484881	0.0388221	-0.132657	-1.39449	0.357073	0.0388211	1.06911	0.673383	0.38565	1.45278	0.964665	-0.588516	1.93818	-0.903215	0.194147
SM(d18:1_24:1)+Na	0.45028	0.0405509	-0.0417237	-0.395565	-0.728089	1.98661	-0.1086	0.442054	0.201215	-0.460519	0.454639	-0.331297	0.627143	-0.780373	0.0805613	0.057641	0.568082	-0.381592	-0.0600402	-1.30962	0.390691	0.120101	1.16026	0.40496	0.467407	1.55067	1.04329	-0.503411	2.01888	-0.818128	-0.138669
SM(d18:1_24:1)+H	0.826785	-0.0734886	-0.0198914	0.0196208	-0.212395	2.23534	0.201264	0.216952	0.547123	-0.587836	0.324098	-0.0297808	1.03059	-0.945225	-0.203291	0.0291784	0.519752	-0.0423387	0.290028	-1.47354	0.788525	0.259812	1.39641	0.752182	0.565449	1.88557	1.164	-0.582821	2.48107	-1.04215	0.119733
SM(d42:2)+HCOO	0.569495	-0.167225	0.14984	-0.204866	-0.462293	1.19331	0.440226	0.102487	0.271327	-0.150446	0.504765	-0.206039	0.832491	-0.931074	-0.0633382	0.159721	0.300961	-0.276867	0.0606741	-1.65607	0.591481	-0.202111	0.943652	0.543497	0.160095	1.40757	0.808844	-0.910682	2.36289	-0.510854	0.105471
SM(d18:1_24:2)+H	0.784545	-0.304625	0.251382	-0.356775	-0.592638	1.80407	0.234954	0.396385	-0.125116	-1.29169	0.534116	-0.020744	1.13851	-0.576293	-0.0719671	-0.0125579	0.30245	0.0124495	0.835746	-1.45978	1.19491	0.207908	0.96337	1.18781	0.700984	2.09783	1.20956	0.215846	2.91636	-0.691287	-0.111815
SM(d44:6)+H	0.91016	-0.03063	0.0299932	-0.107351	-0.848429	1.38289	0.405984	0.109079	-0.408629	-0.76816	0.755936	-0.318685	1.1889	-0.450558	5.49e-05	-5.49e-05	0.412188	-0.298301	0.79788	-1.64353	1.18744	-0.0144009	0.541613	1.22249	0.672038	1.65273	0.626635	-0.239258	2.65559	-1.12385	0.00494604
SM(d18:1_18:3)+H	0.465995	-0.340421	-0.113898	0.10556	-0.263825	1.56427	0.218457	0.0736596	-0.557406	-0.777943	0.276695	-0.0113095	0.501461	-0.16955	0.0112216	0.0471554	-0.0516562	0.0250769	-0.027096	-0.409134	0.806223	0.398432	0.339182	0.505389	0.234471	1.15772	1.11622	0.154988	0.903944	-0.493924	-0.39438
SM(d18:1_16:0)+Na	0.355865	-0.450507	-0.22371	0.193632	-0.374222	1.45176	0.107295	-0.0360141	-0.664428	-0.887307	0.16602	0.00283561	0.561342	-0.188447	-0.00284119	0.0576473	-0.0651596	0.0138542	-0.0373721	-0.408454	0.924749	0.378079	0.365305	0.540275	0.223532	1.16983	1.12642	0.298815	0.931658	-0.510721	-0.414384
SM(d34:1)+HCOO	0.370789	-0.386836	-0.219475	0.190453	-0.415933	1.69213	0.203038	0.0121511	-0.616495	-0.833303	0.0768661	-0.000478024	0.53336	-0.20161	0.000477866	0.11579	-0.0860348	-0.0342469	0.0467702	-0.480204	0.739997	0.334873	0.410891	0.478761	0.265609	1.3693	1.36424	0.310039	1.43153	-0.706725	-0.390007
SM(d18:1_16:0)+H	0.326788	-0.711938	-0.356674	0.285742	-0.438461	2.11302	0.260746	-0.076647	-0.709583	-1.07373	-0.441797	0.189612	0.749955	-0.128685	-0.130179	0.377172	-0.736061	0.118141	-0.642694	-0.485244	1.01163	0.673201	0.775482	0.360456	0.582279	1.78893	1.83667	-0.0244142	1.73322	-1.12154	-0.411137
SM(d40:3)+H	0.887337	-0.0750269	0.0713173	-0.177521	-1.43501	0.696272	0.299109	0.952705	-0.676769	-1.26964	0.56787	0.0319139	1.43104	-1.21742	-0.0326359	-0.234203	0.192848	-0.223162	0.738777	-1.29792	1.73112	-0.618451	1.36247	1.73059	0.827781	1.25855	1.45436	0.33236	3.51132	-0.70162	0.161856
SM(d42:3)+HCOO	0.429452	0.081065	-0.0858926	-1.95532	-0.961034	0.624712	0.417307	0.106419	-0.415105	-0.667683	0.519741	-0.181929	1.34478	-0.883096	0.0263159	-0.0419302	0.692301	-0.0268048	0.885452	-1.55304	1.00395	-0.391386	0.870847	1.03508	0.648949	1.27272	0.682318	0.119078	2.42269	-0.732044	0.33796
SM(d44:3)+H	0.338726	-0.0826484	0.0781691	-0.284178	-1.29663	1.44901	-0.303997	-0.688931	-2.2139	-1.48428	0.312929	-0.30381	1.31197	-0.257465	0.156869	-0.17603	0.362827	-0.370627	0.756654	-1.56208	1.00138	0.120625	1.57507	1.08307	0.635677	2.426	0.967277	-0.0924475	2.98449	-0.579743	0.581597
SM(d44:3)+HCOO	0.144238	0.0317271	-0.0324406	-0.310983	-0.549324	1.0539	-0.557011	-0.523343	-1.78616	-1.15755	-0.226473	-0.452989	1.07461	-0.295833	0.245372	-0.420275	0.343647	-0.37454	0.618158	-1.42246	0.874045	-0.211131	1.34878	0.90156	0.376119	2.06623	0.487394	-0.000636078	2.71624	-0.597682	0.548721
SM(d18:1_16:1)+H	0.633533	0.0504145	-0.884975	-0.0522402	-1.17769	1.32589	-0.0790995	0.0907976	-1.10497	-1.203	0.421734	-0.208704	0.73801	-1.05195	0.118757	-0.138362	0.386171	-0.129417	0.784724	-1.31057	1.18187	-0.429959	0.528767	0.730568	0.967278	1.44231	0.759416	0.344819	2.10483	0.258854	-0.465029
SM(d34:2)+HCOO	0.212624	-0.249469	-0.83137	0.327614	-1.22978	1.22015	-0.356083	-0.257877	-0.842957	-0.776962	0.191587	-0.390855	0.589689	-0.912317	-0.46323	-0.0663387	0.185999	0.12264	0.0634219	-1.41792	1.28194	-0.627023	-0.0958136	0.89172	0.504309	1.69545	0.531697	0.187078	2.39759	-0.00428826	-0.719062
SM(d18:2_18:3)+H	-0.00289462	0.00288883	-0.470534	0.0400856	-1.29718	0.0967415	-0.111757	-0.36082	-1.02388	-0.94669	0.314477	-0.161172	0.962019	-0.768327	0.0250468	-0.0254894	0.209691	-0.0322914	0.655324	-1.54428	1.14037	-0.540504	-0.017923	0.71797	0.700154	1.43724	0.236229	0.455685	1.94507	0.230773	-0.327599
SM(d43:5)+H	0.226598	1.80197	-0.858586	-0.268943	-0.926802	1.5438	-0.466404	-0.307555	-0.516663	-1.10388	0.0343816	0.795359	0.579365	-1.96477	0.0102564	-0.0586175	-0.635052	0.18079	-0.0103299	-1.64716	0.77378	-0.0422956	1.46031	0.645138	0.436017	1.52637	1.19331	-0.245639	3.17199	-1.34011	-0.0483326
SM(d18:1_23:1)+H	0.225715	1.30453	-0.87282	-0.267698	-0.793354	1.7125	-0.424741	-0.22887	-0.486453	-1.13616	-0.0779829	0.730853	0.511113	-1.98773	-0.0351918	0.0343537	-0.722305	0.0609885	-0.0546017	-1.65413	0.709643	0.0840059	1.45093	0.681066	0.430813	1.56611	1.05566	-0.123763	3.12192	-1.20905	-0.123644
SM(d41:2)+HCOO	0.285643	1.55327	-0.904869	-0.356519	-0.71735	1.05271	-0.364934	0.00572372	-0.192727	-1.18522	-0.462494	0.74314	0.612774	-1.7457	-0.0365631	-0.0828504	-0.567197	0.0924579	0.0356593	-1.75325	0.725783	-0.253608	1.43077	0.839192	0.342374	1.24932	0.962311	-0.0274126	3.04536	-1.01405	-0.052101
SM(d18:1_22:1)+H	0.319219	0.16408	-0.185165	-0.558787	-1.44789	1.6164	-0.363375	-0.0204433	-0.100928	-1.08702	0.0912299	0.603403	0.814179	-1.71808	-0.365511	-0.109563	0.197122	0.0849946	-0.0903172	-1.79121	0.98765	0.265565	1.418	0.724069	0.750777	1.75374	1.60427	-0.736151	3.46064	-0.980815	-0.152408
SM(d40:2)+HCOO	0.254605	0.455903	-0.688125	-0.309375	-1.31945	0.559897	-0.0572529	-0.184687	-0.275555	-1.48916	-0.186193	0.186985	0.594691	-2.03005	-0.384142	-0.776323	0.296641	-0.0121391	0.0120378	-1.52367	1.10911	-0.164194	0.986135	0.715251	0.494984	1.04022	1.13821	-0.35745	2.88105	-1.44696	-0.291982
SM(d32:1)+H	0.0960733	0.0877574	-0.134662	-0.0934433	-0.909593	1.82364	-0.115258	-0.0394521	-0.662542	-0.758012	0.727009	0.172851	0.318176	-1.2257	-0.0796472	0.0349936	-0.319359	0.279308	-0.0358635	-1.26778	0.49241	0.22204	0.518087	0.577167	0.223617	1.4336	1.7998	-0.057215	3.01942	-0.633128	-0.886799
SM(d32:1)+HCOO	0.309754	0.309594	-0.492716	-0.394712	-1.33037	1.5165	-0.350506	-0.330363	-1.06089	-1.09652	0.341933	0.198617	0.220923	-1.0636	0.0918755	-0.0981268	-0.353662	0.289514	-0.184677	-1.06618	0.490384	0.0825382	0.435239	0.426221	0.303896	1.55623	1.82071	-0.116474	3.11328	-0.710435	-0.529456
SM(d34:4)+H	0.29734	0.341267	-0.397236	-0.374967	-1.41899	1.39519	-0.658301	-0.405099	-1.09219	-1.21663	0.125794	0.207665	0.391215	-0.970558	-0.0126239	0.0125144	-0.173161	0.273476	-0.0596292	-0.932387	0.705454	0.02284	0.300257	0.359959	0.192854	1.3559	1.75251	-0.134691	2.93353	-0.709865	-0.530799
SM(d42:5)+H	0.848	0.32951	-0.427763	-0.480342	-1.40858	1.0253	-0.407129	-0.0663191	-0.214713	-1.30635	0.0882436	0.472696	0.793832	-1.54269	-0.0817852	0.137236	-0.0923423	0.0773966	-0.338179	-1.19316	1.23699	0.215208	1.28913	0.729656	0.847773	1.37371	1.0763	-3.30629	3.14731	-0.985043	-0.157038
SM(d41:1)+HCOO	0.700148	-0.561052	-1.02898	0.280464	-0.348474	1.94063	0.127958	0.0327023	-0.215986	-0.604536	-1.03655	0.0118672	-0.0119656	-0.756922	-0.0820114	1.47012	-1.21475	0.848709	0.244344	-0.734242	0.124191	-0.5084	1.20243	-0.573514	0.551161	1.05594	1.08429	0.461417	2.31062	-0.0906227	-0.119606
SM(d43:4)+H	0.529578	-1.05555	-0.940816	0.336466	-0.439598	2.19893	0.00151075	-0.0397739	-0.128654	-0.586191	-1.02503	-0.0314673	0.0307956	-1.05984	-0.152732	1.07206	-1.10695	0.904589	0.327445	-0.945753	0.156986	-0.465539	1.09127	-0.732261	0.480019	1.08865	1.03186	0.376869	2.64877	-0.231935	-0.272316
SM(d18:1_23:0)+Na	0.559335	-1.04696	-1.39572	0.337373	-0.441152	1.72801	-0.420204	-0.364232	-0.12189	-0.578194	-1.01745	-0.0339117	0.0331328	-0.70278	-0.150542	1.07696	-1.10487	0.892835	0.331067	-0.9462	0.159181	-0.805437	1.07215	-0.729739	0.478875	1.09079	1.01409	0.398131	2.65096	-0.227485	-0.270138
SM(d18:1_23:0)+H	0.152455	-1.36708	-0.844792	0.152828	-0.17049	2.54332	0.148145	0.200822	0.00900242	-0.367574	-1.1919	0.294109	-0.0737018	-0.49702	-0.306504	1.69626	-0.823336	0.76953	0.223877	-0.46677	0.070119	0.0470131	1.24217	-0.330213	0.812004	1.09238	1.46996	0.371552	2.62232	-0.280409	0.0197244
SM(d42:1)+HCOO	0.355003	-0.471905	-0.81087	0.560661	-0.491971	1.61687	-0.0272648	-0.147796	-0.567783	-0.627717	-0.335459	-0.613193	0.518017	-1.0829	-0.159492	0.602499	0.0501223	-0.0519266	0.57477	-1.3625	0.196925	-0.229868	1.19195	0.154337	0.846657	1.60032	0.550488	0.481847	1.68896	0.0457466	0.268444
SM(d18:1_24:0)+H	0.289512	-0.882278	-0.928713	0.654473	-0.362579	1.55135	0.11494	-0.348133	-0.614773	-1.29735	-0.250489	-0.58778	0.505481	-1.02659	-0.25108	0.735543	0.038393	0.10674	0.761712	-1.39939	-0.0394427	0.00106147	1.0726	-0.301788	1.04419	1.92082	0.74024	0.180116	1.83813	-0.513844	0.216218
SM(d20:1_24:3)+H	0.482995	-1.18508	-1.14403	0.413975	-0.58284	1.85459	-0.124282	-0.505997	-0.803052	-1.05158	-0.544541	-0.623033	0.523647	-1.00925	-0.225205	0.678217	0.0845289	0.0176897	0.727533	-1.37186	-0.0179093	-0.787728	0.884544	-0.45893	0.799576	1.64787	0.480797	0.0456207	1.68018	-0.537883	0.210687
SM(d42:1)+Na	0.436259	-1.20999	-1.1858	0.440375	-0.628366	1.81804	-0.151312	-1.12569	-0.822925	-1.07247	-0.589889	-0.623032	0.524962	-1.00905	-0.219456	0.692521	0.0906565	0.0167063	0.727654	-1.37055	-0.016902	-0.773851	0.884573	-0.459384	0.805754	1.64778	0.486371	0.0461753	1.6864	-0.534798	0.189907
SM(d18:0_24:1)+H	1.22377	-0.0270726	0.00782817	-1.1207	-0.00787088	2.48634	0.975834	0.51341	0.366557	0.0946501	0.647375	-0.611766	0.512368	-1.08813	-0.30445	0.654011	0.069471	0.0594123	1.12787	-1.50641	-0.0619644	-0.0495816	1.00564	-0.318714	1.05712	1.83799	0.750071	0.132453	1.77135	-0.151837	0.184379
SM(d35:1)+HCOO	0.49974	0.836757	-0.666348	-0.764323	0.101626	-0.109331	-0.288673	0.0231546	-1.62957	-1.03104	0.260924	0.300751	-0.724924	-0.223548	0.13398	0.756585	0.0636999	-0.0666429	-0.629754	-0.738922	0.852732	-0.759517	0.727597	0.820582	0.352341	1.68906	1.10876	0.386955	1.90347	0.62423	0.0481229
SM(d35:1)+H	0.0700244	0.781304	-0.745644	-0.292771	-0.0735974	1.08819	-0.479701	-0.0995593	-1.82903	-1.34295	0.0236969	0.491251	0.158063	-0.0637231	-0.157315	0.755122	-0.32343	-0.488256	0.0610272	-0.286737	0.492792	-0.41425	0.674727	0.18248	0.545891	1.94088	1.50646	0.391744	1.97269	0.0355489	-0.752264
SM(d20:1_24:1)+H	-0.738489	-0.0843721	0.0797093	-0.95661	0.15291	1.29646	-0.740569	-1.01936	-1.73483	-1.92649	-0.782196	0.030183	0.5261	-0.459044	-0.030828	0.246254	-0.168789	-0.166675	0.124272	-1.83515	0.398331	0.63991	1.44936	0.0050962	0.197097	2.41704	0.568385	-0.965899	1.4819	-0.27636	0.430053
SM(d44:2)+HCOO	-0.704972	-0.0024502	0.424494	-1.08196	0.00244604	1.18787	-1.01987	-1.41579	-1.96564	-1.88986	-1.2761	-0.0947997	0.85026	-0.504549	-0.000327663	0.134742	0.196012	-0.23907	0.000327589	-1.8875	0.285727	0.376483	1.61703	-0.0318141	0.185662	2.16156	0.704929	-1.2071	1.64555	-0.218154	0.553184
SM(t34:1)+H	-0.352211	0.858808	-0.125623	-0.207327	0.115555	0.994806	-1.4868	-0.369873	-1.24025	-2.46187	-0.559095	-0.449453	0.662323	-1.7631	-0.00711687	0.00708194	1.04838	-1.29273	0.329863	-0.131194	1.13968	-0.774111	0.620599	0.635875	-0.0973685	1.39309	1.35249	-0.434499	0.89178	-0.306111	-0.797206
SM(d32:2)+H	0.350243	0.569893	-1.04631	-0.4635	-1.85635	1.47535	-1.1308	-0.745923	-2.23777	-2.54147	-0.696574	-0.801116	0.855066	-1.34598	-0.894529	-0.0207604	0.161475	0.0204659	0.614731	-0.940907	1.07306	-0.0459623	0.559544	0.752149	0.71257	0.73633	0.962975	0.148706	1.96515	-0.0625928	-0.120993
SM(d43:3)+H	0.306261	0.974836	-1.05205	-0.791244	-0.389299	2.39462	-0.149367	-0.125524	-1.10761	-1.56891	-0.47705	0.610392	0.966907	-1.03555	-1.08749	0.126424	-1.15284	-0.138576	0.94334	-2.28279	1.33607	-0.478697	0.989391	-2.87429	0.329948	0.907196	1.15353	-0.3308	2.67223	-0.469878	-1.07821
SM(d43:2)+H	-0.00752226	0.00748325	-0.707659	-0.0438938	0.673258	2.28565	-0.443647	-0.323451	-0.535486	-1.00738	-1.3794	-0.00374762	0.125208	-1.10467	-0.26039	0.288809	-1.10345	0.00373791	0.231927	-1.63058	0.0425787	0.254235	1.3301	-0.161045	-0.335077	0.420197	0.815224	-0.980449	1.38341	-2.08118	-0.541056
SM(d43:2)+HCOO	-0.161436	0.145175	-1.44019	-1.07538	0.493566	0.922185	-1.06501	-1.63178	-0.882895	-1.57466	-1.70921	0.50167	0.484648	-0.925646	-0.137592	0.462202	-0.797874	0.125604	-0.415945	-1.5874	0.438976	0.124994	1.38654	-0.0100469	0.0217488	0.869893	0.841385	-1.41	1.86885	-1.84219	-0.173898
SM(d44:4)+H	-0.0849162	0.18892	0.0552185	-0.0574164	-0.947715	2.53805	0.232255	-0.382019	-3.32787	-0.907135	-0.526591	-0.987495	2.22974	-0.289406	0.748374	-0.0859215	-0.410536	0.0810907	1.39781	-2.12022	1.80549	0.198747	2.0107	2.01243	1.38053	3.08569	0.778727	0.795364	3.70561	-0.553611	0.0931372
SM(d30:1)+H	0.639836	1.475	-2.08075	-2.79673	-1.17838	1.09736	-0.138812	-0.980846	-4.82646	-3.00785	-0.0339982	1.19158	1.32831	-1.97318	-0.446991	-0.113863	0.728075	1.03	-1.1573	-2.71464	0.10553	2.31902	2.01069	1.38796	1.76202	2.30082	3.07306	0.384155	4.46942	0.225459	1.38269
SM(d33:2)+H	0.458185	2.64869	-0.675334	-3.15167	-1.05349	0.92509	-0.787493	-0.324684	-3.05618	-2.24442	0.118614	0.856032	0.89909	-3.11793	-0.477342	0.358059	-2.93835	0.666754	-2.51952	-2.5102	1.5048	-0.445541	1.01477	1.26269	1.76868	2.30733	1.70783	1.31593	4.3337	0.782267	-0.0313169
SM(d35:2)+H	0.206515	2.06315	-1.16606	-0.241095	-0.396472	0.492205	-1.00974	-0.557276	-2.14304	-2.04609	0.19653	0.189235	0.981495	-1.20744	-0.217858	0.954028	-1.04854	0.229781	-0.669836	-1.71545	0.466967	-0.287877	1.25328	1.19329	1.23879	2.6853	1.36807	0.929345	2.9918	0.425668	-0.638216
SM(d33:1)+H	-0.128051	1.79495	-0.876575	0.117606	-0.472015	0.378451	-0.644529	-0.301687	-1.35704	-1.22727	-0.237012	0.305459	0.188857	-1.37826	-0.3062	0.274337	-1.38978	0.286032	-0.217357	-1.09894	0.401729	-0.393108	1.1446	0.465802	0.317933	0.97132	1.33805	0.87695	2.83616	-0.634579	-0.211891
SM(d33:1)+HCOO	0.00446652	1.48297	-1.03254	-0.00448039	-0.620059	0.236345	-0.809588	-0.357912	-1.16676	-1.41534	-0.217617	0.560227	0.29888	-1.24462	-0.136979	0.125094	-1.20081	0.383371	-0.153156	-0.950802	0.5285	-0.437945	0.796924	0.577204	0.221701	1.0469	1.06213	0.662039	3.05038	-0.469454	-0.445748
SM(d35:4)+H	0.0941468	1.60321	-1.04689	-0.100722	-0.693515	0.17797	-0.869599	-0.485628	-1.2795	-1.5182	-0.118752	0.472836	0.326816	-1.18638	-0.126638	0.116414	-1.27532	0.499832	-0.184032	-0.938556	0.619928	-0.73389	0.689884	0.44194	0.198069	1.01896	1.17893	0.437313	2.91324	-0.583931	-0.408871
SM(d31:1)+H	0.386037	3.9834	-1.19898	-0.528654	-0.6965	0.794814	-0.99765	-1.02442	-2.61054	-2.27304	-0.0258042	0.533434	0.133611	-1.36391	0.0736998	-0.00692063	-1.34869	0.00688759	-0.0306244	-0.888785	0.392918	0.208161	0.726126	0.828155	0.418534	1.13474	1.56276	-0.0295882	3.3516	-0.82142	-0.175617
SM(d41:3)+H	0.441203	1.9136	-0.987707	-0.638762	-1.81004	1.08874	-0.496971	-0.0252735	-1.87377	-2.19727	0.243792	0.949257	1.18645	-2.08987	0.145726	-0.162116	-1.13971	-0.354103	0.890502	-1.46606	1.53913	-1.34574	1.49536	1.9038	1.0585	1.33959	1.11461	0.363233	4.14993	-0.530041	-0.429054
SM(d30:1)+HCOO	0.654521	1.74771	-1.402	-1.45722	-1.23139	1.09554	-0.286659	-1.72449	-4.20122	-3.15398	0.34082	0.264382	0.153031	-3.34032	0.247489	-0.288363	-0.342353	-0.0588551	0.0565479	-3.86346	0.607097	-1.79	0.876104	-0.0965552	0.301862	0.515713	1.8575	-1.51477	3.40385	-1.5788	-0.0589017
SM(d43:1)+HCOO	0.406818	-0.568663	-0.695898	-7.12557	2.02087	3.08393	0.839235	-1.7509	-1.36718	-1.09568	-4.56224	-0.1868	1.19357	-0.0350092	0.0341797	1.34894	-1.51677	1.02475	1.08149	-1.23597	-1.62557	-0.527426	1.45241	-0.964192	0.597609	2.79039	1.30552	0.23032	3.12572	0.47424	-0.20064
SM(t41:1)+HCOO	-0.0347205	0.0339045	-0.53992	-2.83549	0.602923	4.45881	-0.889193	1.06655	-0.165391	-0.497513	0.335108	1.54377	-0.734184	0.614061	-0.396001	2.65495	-2.31369	0.310384	-1.36495	-1.01861	1.58732	-0.131894	4.61659	-2.0113	-2.12126	3.02503	6.6147	1.91771	3.69034	-0.211332	-0.210559
SM(t40:1)+H	-0.16512	-1.50358	0.669055	0.148148	-0.429866	4.37053	1.03445	0.416252	-0.777061	-0.891006	-1.64429	-0.250927	-0.540568	-1.87637	0.603976	1.73649	-1.72149	-0.312016	0.213681	1.32114	1.60303	-1.63037	3.32313	-2.55987	0.27127	1.62286	5.05437	1.13415	1.91395	-1.19154	-0.616925
SM(t18:0_24:1)+H	0.0198713	-3.7386	-0.831924	0.147116	-0.0201488	3.40835	1.58563	-0.258816	-0.600639	-1.8939	-2.13967	-0.594627	0.268367	-1.89866	0.854054	1.77008	-1.91502	-0.255092	0.201553	-0.234356	1.01141	-2.10361	2.75462	-2.01743	0.225666	1.42166	4.89035	0.0757178	1.79919	-0.776923	-0.531575
SM(t42:1)+HCOO	1.54492	-1.25048	-0.482387	-0.478963	0.358967	3.70433	2.64215	0.414213	-1.99085	-0.709813	-1.46924	-0.810667	0.358294	-3.07859	1.32664	1.6226	-2.8407	0.00320935	-0.00321651	-0.0686155	1.20463	-2.60006	3.11849	-2.48553	0.475343	1.57359	5.60881	-0.036347	1.0752	-1.40205	-0.0201136
SM(t42:2)+HCOO	1.16837	-1.29353	0.0854055	-0.156077	-0.0907813	1.42243	0.339129	-0.0229695	0.650746	-0.294151	-0.402536	-0.482871	0.727989	-2.27617	0.11206	1.39827	-1.95182	-0.121503	0.267122	-1.2608	0.857036	-2.30094	2.63432	-0.575254	0.201918	0.561041	3.78626	-1.33481	2.01429	-1.07409	0.35584
SM(t42:2)+H	0.560754	-1.22624	0.152114	-0.233785	-0.170064	2.09959	0.438171	0.197669	0.58389	-1.0299	-0.781427	-0.0264066	0.593939	-3.57419	0.357063	1.10977	-2.23378	-0.303735	0.025932	-1.40483	0.684432	-1.96003	2.45637	-0.51453	-0.246194	0.719921	3.78538	-1.04266	1.35733	-1.53692	0.00525317
SM(d32:1)+H	-2.17448	0.526588	-1.57723	-0.837837	0.785445	3.23454	3.77378	-4.06774	-2.10182	-4.61433	-0.547369	0.0967459	-2.04011	-0.218823	-0.103703	-3.09676	-1.40722	1.65094	0.563644	0.289506	1.43217	1.62766	-1.2264	0.201179	2.36042	1.32058	1.25882	-0.633275	9.52545	-1.73074	0.300543
SM(d38:1)+H	0.693669	-0.288111	-1.35283	0.240041	-0.830459	2.13026	-0.640065	0.463582	-0.384267	0.157679	-0.270554	-0.845342	0.649585	-1.21123	-0.153667	1.70356	0.138864	-0.433878	0.873203	-0.418721	0.701793	-0.358947	1.52052	0.0963853	1.51981	1.08813	0.546342	0.947482	1.0271	-0.528046	0.565854
SM(d40:4)+H	0.787607	-0.226427	-1.96301	0.195663	-0.895075	1.18758	-0.267244	0.368186	-0.611027	0.0193338	-0.460859	-0.51388	0.639095	-1.49574	-0.0801835	1.40831	0.0759606	-0.267696	0.761298	-0.324624	1.04489	-0.535732	1.3647	-0.0355867	1.31788	0.129337	0.306643	0.462929	0.819868	-0.147483	0.507929
SM(d38:1)+HCOO	1.16005	-0.0375507	-1.64867	0.0365981	-1.27165	1.09518	-0.481428	0.249463	-0.535946	-0.0412174	-0.70574	-0.463236	0.697299	-1.48539	-0.0686454	1.20973	0.065527	-0.270133	0.54005	-0.20657	0.651187	-0.994331	1.34268	0.0474716	1.04158	0.151337	0.203052	0.624364	0.755316	-0.047217	0.633753
[truncated: 70 more rows]
